# Supplementary material for: Consumption of salmon fishmeal increases hepatic cholesterol content in obese C57BL/6 J mice
Source: Eur J Nutr. 2022 Jul 5;61(8):4027–43. doi: 10.1007/s00394-022-02930-y (PMC9596588; doi:10.1007/s00394-022-02930-y)
Supplement: Supplementary file 2 — Supplementary file2 (XLSX 9784 KB) [file 394_2022_2930_MOESM2_ESM.xlsx]

## Sheet: Suppl Tab 4A
Supplementary Table 2A. Differential gene expression analysis, HFD fed mice versus chow fed mice.
Ensembl	entrezgene_id	entrezgene_accession	gene_biotype	baseMean	log2FoldChange	lfcSE	stat	pvalue	padj
ENSMUSG00000029188	20531	Slc34a2	protein_coding	411.588	-3.15592	0.218996	-14.4109	4.42195e-47	8.33892e-43
ENSMUSG00000083478	NA		unprocessed_pseudogene	56.5789	-3.42094	0.262456	-13.0343	7.80502e-39	7.35935e-35
ENSMUSG00000025780	209378	Itih5	protein_coding	1061.98	-1.52168	0.126631	-12.0167	2.90338e-33	1.82507e-29
ENSMUSG00000033854	72258	Kcnk10	protein_coding	180.584	2.60787	0.221819	11.7567	6.5205e-32	3.07409e-28
ENSMUSG00000026315	20725	Serpinb8	protein_coding	883	1.4382	0.127837	11.2503	2.30897e-29	8.7085e-26
ENSMUSG00000066477	NA		processed_transcript	264.021	-2.09952	0.196163	-10.7029	9.85915e-27	3.09873e-23
ENSMUSG00000052133	20357	Sema5b	protein_coding	391.054	2.83964	0.272842	10.4076	2.28888e-25	6.16623e-22
ENSMUSG00000028838	56219	Extl1	protein_coding	460.388	1.95173	0.191195	10.208	1.82507e-24	4.30215e-21
ENSMUSG00000030137	53857	Tuba8	protein_coding	39.2086	-2.86793	0.282225	-10.1619	2.93415e-24	6.14803e-21
ENSMUSG00000051076	242122	Vtcn1	protein_coding	83.022	-2.40901	0.238826	-10.0869	6.31282e-24	1.19047e-20
ENSMUSG00000041293	77596	Adgrf1	protein_coding	281.166	-1.92934	0.19516	-9.88598	4.78883e-23	8.2098e-20
ENSMUSG00000075044	236293	Slc22a29	protein_coding	440.195	2.2277	0.229183	9.72016	2.47395e-22	3.88782e-19
ENSMUSG00000098014	NA		sense_intronic	103.932	-1.39045	0.143519	-9.68824	3.38304e-22	4.90749e-19
ENSMUSG00000042429	11539	Adora1	protein_coding	1361.01	2.01691	0.209391	9.63231	5.84026e-22	7.86684e-19
ENSMUSG00000037406	330723	Htra4	protein_coding	44.2168	-2.10019	0.225788	-9.30162	1.38321e-20	1.73898e-17
ENSMUSG00000090175	394434	Ugt1a9	protein_coding	2387.14	-2.41675	0.265441	-9.10466	8.65374e-20	1.01995e-16
ENSMUSG00000030483	13088	Cyp2b10	protein_coding	564.621	-4.14399	0.458911	-9.03006	1.71583e-19	1.90336e-16
ENSMUSG00000036452	71302	Arhgap26	protein_coding	1458.65	0.815882	0.0912526	8.94092	3.85951e-19	4.04348e-16
ENSMUSG00000049044	56508	Rapgef4	protein_coding	7215.79	-1.10309	0.125142	-8.8147	1.20001e-18	1.19104e-15
ENSMUSG00000112937	NA		lincRNA	53.1759	-3.07531	0.349801	-8.7916	1.47444e-18	1.39025e-15
ENSMUSG00000033967	381845	Rnf225	protein_coding	33.5021	-2.46596	0.283277	-8.70512	3.17228e-18	2.84871e-15
ENSMUSG00000020538	20787	Srebf1	protein_coding	14419.3	1.42527	0.167414	8.51347	1.688e-17	1.44692e-14
ENSMUSG00000034853	329910	Acot11	protein_coding	756.355	1.28749	0.15342	8.39192	4.78247e-17	3.92121e-14
ENSMUSG00000024427	24066	Spry4	protein_coding	1212.57	1.59662	0.194098	8.22585	1.93813e-16	1.52288e-13
ENSMUSG00000054263	16880	Lifr	protein_coding	16551.3	-0.937634	0.114085	-8.21877	2.05607e-16	1.55093e-13
ENSMUSG00000097148	NA		protein_coding	54.3749	-3.9171	0.477933	-8.19592	2.48673e-16	1.80365e-13
ENSMUSG00000027796	55994	Smad9	protein_coding	323.841	-2.18449	0.2668	-8.18772	2.6622e-16	1.8594e-13
ENSMUSG00000020027	216233	Socs2	protein_coding	1301.12	-1.52583	0.186497	-8.18153	2.80258e-16	1.88754e-13
ENSMUSG00000024694	64697	Keg1	protein_coding	3203.17	-1.0047	0.124423	-8.07487	6.75476e-16	4.39246e-13
ENSMUSG00000071719	620592	Tmem28	protein_coding	64.6177	4.57519	0.574067	7.96979	1.58945e-15	9.99127e-13
ENSMUSG00000039745	53415	Htatip2	protein_coding	1719.16	-0.960672	0.12094	-7.94339	1.96736e-15	1.19679e-12
ENSMUSG00000090165	394430	Ugt1a10	protein_coding	25.9074	-1.8575	0.235858	-7.87551	3.39363e-15	1.99991e-12
ENSMUSG00000000594	14667	Gm2a	protein_coding	5854.22	-0.77959	0.100459	-7.76024	8.4766e-15	4.84399e-12
ENSMUSG00000032548	24059	Slco2a1	protein_coding	5744.24	-0.808059	0.104181	-7.75626	8.74682e-15	4.8514e-12
ENSMUSG00000039878	72002	Slc39a5	protein_coding	124.936	2.5772	0.332576	7.7492	9.2473e-15	4.98245e-12
ENSMUSG00000023057	14079	Fabp2	protein_coding	5698.16	1.2168	0.158916	7.65686	1.90528e-14	9.9805e-12
ENSMUSG00000028914	12371	Casp9	protein_coding	1224.12	0.469985	0.0624257	7.52871	5.12456e-14	2.61186e-11
ENSMUSG00000075463	NA		processed_transcript	40.0529	-1.17407	0.160031	-7.33651	2.19243e-13	1.08802e-10
ENSMUSG00000027364	75083	Usp50	protein_coding	14.1324	-2.16065	0.296076	-7.29761	2.92923e-13	1.4164e-10
ENSMUSG00000113613	NA		antisense	23.4034	2.10563	0.289996	7.26089	3.84538e-13	1.8129e-10
ENSMUSG00000025175	63828	Fn3k	protein_coding	773.114	0.89896	0.124005	7.24941	4.18589e-13	1.9253e-10
ENSMUSG00000097451	NA		processed_transcript	30.6174	-2.29746	0.317223	-7.24242	4.40749e-13	1.97896e-10
ENSMUSG00000079012	20717	Serpina3m	protein_coding	29801.9	0.639	0.0882787	7.23845	4.53856e-13	1.99042e-10
ENSMUSG00000029254	56792	Stap1	protein_coding	450.655	1.74412	0.241158	7.23229	4.74906e-13	2.0354e-10
ENSMUSG00000105987	NA		processed_transcript	182.862	-1.34473	0.186016	-7.2291	4.86199e-13	2.0375e-10
ENSMUSG00000035914	102657	Cd276	protein_coding	120.713	-1.43448	0.20036	-7.15953	8.0957e-13	3.31889e-10
ENSMUSG00000052131	11997	Akr1b7	protein_coding	40.9331	-2.16021	0.302235	-7.14745	8.84032e-13	3.54704e-10
ENSMUSG00000042942	381157	Greb1l	protein_coding	144.589	-1.59864	0.223934	-7.13887	9.40991e-13	3.69692e-10
ENSMUSG00000032735	319713	Ablim3	protein_coding	1502.24	-0.799803	0.112308	-7.12151	1.06755e-12	4.10853e-10
ENSMUSG00000026638	54139	Irf6	protein_coding	2299.58	-0.769111	0.109772	-7.00644	2.44463e-12	9.22018e-10
ENSMUSG00000097039	NA		lincRNA	54.3413	-1.3812	0.197445	-6.99532	2.64646e-12	9.78566e-10
ENSMUSG00000023044	246277	Csad	protein_coding	5895.93	-2.60593	0.372844	-6.98934	2.76174e-12	1.00156e-09
ENSMUSG00000030257	259302	Srgap3	protein_coding	580.02	-1.78491	0.256465	-6.95968	3.41057e-12	1.19105e-09
ENSMUSG00000032375	208117	Aph1b	protein_coding	170.041	-0.960876	0.138015	-6.96214	3.35145e-12	1.19105e-09
ENSMUSG00000015966	50905	Il17rb	protein_coding	416.975	-0.743181	0.106917	-6.95101	3.62674e-12	1.23478e-09
ENSMUSG00000017723	67701	Wfdc2	protein_coding	368.782	1.78303	0.256571	6.94946	3.66674e-12	1.23478e-09
ENSMUSG00000064246	12654	Chil1	protein_coding	28.0108	3.09413	0.448361	6.901	5.16395e-12	1.70845e-09
ENSMUSG00000040093	171543	Bmf	protein_coding	1069.46	1.96286	0.285266	6.8808	5.95163e-12	1.9351e-09
ENSMUSG00000055730	102022	Ces2a	protein_coding	7930.02	-0.890187	0.129505	-6.87378	6.25237e-12	1.99843e-09
ENSMUSG00000086382	NA		antisense	191.323	0.906946	0.13201	6.8703	6.40678e-12	2.01365e-09
ENSMUSG00000021149	69237	Gtpbp4	protein_coding	1572.59	-0.875204	0.127686	-6.85435	7.16362e-12	2.21462e-09
ENSMUSG00000019256	11622	Ahr	protein_coding	2978.82	-0.442047	0.0645969	-6.84316	7.74653e-12	2.3562e-09
ENSMUSG00000022723	224273	Crybg3	protein_coding	1193.35	-0.966359	0.1418	-6.81494	9.43063e-12	2.8229e-09
ENSMUSG00000113629	NA		lincRNA	69.3916	2.01855	0.296515	6.80759	9.92459e-12	2.92434e-09
ENSMUSG00000022309	11600	Angpt1	protein_coding	158.586	1.11771	0.164249	6.80497	1.01072e-11	2.93232e-09
ENSMUSG00000031453	19414	Rasa3	protein_coding	850.047	0.810934	0.11926	6.79971	1.04828e-11	2.99523e-09
ENSMUSG00000054931	544922	Zkscan4	protein_coding	67.3779	1.13945	0.167821	6.78965	1.12404e-11	3.16376e-09
ENSMUSG00000026170	104086	Cyp27a1	protein_coding	13327.2	-0.6452	0.0952655	-6.77265	1.26441e-11	3.41833e-09
ENSMUSG00000028240	13122	Cyp7a1	protein_coding	9040.58	-1.97609	0.291797	-6.77215	1.26887e-11	3.41833e-09
ENSMUSG00000030342	12527	Cd9	protein_coding	892.742	-1.19351	0.176207	-6.77334	1.25845e-11	3.41833e-09
ENSMUSG00000026566	68481	Mpzl1	protein_coding	223.891	-1.0991	0.162601	-6.75946	1.3851e-11	3.67891e-09
ENSMUSG00000059060	19363	Rad51b	protein_coding	1342.63	1.22188	0.182035	6.71231	1.91573e-11	5.01761e-09
ENSMUSG00000036306	211134	Lzts1	protein_coding	41.6446	1.6208	0.241785	6.70348	2.03507e-11	5.25717e-09
ENSMUSG00000043639	73713	Rbm20	protein_coding	307.837	0.767745	0.114757	6.69017	2.22917e-11	5.68077e-09
ENSMUSG00000064346	NA		Mt_tRNA	270.122	0.880706	0.132225	6.66065	2.72614e-11	6.82285e-09
ENSMUSG00000114818	NA		lincRNA	83.6317	-1.2658	0.190077	-6.65939	2.74969e-11	6.82285e-09
ENSMUSG00000078234	242721	Klhdc7a	protein_coding	3027.51	1.16274	0.17507	6.64158	3.10333e-11	7.60033e-09
ENSMUSG00000032440	21813	Tgfbr2	protein_coding	780.787	-0.528622	0.0798634	-6.61908	3.61447e-11	8.73868e-09
ENSMUSG00000000532	11479	Acvr1b	protein_coding	795.765	0.440617	0.0667517	6.60083	4.08851e-11	9.75964e-09
ENSMUSG00000030945	233799	Acsm2	protein_coding	24.3316	-1.81472	0.275017	-6.59857	4.15153e-11	9.7862e-09
ENSMUSG00000005233	66442	Spc25	protein_coding	173.404	1.02307	0.155157	6.59379	4.28743e-11	9.98176e-09
ENSMUSG00000031255	27359	Sytl4	protein_coding	315.632	0.954552	0.144911	6.58718	4.48251e-11	1.03087e-08
ENSMUSG00000112265	NA		lincRNA	135.255	1.05901	0.162785	6.50561	7.73806e-11	1.75812e-08
ENSMUSG00000108961	NA		lincRNA	86.2876	-2.08664	0.321934	-6.48157	9.07733e-11	2.03786e-08
ENSMUSG00000095079	NA		IG_C_gene	56.7271	-2.28265	0.352768	-6.47067	9.75688e-11	2.16465e-08
ENSMUSG00000107516	NA		lincRNA	281.575	-0.698409	0.108027	-6.46515	1.01201e-10	2.21913e-08
ENSMUSG00000021209	74521	Ppp4r4	protein_coding	417.758	0.718442	0.11122	6.45963	1.04959e-10	2.25614e-08
ENSMUSG00000032773	12669	Chrm1	protein_coding	43.0518	1.74299	0.269848	6.45917	1.05282e-10	2.25614e-08
ENSMUSG00000085132	NA		antisense	320.926	1.14715	0.177918	6.44767	1.13586e-10	2.40674e-08
ENSMUSG00000092545	NA		antisense	5260.27	0.573961	0.0896138	6.40483	1.50538e-10	3.15426e-08
ENSMUSG00000105547	NA		IG_C_gene	32.9412	-1.83898	0.287569	-6.39492	1.6063e-10	3.32124e-08
ENSMUSG00000113543	NA		lincRNA	166.8	-1.24305	0.19442	-6.3936	1.62029e-10	3.32124e-08
ENSMUSG00000020261	215335	Slc36a1	protein_coding	2409.93	0.470861	0.073997	6.36325	1.97529e-10	4.00538e-08
ENSMUSG00000005951	74637	Shpk	protein_coding	2806.95	0.505565	0.0795956	6.35167	2.12991e-10	4.27297e-08
ENSMUSG00000079550	227157	Mpp4	protein_coding	62.2935	-1.11996	0.176441	-6.34749	2.18854e-10	4.34436e-08
ENSMUSG00000082039	NA		processed_pseudogene	40.0917	2.66642	0.420295	6.34415	2.23662e-10	4.39356e-08
ENSMUSG00000022895	23872	Ets2	protein_coding	1453.66	-0.468779	0.0739904	-6.33568	2.36303e-10	4.59402e-08
ENSMUSG00000021509	328258	Slc25a48	protein_coding	573.014	0.853346	0.135412	6.30185	2.94111e-10	5.65953e-08
ENSMUSG00000028456	22249	Unc13b	protein_coding	359.177	-1.06501	0.169116	-6.29753	3.0243e-10	5.76083e-08
ENSMUSG00000029153	433904	Ociad2	protein_coding	1018.83	0.953657	0.15201	6.27365	3.52684e-10	6.65091e-08
ENSMUSG00000040612	100039795	Ildr2	protein_coding	8160.55	0.924033	0.147807	6.25162	4.06214e-10	7.58455e-08
ENSMUSG00000035239	50877	Neu3	protein_coding	113.614	-1.06782	0.171055	-6.24256	4.3047e-10	7.95863e-08
ENSMUSG00000059824	13170	Dbp	protein_coding	1417.26	4.70704	0.755925	6.22686	4.75886e-10	8.71287e-08
ENSMUSG00000068037	17171	Mas1	protein_coding	21.614	2.7947	0.449353	6.21938	4.99108e-10	9.05017e-08
ENSMUSG00000095630	NA		IG_V_gene	10.3363	-2.82535	0.454912	-6.21076	5.27289e-10	9.4701e-08
ENSMUSG00000028069	66614	Gpatch4	protein_coding	655.901	-0.684039	0.110357	-6.19842	5.70324e-10	1.00516e-07
ENSMUSG00000107198	NA		lincRNA	149.013	1.78268	0.287577	6.19896	5.68369e-10	1.00516e-07
ENSMUSG00000034858	235493	Fam214a	protein_coding	5952.38	0.523479	0.0845701	6.18988	6.02097e-10	1.04168e-07
ENSMUSG00000068877	20342	Selenbp2	protein_coding	1046.16	-1.65848	0.2679	-6.19065	5.99179e-10	1.04168e-07
ENSMUSG00000074115	20208	Saa1	protein_coding	4239.15	1.7589	0.284868	6.17442	6.64066e-10	1.13845e-07
ENSMUSG00000022682	106298	Rrn3	protein_coding	859.636	-0.490066	0.0797175	-6.14753	7.86983e-10	1.32508e-07
ENSMUSG00000105907	NA		lincRNA	192.387	1.56516	0.254556	6.14856	7.81887e-10	1.32508e-07
ENSMUSG00000032184	70082	Lysmd2	protein_coding	14.4189	-1.63157	0.265971	-6.13439	8.54847e-10	1.42661e-07
ENSMUSG00000027376	192212	Prom2	protein_coding	7.9178	-2.78059	0.454685	-6.11543	9.62984e-10	1.59298e-07
ENSMUSG00000040583	13089	Cyp2b13	protein_coding	27380.8	0.994282	0.16287	6.10478	1.02945e-09	1.68812e-07
ENSMUSG00000021775	353187	Nr1d2	protein_coding	3207.68	1.58297	0.259425	6.10185	1.04849e-09	1.70452e-07
ENSMUSG00000055493	13853	Epm2a	protein_coding	503.282	0.589662	0.0969296	6.0834	1.17657e-09	1.8964e-07
ENSMUSG00000097121	NA		antisense	372.029	0.534337	0.0879861	6.07297	1.25567e-09	2.00673e-07
ENSMUSG00000027870	56185	Hao2	protein_coding	3035.79	1.55909	0.257723	6.04949	1.45302e-09	2.30261e-07
ENSMUSG00000093861	NA		IG_V_gene	17.4087	-2.9949	0.495548	-6.04362	1.50692e-09	2.36812e-07
ENSMUSG00000020123	54140	Avpr1a	protein_coding	2353.45	-0.884894	0.146912	-6.02327	1.70923e-09	2.66385e-07
ENSMUSG00000018449	69723	Rpain	protein_coding	1040.86	0.442481	0.0734816	6.02167	1.72631e-09	2.66843e-07
ENSMUSG00000022346	17869	Myc	protein_coding	150.372	-1.68424	0.280538	-6.00362	1.92964e-09	2.95846e-07
ENSMUSG00000042340	13019	Ctf1	protein_coding	375.65	0.569338	0.0948979	5.99948	1.97948e-09	3.01041e-07
ENSMUSG00000110151	NA		lincRNA	84.518	-1.71999	0.28752	-5.98215	2.20207e-09	3.32213e-07
ENSMUSG00000031378	11666	Abcd1	protein_coding	1779.48	0.618061	0.103635	5.9638	2.46436e-09	3.68833e-07
ENSMUSG00000041468	14738	Gpr12	protein_coding	167.488	1.62844	0.273996	5.9433	2.79341e-09	4.14789e-07
ENSMUSG00000087413	NA		antisense	248.6	0.764526	0.128801	5.9357	2.92591e-09	4.31069e-07
ENSMUSG00000037519	233977	Ppfia1	protein_coding	1490.85	-0.375398	0.0632622	-5.93401	2.95625e-09	4.32163e-07
ENSMUSG00000027890	14865	Gstm4	protein_coding	3461.93	-0.792779	0.133636	-5.93239	2.98554e-09	4.33087e-07
ENSMUSG00000021185	217830	Dglucy	protein_coding	3353.33	0.458632	0.0774324	5.92299	3.16132e-09	4.55086e-07
ENSMUSG00000092075	NA		unprocessed_pseudogene	432.904	-4.10891	0.695094	-5.91129	3.39436e-09	4.84931e-07
ENSMUSG00000032456	74080	Nmnat3	protein_coding	483.017	0.550673	0.0932461	5.90559	3.51394e-09	4.9824e-07
ENSMUSG00000069255	105352	Dusp22	protein_coding	807.877	0.431824	0.0731753	5.90122	3.60827e-09	5.07796e-07
ENSMUSG00000027533	16592	Fabp5	protein_coding	2554.41	-2.76656	0.473777	-5.83936	5.24008e-09	7.27036e-07
ENSMUSG00000028199	12972	Cryz	protein_coding	5286.24	0.385264	0.0659782	5.83926	5.24323e-09	7.27036e-07
ENSMUSG00000019945	73287	Cabcoco1	protein_coding	120.84	0.844758	0.14494	5.82834	5.59828e-09	7.70601e-07
ENSMUSG00000024673	12482	Ms4a1	protein_coding	37.4386	-1.37989	0.237265	-5.81582	6.03366e-09	8.24513e-07
ENSMUSG00000049764	64453	Zfp280b	protein_coding	432.258	-0.442181	0.0760705	-5.81277	6.14469e-09	8.33644e-07
ENSMUSG00000086010	NA		antisense	761.085	0.577856	0.0994745	5.80909	6.28143e-09	8.46108e-07
ENSMUSG00000039835	215819	Nhsl1	protein_coding	601.577	-0.606066	0.10439	-5.80578	6.40652e-09	8.56838e-07
ENSMUSG00000002578	22781	Ikzf4	protein_coding	94.686	-1.11673	0.192604	-5.79803	6.70998e-09	8.90879e-07
ENSMUSG00000046962	114565	Zbtb21	protein_coding	605.516	-0.607571	0.10481	-5.79689	6.75553e-09	8.90879e-07
ENSMUSG00000035944	239570	Ttc38	protein_coding	5293.93	0.56186	0.0971336	5.78441	7.27693e-09	9.52974e-07
ENSMUSG00000032064	330938	Dixdc1	protein_coding	2134.32	0.568188	0.0983063	5.77978	7.48003e-09	9.72816e-07
ENSMUSG00000020684	276952	Rasl10b	protein_coding	11.2858	-1.61367	0.280357	-5.75577	8.62474e-09	1.11401e-06
ENSMUSG00000050395	326623	Tnfsf15	protein_coding	16.6154	3.36175	0.585683	5.73989	9.47388e-09	1.21536e-06
ENSMUSG00000034687	231470	Fras1	protein_coding	499.909	0.886048	0.154482	5.73561	9.71612e-09	1.23802e-06
ENSMUSG00000096833	NA		IG_V_gene	200.935	-5.36073	0.934907	-5.73397	9.81041e-09	1.24164e-06
ENSMUSG00000068742	12953	Cry2	protein_coding	1884.47	0.875647	0.152935	5.7256	1.03068e-08	1.29577e-06
ENSMUSG00000027963	58193	Extl2	protein_coding	462.621	0.430401	0.0753911	5.70891	1.13699e-08	1.41062e-06
ENSMUSG00000058492	NA		transcribed_unprocessed_pseudogene	13130.7	0.523616	0.0917148	5.70917	1.13526e-08	1.41062e-06
ENSMUSG00000112082	NA		lincRNA	127.398	0.691846	0.121303	5.70347	1.1739e-08	1.44689e-06
ENSMUSG00000085439	NA		antisense	17.822	-3.03508	0.533132	-5.69292	1.24884e-08	1.52926e-06
ENSMUSG00000034785	13370	Dio1	protein_coding	5485.07	1.20909	0.212466	5.69074	1.26489e-08	1.5324e-06
ENSMUSG00000039601	53901	Rcan2	protein_coding	1350.74	0.926919	0.162893	5.69037	1.26765e-08	1.5324e-06
ENSMUSG00000064262	243374	Gimap8	protein_coding	695.398	-1.21688	0.213948	-5.68773	1.28743e-08	1.54639e-06
ENSMUSG00000039470	70546	Zdhhc2	protein_coding	41.5331	-1.27535	0.224681	-5.67627	1.37664e-08	1.64308e-06
ENSMUSG00000001604	21401	Tcea3	protein_coding	2886.52	0.625121	0.110349	5.66492	1.47091e-08	1.74456e-06
ENSMUSG00000094345	NA		IG_V_gene	18.8651	-2.81095	0.496454	-5.66206	1.49564e-08	1.7628e-06
ENSMUSG00000027562	12349	Car2	protein_coding	363.879	-0.864954	0.153085	-5.65017	1.60288e-08	1.87746e-06
ENSMUSG00000041372	330406	B4galnt3	protein_coding	104.34	0.955655	0.169255	5.64626	1.63977e-08	1.90882e-06
ENSMUSG00000024548	240427	Setbp1	protein_coding	326.882	1.05683	0.188421	5.60887	2.0365e-08	2.33062e-06
ENSMUSG00000029101	71729	Rgs12	protein_coding	419.997	0.750795	0.133835	5.60984	2.02508e-08	2.33062e-06
ENSMUSG00000038751	20459	Ptk6	protein_coding	335.446	0.971202	0.173162	5.60864	2.0392e-08	2.33062e-06
ENSMUSG00000009013	56455	Dynll1	protein_coding	360.686	-0.891607	0.159303	-5.59694	2.1817e-08	2.47846e-06
ENSMUSG00000021268	NA		lincRNA	106.734	-1.8843	0.337441	-5.58409	2.34926e-08	2.63128e-06
ENSMUSG00000032224	76886	Fam81a	protein_coding	56.544	-1.39704	0.250203	-5.58362	2.35568e-08	2.63128e-06
ENSMUSG00000074280	NA		processed_pseudogene	13.1516	-2.5141	0.450279	-5.58344	2.35808e-08	2.63128e-06
ENSMUSG00000020458	68585	Rtn4	protein_coding	10094.6	0.35621	0.0639746	5.568	2.5768e-08	2.85843e-06
ENSMUSG00000020381	68067	Mrnip	protein_coding	436	0.76112	0.136947	5.55778	2.73224e-08	3.01313e-06
ENSMUSG00000026773	170768	Pfkfb3	protein_coding	377.612	-0.836292	0.150528	-5.55574	2.76443e-08	3.0309e-06
ENSMUSG00000112794	NA		TEC	155.47	-0.765138	0.137813	-5.55202	2.82388e-08	3.0782e-06
ENSMUSG00000027405	67134	Nop56	protein_coding	871.944	-0.667895	0.120493	-5.54304	2.97272e-08	3.22181e-06
ENSMUSG00000026399	13136	Cd55	protein_coding	626.13	-0.873864	0.157941	-5.53284	3.15084e-08	3.39534e-06
ENSMUSG00000116478	NA		processed_pseudogene	36.8582	1.15785	0.209521	5.5262	3.27241e-08	3.50631e-06
ENSMUSG00000091813	436059	Ces2h	protein_coding	53.0441	1.10225	0.199697	5.5196	3.39771e-08	3.62e-06
ENSMUSG00000015176	70769	Nolc1	protein_coding	1167.66	-0.615857	0.111666	-5.51519	3.48403e-08	3.67454e-06
ENSMUSG00000087404	NA		lincRNA	97.8758	1.40266	0.254336	5.515	3.48787e-08	3.67454e-06
ENSMUSG00000057465	20209	Saa2	protein_coding	3149.46	2.09374	0.379972	5.51025	3.58322e-08	3.75402e-06
ENSMUSG00000022863	12228	Btg3	protein_coding	58.8609	-0.863967	0.157033	-5.5018	3.75935e-08	3.91678e-06
ENSMUSG00000000782	21414	Tcf7	protein_coding	335.919	-0.805267	0.146409	-5.5001	3.7957e-08	3.93293e-06
ENSMUSG00000089678	268782	Agxt2	protein_coding	7295.24	0.582358	0.106011	5.49336	3.94348e-08	4.06372e-06
ENSMUSG00000109482	NA		protein_coding	8667.16	0.390945	0.0712727	5.4852	4.13005e-08	4.23285e-06
ENSMUSG00000041538	15002	H2-Ob	protein_coding	76.2761	-1.30941	0.239026	-5.47812	4.29858e-08	4.38176e-06
ENSMUSG00000027985	16842	Lef1	protein_coding	6.75997	-1.98952	0.363584	-5.47195	4.45102e-08	4.49094e-06
ENSMUSG00000039976	207592	Tbc1d16	protein_coding	1997.48	0.752594	0.137539	5.47186	4.45331e-08	4.49094e-06
ENSMUSG00000037709	58909	Fam13a	protein_coding	2194.65	0.847064	0.154847	5.47033	4.49211e-08	4.50597e-06
ENSMUSG00000039981	237256	Zc3h12d	protein_coding	515.734	0.713685	0.130604	5.46451	4.64182e-08	4.63151e-06
ENSMUSG00000103288	NA		antisense	46.5209	-1.64904	0.302635	-5.44893	5.06729e-08	5.02942e-06
ENSMUSG00000090145	394435	Ugt1a6b	protein_coding	2662.37	0.65364	0.120022	5.44599	5.15178e-08	5.0865e-06
ENSMUSG00000072889	100978	Nfxl1	protein_coding	569.728	-0.515929	0.094783	-5.44326	5.23133e-08	5.13814e-06
ENSMUSG00000024498	56070	Tcerg1	protein_coding	1048.85	-0.598577	0.110107	-5.43635	5.43839e-08	5.31385e-06
ENSMUSG00000036534	234595	Slc38a7	protein_coding	1495.55	0.628174	0.115657	5.43133	5.59349e-08	5.43721e-06
ENSMUSG00000074521	NA		protein_coding	65.4451	-1.20018	0.221251	-5.42452	5.81108e-08	5.61976e-06
ENSMUSG00000021798	24131	Ldb3	protein_coding	15.3196	1.95556	0.360729	5.42114	5.92204e-08	5.67508e-06
ENSMUSG00000071551	432720	Akr1c19	protein_coding	2443.17	-1.0744	0.198194	-5.42095	5.92847e-08	5.67508e-06
ENSMUSG00000031578	67920	Mak16	protein_coding	628.306	-0.673757	0.124397	-5.41619	6.08837e-08	5.79871e-06
ENSMUSG00000025197	226143	Cyp2c23	protein_coding	15423.1	-0.829883	0.153982	-5.38947	7.0664e-08	6.66291e-06
ENSMUSG00000091492	NA		antisense	44.4357	1.2474	0.231449	5.38953	7.06417e-08	6.66291e-06
ENSMUSG00000022864	67102	D16Ertd472e	protein_coding	491.188	-0.67596	0.125654	-5.37953	7.46807e-08	7.00661e-06
ENSMUSG00000004768	19335	Rab23	protein_coding	657.484	0.589324	0.109595	5.3773	7.56107e-08	7.05874e-06
ENSMUSG00000065147	NA		snoRNA	42.2566	-1.06899	0.199377	-5.36165	8.24653e-08	7.62319e-06
ENSMUSG00000108589	NA		unprocessed_pseudogene	44.7191	1.12958	0.210644	5.36249	8.20804e-08	7.62319e-06
ENSMUSG00000091366	NA		transcribed_processed_pseudogene	13.6702	-1.39325	0.259991	-5.35883	8.37634e-08	7.70542e-06
ENSMUSG00000036006	193385	Ripor2	protein_coding	90.8218	-0.930399	0.173837	-5.35212	8.69284e-08	7.94922e-06
ENSMUSG00000085208	NA		antisense	1909.47	0.370158	0.0691698	5.35144	8.72567e-08	7.94922e-06
ENSMUSG00000027176	228410	Cstf3	protein_coding	766.194	-0.483719	0.0904733	-5.34654	8.96535e-08	8.0952e-06
ENSMUSG00000032652	232430	Crebl2	protein_coding	2828.44	0.308011	0.0576108	5.34641	8.97178e-08	8.0952e-06
ENSMUSG00000024254	67470	Abcg8	protein_coding	5111.31	1.01899	0.190785	5.34104	9.2415e-08	8.22057e-06
ENSMUSG00000039770	383295	Ypel5	protein_coding	2119.61	0.417335	0.0781279	5.3417	9.20799e-08	8.22057e-06
ENSMUSG00000040505	27409	Abcg5	protein_coding	4367.63	0.857257	0.160499	5.34119	9.23379e-08	8.22057e-06
ENSMUSG00000004038	14864	Gstm3	protein_coding	2204	-1.4979	0.280849	-5.33347	9.63521e-08	8.53055e-06
ENSMUSG00000041132	100637	N4bp2l1	protein_coding	2509.49	0.747429	0.140168	5.33239	9.69274e-08	8.54139e-06
ENSMUSG00000031278	50790	Acsl4	protein_coding	2787.07	-0.819892	0.153929	-5.32642	1.00166e-07	8.7857e-06
ENSMUSG00000085468	NA		antisense	710.243	0.66061	0.124124	5.32217	1.02537e-07	8.95207e-06
ENSMUSG00000052102	26384	Gnpda1	protein_coding	2418.4	0.775548	0.145964	5.31326	1.0768e-07	9.35771e-06
ENSMUSG00000034485	72565	Uaca	protein_coding	667.835	0.402656	0.0758732	5.30696	1.11468e-07	9.58253e-06
ENSMUSG00000035745	170483	Grin3b	protein_coding	13.8289	2.59812	0.489617	5.30643	1.11791e-07	9.58253e-06
ENSMUSG00000038917	NA		lincRNA	26.4481	-2.23313	0.42081	-5.30674	1.11601e-07	9.58253e-06
ENSMUSG00000097286	NA		bidirectional_promoter_lncRNA	641.316	1.23036	0.231966	5.30405	1.13264e-07	9.66486e-06
ENSMUSG00000064357	17705	ATP6	protein_coding	7885	-2.14179	0.404382	-5.29646	1.18068e-07	1.00294e-05
ENSMUSG00000041912	72634	Tdrkh	protein_coding	221.709	-0.690838	0.130529	-5.29261	1.20581e-07	1.01514e-05
ENSMUSG00000076937	NA		IG_C_gene	34.6238	-1.84979	0.349504	-5.29262	1.20573e-07	1.01514e-05
ENSMUSG00000031347	26370	Cetn2	protein_coding	866.99	-0.447079	0.0845548	-5.28745	1.24033e-07	1.03956e-05
ENSMUSG00000041930	433940	Fam222a	protein_coding	53.1346	-1.47219	0.278476	-5.28659	1.24619e-07	1.03985e-05
ENSMUSG00000031295	110094	Phka2	protein_coding	1790.45	0.428671	0.0811402	5.28309	1.27023e-07	1.05524e-05
ENSMUSG00000048915	13640	Efna5	protein_coding	457.203	0.710898	0.134827	5.27268	1.34446e-07	1.11201e-05
ENSMUSG00000047904	20606	Sstr2	protein_coding	6.98796	-1.93012	0.366157	-5.27128	1.35479e-07	1.11566e-05
ENSMUSG00000117780	NA		lincRNA	751.41	-2.6491	0.502845	-5.26823	1.37746e-07	1.1294e-05
ENSMUSG00000026020	55989	Nop58	protein_coding	978.855	-0.842985	0.160139	-5.2641	1.40881e-07	1.1501e-05
ENSMUSG00000017132	19157	Cyth1	protein_coding	2063.15	0.696831	0.132413	5.26256	1.42062e-07	1.15474e-05
ENSMUSG00000086544	NA		antisense	137.327	1.02064	0.194357	5.25136	1.50984e-07	1.222e-05
ENSMUSG00000076607	NA		IG_J_gene	5.17731	-2.326	0.443243	-5.24768	1.54029e-07	1.24132e-05
ENSMUSG00000026880	13830	Stom	protein_coding	4652.07	0.407507	0.0777323	5.24244	1.58466e-07	1.27164e-05
ENSMUSG00000039004	12161	Bmp6	protein_coding	168.995	-0.663086	0.126535	-5.24033	1.60294e-07	1.28085e-05
ENSMUSG00000022178	16475	Ajuba	protein_coding	411.901	-0.79981	0.152838	-5.23305	1.66739e-07	1.32116e-05
ENSMUSG00000046861	76608	Hectd3	protein_coding	2884.64	0.358081	0.0684184	5.23369	1.66162e-07	1.32116e-05
ENSMUSG00000086040	330319	Wipf3	protein_coding	813.713	0.961716	0.183875	5.23027	1.69265e-07	1.33557e-05
ENSMUSG00000004446	12122	Bid	protein_coding	553.238	0.567287	0.108541	5.22646	1.72782e-07	1.35763e-05
ENSMUSG00000031483	244373	Erlin2	protein_coding	2253.68	0.228127	0.0436878	5.22175	1.7724e-07	1.38688e-05
ENSMUSG00000040998	114249	Npnt	protein_coding	73.5831	1.39522	0.267815	5.20963	1.8922e-07	1.47451e-05
ENSMUSG00000087611	NA		antisense	63.132	1.11541	0.214143	5.20872	1.90147e-07	1.47563e-05
ENSMUSG00000041324	16323	Inhba	protein_coding	1892.73	-0.926742	0.178061	-5.20464	1.94375e-07	1.50105e-05
ENSMUSG00000048240	14708	Gng7	protein_coding	60.3874	-0.728686	0.140023	-5.20403	1.95014e-07	1.50105e-05
ENSMUSG00000038768	619326	9130409I23Rik	protein_coding	235.033	-1.64864	0.317051	-5.1999	1.99396e-07	1.52854e-05
ENSMUSG00000024191	224630	Bnip1	protein_coding	877.754	0.318934	0.0614348	5.19142	2.08696e-07	1.59336e-05
ENSMUSG00000046447	66259	Camk2n1	protein_coding	4638.65	0.54345	0.104768	5.18716	2.1353e-07	1.62369e-05
ENSMUSG00000060791	63986	Gmfg	protein_coding	360.316	-0.522564	0.100848	-5.18169	2.19886e-07	1.66531e-05
ENSMUSG00000024987	13082	Cyp26a1	protein_coding	531.754	-1.9673	0.379839	-5.17931	2.22707e-07	1.67992e-05
ENSMUSG00000006169	216705	Clint1	protein_coding	3195.23	-0.473813	0.0917007	-5.16695	2.37941e-07	1.78769e-05
ENSMUSG00000025815	209692	Dhtkd1	protein_coding	6138.48	0.674662	0.130712	5.16145	2.45044e-07	1.8265e-05
ENSMUSG00000039533	75104	Mmd2	protein_coding	607.392	1.32197	0.256106	5.16183	2.4455e-07	1.8265e-05
ENSMUSG00000005540	14128	Fcer2a	protein_coding	44.0911	-1.6759	0.325551	-5.1479	2.63413e-07	1.95569e-05
ENSMUSG00000031618	110784	Nr3c2	protein_coding	740.336	0.507165	0.0985827	5.14457	2.68141e-07	1.98298e-05
ENSMUSG00000032310	13077	Cyp1a2	protein_coding	13912.1	-0.938023	0.182411	-5.14237	2.71296e-07	1.99847e-05
ENSMUSG00000095127	NA		IG_V_gene	11.5093	-4.07323	0.792235	-5.14144	2.72644e-07	2.00059e-05
ENSMUSG00000046312	329828	Myorg	protein_coding	2873.65	0.599487	0.116659	5.13881	2.76489e-07	2.02094e-05
ENSMUSG00000116508	NA		antisense	197.147	0.450295	0.0880348	5.11497	3.13798e-07	2.28479e-05
ENSMUSG00000087047	NA		antisense	10.1742	2.50678	0.490371	5.112	3.18767e-07	2.31204e-05
ENSMUSG00000045348	243300	Nyap1	protein_coding	20.7623	-1.51854	0.297168	-5.11005	3.22079e-07	2.32711e-05
ENSMUSG00000105906	NA		IG_C_gene	15.2478	-2.21425	0.43345	-5.10845	3.2482e-07	2.33796e-05
ENSMUSG00000022262	110082	Dnah5	protein_coding	21.1812	-2.01774	0.395072	-5.10727	3.26842e-07	2.34357e-05
ENSMUSG00000106980	NA		lincRNA	56.0833	0.970216	0.190046	5.10517	3.30492e-07	2.36077e-05
ENSMUSG00000069170	110789	Adgrv1	protein_coding	117.455	1.25621	0.246616	5.0938	3.50955e-07	2.49747e-05
ENSMUSG00000069668	57430	Sult3a1	protein_coding	6459.98	-1.87778	0.368906	-5.09014	3.57794e-07	2.53657e-05
ENSMUSG00000021707	13361	Dhfr	protein_coding	2410.18	0.385294	0.0757752	5.08469	3.68218e-07	2.59761e-05
ENSMUSG00000028948	74035	Nol9	protein_coding	744.601	-0.42719	0.0840229	-5.08421	3.69158e-07	2.59761e-05
ENSMUSG00000026655	66540	Fam107b	protein_coding	5000.61	0.523957	0.103187	5.07775	3.81936e-07	2.67277e-05
ENSMUSG00000036275	213673	9530068E07Rik	protein_coding	4584.14	-0.282018	0.0555439	-5.07738	3.82674e-07	2.67277e-05
ENSMUSG00000025002	72082	Cyp2c55	protein_coding	132.951	-1.70417	0.336761	-5.06048	4.18212e-07	2.9102e-05
ENSMUSG00000075520	102635496	Malrd1	protein_coding	10.0744	5.08916	1.0059	5.0593	4.20796e-07	2.91742e-05
ENSMUSG00000018566	20528	Slc2a4	protein_coding	33.5129	2.28691	0.452511	5.05381	4.33074e-07	2.99154e-05
ENSMUSG00000027261	15112	Hao1	protein_coding	12233.7	0.525328	0.103997	5.05139	4.38612e-07	3.01874e-05
ENSMUSG00000041057	72515	Wdr43	protein_coding	969.494	-0.491728	0.0974574	-5.04557	4.52179e-07	3.09625e-05
ENSMUSG00000107770	NA		processed_pseudogene	35.217	-1.68009	0.333012	-5.04515	4.53158e-07	3.09625e-05
ENSMUSG00000029428	13852	Stx2	protein_coding	793.871	0.461366	0.0917977	5.0259	5.0107e-07	3.41126e-05
ENSMUSG00000097310	NA		lincRNA	485.401	0.64596	0.128809	5.01485	5.30737e-07	3.60023e-05
ENSMUSG00000102888	NA		IG_V_gene	7.52521	-5.25041	1.04751	-5.01229	5.37854e-07	3.63543e-05
ENSMUSG00000104213	NA		IG_C_gene	90.3157	-1.50027	0.299548	-5.00844	5.48739e-07	3.69576e-05
ENSMUSG00000045875	11549	Adra1a	protein_coding	637.404	0.855222	0.170931	5.00331	5.63545e-07	3.78197e-05
ENSMUSG00000044349	NA		protein_coding	126.988	-1.28828	0.257654	-5.00006	5.73137e-07	3.8327e-05
ENSMUSG00000020075	56200	Ddx21	protein_coding	2158.39	-0.46141	0.092304	-4.99881	5.76853e-07	3.84392e-05
ENSMUSG00000032667	330260	Pon2	protein_coding	2584.61	-0.309431	0.0619848	-4.99205	5.97432e-07	3.96703e-05
ENSMUSG00000051510	17134	Mafg	protein_coding	4160.92	0.64456	0.129159	4.99044	6.02428e-07	3.98617e-05
ENSMUSG00000030968	71830	Pdilt	protein_coding	453.264	-0.86858	0.174394	-4.98055	6.34043e-07	4.17375e-05
ENSMUSG00000072662	545893	Mansc4	protein_coding	34.9121	0.995374	0.199866	4.98019	6.35203e-07	4.17375e-05
ENSMUSG00000030145	72720	Zfp248	protein_coding	27.2871	-1.11318	0.223954	-4.97056	6.676e-07	4.37139e-05
ENSMUSG00000094786	NA		protein_coding	431.173	-1.16671	0.234986	-4.96501	6.86981e-07	4.48273e-05
ENSMUSG00000052013	208154	Btla	protein_coding	47.0916	-1.07853	0.217673	-4.95484	7.23897e-07	4.70732e-05
ENSMUSG00000002944	12491	Cd36	protein_coding	9531.68	0.966951	0.195348	4.9499	7.42529e-07	4.81189e-05
ENSMUSG00000026348	266645	Acmsd	protein_coding	723.771	-1.33517	0.269845	-4.94793	7.5006e-07	4.84405e-05
ENSMUSG00000052713	269023	Zfp608	protein_coding	281.238	0.736524	0.148954	4.94464	7.62861e-07	4.90991e-05
ENSMUSG00000089726	NA		lincRNA	234.384	-0.814389	0.164822	-4.94104	7.77089e-07	4.98447e-05
ENSMUSG00000094088	NA		IG_V_gene	6.08023	-3.11345	0.630393	-4.9389	7.85657e-07	5.02234e-05
ENSMUSG00000073155	NA		protein_coding	4277.98	0.873159	0.176935	4.93492	8.01831e-07	5.10842e-05
ENSMUSG00000026398	26424	Nr5a2	protein_coding	4861.14	0.33515	0.0679925	4.92922	8.25581e-07	5.22427e-05
ENSMUSG00000051906	69142	Cd209f	protein_coding	4.13555	-2.2567	0.457856	-4.92884	8.27183e-07	5.22427e-05
ENSMUSG00000079427	100039707	Mthfsl	protein_coding	696.156	0.472219	0.0958125	4.92857	8.28325e-07	5.22427e-05
ENSMUSG00000015932	56431	Dstn	protein_coding	7549.77	-0.237268	0.0481623	-4.92644	8.37426e-07	5.26406e-05
ENSMUSG00000040017	20211	Saa4	protein_coding	22557.2	0.949923	0.193018	4.92141	8.59212e-07	5.38306e-05
ENSMUSG00000018581	13411	Dnah11	protein_coding	55.6355	1.35616	0.275689	4.91919	8.69053e-07	5.42669e-05
ENSMUSG00000044361	271278	BC024139	protein_coding	978.899	0.817107	0.16631	4.91315	8.96229e-07	5.57792e-05
ENSMUSG00000049532	50524	Sall2	protein_coding	143.808	-0.777447	0.158388	-4.90849	9.17792e-07	5.69333e-05
ENSMUSG00000000320	11684	Alox12	protein_coding	29.9799	-0.976813	0.199218	-4.90324	9.42664e-07	5.80452e-05
ENSMUSG00000016664	23970	Pacsin2	protein_coding	3367.05	0.372741	0.0760362	4.90215	9.47931e-07	5.80452e-05
ENSMUSG00000018537	22658	Pcgf2	protein_coding	167.701	-0.696569	0.142063	-4.90325	9.42637e-07	5.80452e-05
ENSMUSG00000087470	NA		lincRNA	508.769	1.16791	0.238245	4.90213	9.48028e-07	5.80452e-05
ENSMUSG00000027883	76123	Gpsm2	protein_coding	875.214	0.520982	0.106318	4.90023	9.57226e-07	5.84187e-05
ENSMUSG00000022285	22631	Ywhaz	protein_coding	5298.29	-0.351219	0.0717205	-4.89706	9.72825e-07	5.91791e-05
ENSMUSG00000005125	17988	Ndrg1	protein_coding	2103.24	-1.22231	0.250025	-4.88878	1.01465e-06	6.15251e-05
ENSMUSG00000034173	71970	Zbed5	protein_coding	192.175	1.37305	0.281152	4.88368	1.04126e-06	6.27353e-05
ENSMUSG00000073460	240023	Pnldc1	protein_coding	159.258	1.33097	0.272535	4.88368	1.04125e-06	6.27353e-05
ENSMUSG00000019842	103213	Traf3ip2	protein_coding	177.673	-0.52269	0.107072	-4.88167	1.0519e-06	6.31741e-05
ENSMUSG00000041673	67580	Lrrc18	protein_coding	36.0968	0.993524	0.203781	4.87546	1.08557e-06	6.47836e-05
ENSMUSG00000043183	319719	Simc1	protein_coding	410.41	-0.726634	0.149028	-4.87584	1.08347e-06	6.47836e-05
ENSMUSG00000110935	NA		processed_pseudogene	299.934	-1.06039	0.217621	-4.87265	1.1011e-06	6.55034e-05
ENSMUSG00000061458	217431	Nol10	protein_coding	307.087	-0.551222	0.113198	-4.86956	1.11847e-06	6.63272e-05
ENSMUSG00000045934	194126	Mtmr11	protein_coding	190.438	-1.46157	0.300339	-4.86639	1.13653e-06	6.71873e-05
ENSMUSG00000033960	240185	Jcad	protein_coding	510.349	-0.514585	0.105769	-4.8652	1.14344e-06	6.73841e-05
ENSMUSG00000021701	20620	Plk2	protein_coding	513.003	-0.596681	0.122792	-4.85928	1.17814e-06	6.92127e-05
ENSMUSG00000018604	21386	Tbx3	protein_coding	2799.2	-0.786457	0.161979	-4.85531	1.20201e-06	7.03958e-05
ENSMUSG00000049515	227357	Espnl	protein_coding	7.88643	-2.20366	0.45456	-4.84789	1.24784e-06	7.28536e-05
ENSMUSG00000021287	74335	Xrcc3	protein_coding	212.256	0.657635	0.135922	4.83831	1.30945e-06	7.62146e-05
ENSMUSG00000056962	107817	Jmjd6	protein_coding	734.545	-0.340911	0.0704772	-4.83718	1.31694e-06	7.6415e-05
ENSMUSG00000099669	NA		lincRNA	22.7331	1.33187	0.276011	4.82542	1.39708e-06	8.08164e-05
ENSMUSG00000070495	664799	Ctcfl	protein_coding	79.7193	0.9265	0.192339	4.81702	1.4572e-06	8.4036e-05
ENSMUSG00000076532	NA		IG_V_gene	8.35548	-2.19533	0.456214	-4.81205	1.49388e-06	8.58889e-05
ENSMUSG00000026616	12902	Cr2	protein_coding	18.9026	-1.78148	0.370453	-4.80893	1.51742e-06	8.69774e-05
ENSMUSG00000034329	237911	Brip1	protein_coding	179.986	0.681323	0.14172	4.80752	1.52816e-06	8.73274e-05
ENSMUSG00000037580	14528	Gch1	protein_coding	4829.68	-0.473859	0.0986492	-4.80348	1.55933e-06	8.87599e-05
ENSMUSG00000050503	74165	Fbxl22	protein_coding	11.2212	-1.40443	0.292404	-4.80305	1.56264e-06	8.87599e-05
ENSMUSG00000038335	104662	Tsr1	protein_coding	849.659	-0.719841	0.150357	-4.78755	1.6883e-06	9.56093e-05
ENSMUSG00000110827	NA		lincRNA	348.374	-1.13487	0.237217	-4.78411	1.71745e-06	9.69691e-05
ENSMUSG00000046402	19659	Rbp1	protein_coding	423.326	-0.889494	0.18597	-4.783	1.72698e-06	9.7216e-05
ENSMUSG00000031155	18715	Pim2	protein_coding	110.033	-0.589191	0.123317	-4.77784	1.77189e-06	9.94473e-05
ENSMUSG00000037366	100163	Pafah2	protein_coding	5948.32	0.362903	0.0759715	4.77684	1.78073e-06	9.96471e-05
ENSMUSG00000001767	66877	Crnkl1	protein_coding	716.463	-0.598437	0.125345	-4.77433	1.80308e-06	0.000100599
ENSMUSG00000069520	67226	Tmem19	protein_coding	3506.39	0.382259	0.0800819	4.77335	1.8119e-06	0.000100793
ENSMUSG00000000303	12550	Cdh1	protein_coding	1636.54	-1.25681	0.263514	-4.76943	1.84748e-06	0.00010247
ENSMUSG00000045409	79263	Trim39	protein_coding	1108.21	-0.352094	0.0738575	-4.76721	1.86793e-06	0.0001033
ENSMUSG00000061718	19049	Ppp1r1b	protein_coding	178.188	-1.05731	0.221845	-4.766	1.87918e-06	0.000103317
ENSMUSG00000092008	100043108	Cyp2c69	protein_coding	36533.7	-1.09284	0.229286	-4.76629	1.87649e-06	0.000103317
ENSMUSG00000046169	108154	Adamts6	protein_coding	310.252	1.19471	0.250823	4.76317	1.90574e-06	0.000104472
ENSMUSG00000024697	14675	Gna14	protein_coding	165.143	0.969679	0.203824	4.75744	1.96066e-06	0.000107171
ENSMUSG00000006567	11979	Atp7b	protein_coding	3053.18	0.470568	0.0990193	4.75229	2.01126e-06	0.000109189
ENSMUSG00000064215	52668	Ifi27	protein_coding	3115.43	0.46704	0.0982732	4.75246	2.00955e-06	0.000109189
ENSMUSG00000094797	NA		IG_V_gene	14.6396	-1.91513	0.403022	-4.75192	2.01494e-06	0.000109189
ENSMUSG00000022686	108105	B3gnt5	protein_coding	11.8348	-1.52897	0.322358	-4.74309	2.10483e-06	0.000113733
ENSMUSG00000022514	16180	Il1rap	protein_coding	6291.74	0.449202	0.0947443	4.7412	2.12454e-06	0.000114144
ENSMUSG00000043020	242253	Wdr63	protein_coding	29.0453	1.18156	0.249198	4.74144	2.12205e-06	0.000114144
ENSMUSG00000022389	21685	Tef	protein_coding	4858.04	1.80278	0.380369	4.73955	2.14198e-06	0.000114754
ENSMUSG00000047746	207215	Fbxo40	protein_coding	39.1283	1.45235	0.306911	4.73215	2.22156e-06	0.000118681
ENSMUSG00000035878	235386	Hykk	protein_coding	10309.1	0.790788	0.167192	4.72981	2.24731e-06	0.000119717
ENSMUSG00000029111	24116	Nelfa	protein_coding	507.689	-0.418767	0.0885702	-4.72808	2.26656e-06	0.000120402
ENSMUSG00000001918	20514	Slc1a5	protein_coding	133.2	-0.911033	0.192918	-4.72239	2.33086e-06	0.00012347
ENSMUSG00000033149	208177	Phldb2	protein_coding	4126.36	0.344102	0.0728905	4.7208	2.34917e-06	0.000124092
ENSMUSG00000021260	214305	Hhipl1	protein_coding	116.777	1.23864	0.26263	4.7163	2.40167e-06	0.00012651
ENSMUSG00000032212	66660	Sltm	protein_coding	1990.53	-0.374559	0.0794803	-4.7126	2.44581e-06	0.000128476
ENSMUSG00000024975	18569	Pdcd4	protein_coding	6328.32	0.372209	0.0790747	4.70705	2.51326e-06	0.000131653
ENSMUSG00000032053	18985	Pou2af1	protein_coding	32.2488	-1.30752	0.278001	-4.70328	2.56017e-06	0.000133739
ENSMUSG00000030724	12478	Cd19	protein_coding	67.4519	-1.24133	0.264319	-4.69633	2.64883e-06	0.000137608
ENSMUSG00000067430	73451	Zfp763	protein_coding	231.029	0.544468	0.115925	4.69671	2.6438e-06	0.000137608
ENSMUSG00000026893	227960	Gca	protein_coding	289.127	-0.641418	0.1366	-4.6956	2.65827e-06	0.000137719
ENSMUSG00000000686	67477	Abhd15	protein_coding	1325.22	0.559561	0.119187	4.69484	2.66822e-06	0.000137854
ENSMUSG00000032849	239273	Abcc4	protein_coding	260.152	-0.915683	0.195064	-4.69428	2.6755e-06	0.000137854
ENSMUSG00000000739	57429	Sult5a1	protein_coding	631.042	-1.29541	0.276255	-4.68917	2.74313e-06	0.000140571
ENSMUSG00000076612	NA		IG_C_gene	25.3835	-1.71786	0.366332	-4.68936	2.74062e-06	0.000140571
ENSMUSG00000042638	14917	Gucy2c	protein_coding	72.1227	1.56416	0.333645	4.68811	2.75738e-06	0.000140918
ENSMUSG00000116846	NA		lincRNA	37.755	1.08311	0.231152	4.68569	2.79016e-06	0.000142208
ENSMUSG00000026822	16819	Lcn2	protein_coding	828.581	1.96946	0.420966	4.67844	2.89059e-06	0.000146929
ENSMUSG00000090925	NA		antisense	157.752	-1.39654	0.299287	-4.66623	3.06778e-06	0.000155517
ENSMUSG00000038403	69585	Hjv	protein_coding	5200.84	0.353197	0.0757413	4.66321	3.1132e-06	0.000157396
ENSMUSG00000027313	69065	Chac1	protein_coding	126.617	2.21152	0.474408	4.66165	3.13684e-06	0.000158167
ENSMUSG00000085912	NA		lincRNA	42.8572	1.28942	0.276686	4.66024	3.15846e-06	0.000158833
ENSMUSG00000045435	212090	Tmem60	protein_coding	443.743	0.356799	0.0766149	4.65704	3.20786e-06	0.000160888
ENSMUSG00000039985	56306	Sinhcaf	protein_coding	82.6646	-0.691482	0.148512	-4.65607	3.22297e-06	0.000161217
ENSMUSG00000021611	21752	Tert	protein_coding	732.986	0.649065	0.139537	4.65156	3.29432e-06	0.00016435
ENSMUSG00000087231	NA		processed_transcript	207.993	0.815441	0.17541	4.64878	3.33901e-06	0.00016614
ENSMUSG00000001288	19411	Rarg	protein_coding	370.037	-0.725907	0.156297	-4.6444	3.41066e-06	0.000169258
ENSMUSG00000027692	665113	Tnik	protein_coding	306.091	-0.493102	0.106256	-4.64071	3.47222e-06	0.000171003
ENSMUSG00000029272	20860	Sult1e1	protein_coding	83.5305	3.86699	0.833285	4.64066	3.47302e-06	0.000171003
ENSMUSG00000086929	NA		antisense	37.8442	1.21558	0.261882	4.64172	3.45519e-06	0.000171003
ENSMUSG00000108626	NA		lincRNA	11.9779	-2.7004	0.582505	-4.63584	3.5549e-06	0.000174579
ENSMUSG00000072849	20704	Serpina1e	protein_coding	6549.13	-2.71879	0.58684	-4.63293	3.60532e-06	0.000176595
ENSMUSG00000024866	71670	Acy3	protein_coding	4699.98	0.565273	0.122185	4.62637	3.72139e-06	0.000181339
ENSMUSG00000033554	69740	Dph5	protein_coding	445.134	-0.419021	0.0905624	-4.62688	3.71221e-06	0.000181339
ENSMUSG00000005547	13087	Cyp2a5	protein_coding	21167.8	1.05519	0.228406	4.61981	3.84092e-06	0.00018668
ENSMUSG00000106590	NA		TEC	28.5579	1.04538	0.22644	4.6166	3.90087e-06	0.000189107
ENSMUSG00000033965	20502	Slc16a2	protein_coding	14921.9	0.448497	0.0973409	4.60749	4.07555e-06	0.000197069
ENSMUSG00000026581	20343	Sell	protein_coding	68.0096	-0.892021	0.193735	-4.60433	4.13803e-06	0.000199578
ENSMUSG00000072964	70237	Bhlhb9	protein_coding	199.942	0.882033	0.191628	4.60285	4.16749e-06	0.000200486
ENSMUSG00000031425	18823	Plp1	protein_coding	105.475	0.643233	0.139795	4.60125	4.19953e-06	0.000201002
ENSMUSG00000042354	30877	Gnl3	protein_coding	1169.96	-0.511455	0.111152	-4.60142	4.19626e-06	0.000201002
ENSMUSG00000051435	329977	Fhad1	protein_coding	188.128	0.60528	0.131632	4.59829	4.25978e-06	0.000203369
ENSMUSG00000056035	13112	Cyp3a11	protein_coding	110392	-0.844736	0.183815	-4.59557	4.31558e-06	0.000205513
ENSMUSG00000025791	72157	Pgm1	protein_coding	10056.6	0.341229	0.0742947	4.59292	4.3709e-06	0.000207101
ENSMUSG00000086390	NA		processed_transcript	2195.54	0.714008	0.155446	4.5933	4.36293e-06	0.000207101
ENSMUSG00000016758	12124	Bik	protein_coding	185.247	1.18733	0.258569	4.59192	4.39192e-06	0.000207576
ENSMUSG00000025348	16404	Itga7	protein_coding	644.16	0.701591	0.152967	4.58654	4.50661e-06	0.000211341
ENSMUSG00000040592	15985	Cd79b	protein_coding	40.8448	-1.08353	0.236241	-4.58653	4.50681e-06	0.000211341
ENSMUSG00000040669	13619	Phc1	protein_coding	161.184	0.611988	0.133404	4.58748	4.48622e-06	0.000211341
ENSMUSG00000079164	53791	Tlr5	protein_coding	844.366	0.81632	0.177999	4.58608	4.51641e-06	0.000211341
ENSMUSG00000055301	11529	Adh7	protein_coding	96.9305	-0.765936	0.167119	-4.58319	4.57943e-06	0.00021376
ENSMUSG00000024654	66514	Asrgl1	protein_coding	876.288	0.427809	0.0933658	4.58207	4.60386e-06	0.000214369
ENSMUSG00000055254	18212	Ntrk2	protein_coding	2619.87	2.11012	0.461758	4.56976	4.88293e-06	0.000226804
ENSMUSG00000028603	20280	Scp2	protein_coding	131805	0.423456	0.0927286	4.56662	4.95659e-06	0.000229096
ENSMUSG00000029456	71985	Acad10	protein_coding	1921.62	0.579867	0.126965	4.56712	4.94473e-06	0.000229096
ENSMUSG00000015451	NA		processed_transcript	485.664	0.719113	0.15764	4.56174	5.07318e-06	0.000233912
ENSMUSG00000058260	71907	Serpina9	protein_coding	13.8562	-2.53081	0.554942	-4.56049	5.10355e-06	0.000234739
ENSMUSG00000030521	67973	Mphosph10	protein_coding	585.72	-0.754422	0.165451	-4.5598	5.12018e-06	0.00023493
ENSMUSG00000020218	24117	Wif1	protein_coding	13.0745	2.76804	0.607328	4.55774	5.17074e-06	0.000236284
ENSMUSG00000031214	94190	Ophn1	protein_coding	168.156	0.46041	0.101021	4.55758	5.17473e-06	0.000236284
ENSMUSG00000020495	74133	Smg8	protein_coding	475.758	-0.351236	0.0771034	-4.55539	5.22894e-06	0.000238182
ENSMUSG00000006014	96875	Prg4	protein_coding	7643.51	1.04436	0.229623	4.54815	5.41191e-06	0.000245922
ENSMUSG00000040127	70061	Sdr9c7	protein_coding	2644.88	-0.541074	0.119081	-4.54377	5.52575e-06	0.000250492
ENSMUSG00000087201	NA		antisense	126.033	0.611677	0.134717	4.54047	5.61297e-06	0.000253228
ENSMUSG00000091721	433653	Gimd1	protein_coding	257.409	0.649703	0.143086	4.54065	5.60821e-06	0.000253228
ENSMUSG00000062031	212974	Pgghg	protein_coding	2273.69	0.473568	0.104323	4.53944	5.64034e-06	0.000253856
ENSMUSG00000019906	108030	Lin7a	protein_coding	1513.4	0.461822	0.101799	4.53663	5.71607e-06	0.000256652
ENSMUSG00000029471	207565	Camkk2	protein_coding	980.851	-0.531163	0.117118	-4.5353	5.75219e-06	0.00025766
ENSMUSG00000028552	13858	Eps15	protein_coding	2140.22	-0.403161	0.0889222	-4.53387	5.7914e-06	0.000258801
ENSMUSG00000050965	18750	Prkca	protein_coding	1399.7	0.486743	0.107387	4.53261	5.82582e-06	0.000259724
ENSMUSG00000021208	217845	Ifi27l2b	protein_coding	482.981	1.04825	0.231357	4.5309	5.87318e-06	0.000261218
ENSMUSG00000042474	69169	Fcmr	protein_coding	23.8087	-1.38775	0.306523	-4.52741	5.97121e-06	0.000264953
ENSMUSG00000028010	68147	Gar1	protein_coding	366.702	-0.609822	0.134743	-4.52582	6.01624e-06	0.000265709
ENSMUSG00000081957	NA		processed_pseudogene	185.352	0.770664	0.170282	4.52581	6.01642e-06	0.000265709
ENSMUSG00000023992	83433	Trem2	protein_coding	41.6881	1.44985	0.320416	4.5249	6.04243e-06	0.000266234
ENSMUSG00000044548	59036	Dact1	protein_coding	136.904	-0.447283	0.0988632	-4.52427	6.06048e-06	0.000266407
ENSMUSG00000023031	109901	Cela1	protein_coding	801.915	0.774205	0.171148	4.52361	6.07942e-06	0.000266618
ENSMUSG00000017390	11676	Aldoc	protein_coding	393.552	-1.17517	0.260042	-4.51917	6.20824e-06	0.000271636
ENSMUSG00000009145	93838	Dqx1	protein_coding	1187.74	0.536387	0.118914	4.51073	6.46057e-06	0.000282022
ENSMUSG00000025026	27360	Add3	protein_coding	872.846	-0.388012	0.0860829	-4.50742	6.56211e-06	0.000285443
ENSMUSG00000054814	69727	Usp46	protein_coding	671.344	-0.507027	0.112493	-4.50719	6.56922e-06	0.000285443
ENSMUSG00000039765	231214	Cc2d2a	protein_coding	609.486	0.520345	0.115515	4.50455	6.65125e-06	0.000288343
ENSMUSG00000035105	112407	Egln3	protein_coding	717.218	-0.536132	0.119117	-4.50089	6.76702e-06	0.000292689
ENSMUSG00000022676	20583	Snai2	protein_coding	398.164	0.78426	0.174306	4.49932	6.81698e-06	0.000294175
ENSMUSG00000021539	16841	Lect2	protein_coding	7873.48	0.596956	0.132822	4.4944	6.97659e-06	0.000300375
ENSMUSG00000036636	26373	Clcn7	protein_coding	2465.64	0.563004	0.125389	4.49005	7.12052e-06	0.000305874
ENSMUSG00000039264	83408	Gimap3	protein_coding	145.798	-0.921535	0.205307	-4.48856	7.17059e-06	0.000306628
ENSMUSG00000115681	NA		lincRNA	15.1409	-1.32753	0.295732	-4.48895	7.15743e-06	0.000306628
ENSMUSG00000047880	12145	Cxcr5	protein_coding	20.6031	-1.73326	0.386303	-4.48678	7.23079e-06	0.000307835
ENSMUSG00000055538	71918	Zcchc24	protein_coding	7188.54	0.333301	0.0742855	4.48676	7.23147e-06	0.000307835
ENSMUSG00000076577	NA		IG_V_gene	54.6871	-4.2908	0.956683	-4.48508	7.28863e-06	0.00030957
ENSMUSG00000036693	75416	Nop14	protein_coding	1002.84	-0.277607	0.0619133	-4.4838	7.3326e-06	0.000310737
ENSMUSG00000015968	12289	Cacna1d	protein_coding	151.018	0.748382	0.166926	4.48331	7.34934e-06	0.000310748
ENSMUSG00000072623	22750	Zfp9	protein_coding	134.895	-0.787388	0.175687	-4.48177	7.40269e-06	0.000312304
ENSMUSG00000000142	12006	Axin2	protein_coding	683	-0.764814	0.170784	-4.47825	7.52566e-06	0.000316783
ENSMUSG00000095930	245269	Nim1k	protein_coding	223.028	0.596238	0.133167	4.47738	7.5564e-06	0.000317369
ENSMUSG00000007646	114714	Rad51c	protein_coding	31.2935	-0.939077	0.209922	-4.47347	7.69606e-06	0.000322516
ENSMUSG00000037896	217864	Rcor1	protein_coding	1042	-0.433263	0.0969363	-4.46956	7.83799e-06	0.000327736
ENSMUSG00000036027	69809	1810046K07Rik	protein_coding	199.42	0.76259	0.170796	4.46492	8.00973e-06	0.000334176
ENSMUSG00000026383	226352	Epb41l5	protein_coding	1791.44	-0.322327	0.0722461	-4.46152	8.13814e-06	0.000338784
ENSMUSG00000028189	74245	Ctbs	protein_coding	661.855	0.415235	0.0930831	4.46091	8.16136e-06	0.000339002
ENSMUSG00000037318	215243	Traf3ip3	protein_coding	52.5622	-0.958024	0.214802	-4.46003	8.19489e-06	0.000339647
ENSMUSG00000089911	15247	Mfsd14a	protein_coding	1347.73	-0.384813	0.0863007	-4.45898	8.23523e-06	0.00034057
ENSMUSG00000056204	66522	Pgpep1	protein_coding	3371.75	0.605429	0.135948	4.45338	8.453e-06	0.000348811
ENSMUSG00000090394	67647	4930523C07Rik	protein_coding	788.074	0.544023	0.12237	4.44571	8.76011e-06	0.000360694
ENSMUSG00000037321	21354	Tap1	protein_coding	1239.74	0.554037	0.124643	4.44497	8.79026e-06	0.000361148
ENSMUSG00000020175	76877	Rab36	protein_coding	57.3417	-0.940374	0.211687	-4.44228	8.90115e-06	0.000364117
ENSMUSG00000026812	64930	Tsc1	protein_coding	2525.23	0.423834	0.0954062	4.44241	8.89549e-06	0.000364117
ENSMUSG00000020309	68044	Chac2	protein_coding	1784.89	0.367703	0.0828162	4.43999	8.99618e-06	0.000367208
ENSMUSG00000025270	11656	Alas2	protein_coding	1339.26	0.713545	0.160742	4.43908	9.03452e-06	0.000367976
ENSMUSG00000018459	114644	Slc13a3	protein_coding	1782	0.895523	0.201807	4.43753	9.09991e-06	0.000369045
ENSMUSG00000030935	20216	Acsm3	protein_coding	6444.45	0.52093	0.117383	4.43785	9.08627e-06	0.000369045
ENSMUSG00000054715	232878	Zscan22	protein_coding	369.925	-0.365257	0.0823213	-4.43697	9.1236e-06	0.000369212
ENSMUSG00000025995	73674	Wdr75	protein_coding	537.324	-0.529648	0.119617	-4.42786	9.51736e-06	0.000384322
ENSMUSG00000024151	17685	Msh2	protein_coding	718.226	0.349144	0.0788705	4.42681	9.56391e-06	0.000385376
ENSMUSG00000026950	17996	Neb	protein_coding	1112.26	-0.931358	0.210808	-4.41804	9.95994e-06	0.000400479
ENSMUSG00000022425	18606	Enpp2	protein_coding	2953.1	0.812227	0.183919	4.41623	1.00437e-05	0.000402988
ENSMUSG00000028889	230734	Yrdc	protein_coding	376.719	-0.631553	0.143067	-4.41438	1.01299e-05	0.000405583
ENSMUSG00000038092	15496	Hsd3b5	protein_coding	15.9204	-2.28883	0.518775	-4.41199	1.02423e-05	0.000409215
ENSMUSG00000051000	229488	Fam160a1	protein_coding	365.347	0.592669	0.134353	4.41129	1.02758e-05	0.000409686
ENSMUSG00000028894	16330	Inpp5b	protein_coding	2479.56	0.201927	0.0457907	4.40978	1.03476e-05	0.000411678
ENSMUSG00000036904	14370	Fzd8	protein_coding	901.823	0.875261	0.198602	4.40711	1.04757e-05	0.000415898
ENSMUSG00000027536	66371	Chmp4c	protein_coding	274.202	-0.485383	0.110162	-4.40609	1.05254e-05	0.000416116
ENSMUSG00000027952	68603	Pmvk	protein_coding	3389.07	-1.23578	0.280449	-4.40642	1.05091e-05	0.000416116
ENSMUSG00000112063	NA		processed_pseudogene	3.58632	-2.11754	0.480897	-4.40331	1.0661e-05	0.000420598
ENSMUSG00000090667	330390	Gm765	protein_coding	53.8997	0.999391	0.22702	4.40221	1.07155e-05	0.000421863
ENSMUSG00000032434	67213	Cmtm6	protein_coding	4285.55	-0.281449	0.0639599	-4.40041	1.08049e-05	0.000424497
ENSMUSG00000037003	209039	Tns2	protein_coding	3360.28	1.0577	0.240708	4.39413	1.11215e-05	0.000436028
ENSMUSG00000062190	71835	Lancl2	protein_coding	442.196	0.319318	0.0727575	4.3888	1.1398e-05	0.00044594
ENSMUSG00000024197	66905	Plin3	protein_coding	1913.86	0.528772	0.120517	4.38753	1.14643e-05	0.000447493
ENSMUSG00000105741	NA		TEC	54.8857	-0.634824	0.144701	-4.38714	1.14851e-05	0.000447493
ENSMUSG00000026491	226747	Ahctf1	protein_coding	4629.66	-0.655901	0.149559	-4.38556	1.15688e-05	0.0004489
ENSMUSG00000040848	108735	Sft2d2	protein_coding	4241.07	0.207799	0.0473825	4.38556	1.15688e-05	0.0004489
ENSMUSG00000053303	236149	Slc22a26	protein_coding	12692.4	-0.788399	0.179842	-4.38385	1.16598e-05	0.0004515
ENSMUSG00000061731	14042	Ext1	protein_coding	1981.7	0.296619	0.0676849	4.38234	1.17409e-05	0.000452781
ENSMUSG00000093894	NA		IG_V_gene	31.8356	-3.03287	0.692017	-4.38265	1.17245e-05	0.000452781
ENSMUSG00000078963	66255	Hsbp1l1	protein_coding	48.5306	-0.803489	0.183384	-4.38145	1.17893e-05	0.000453718
ENSMUSG00000096546	100504474	Smlr1	protein_coding	1825.69	0.303085	0.0692125	4.37905	1.192e-05	0.000457817
ENSMUSG00000043895	14739	S1pr2	protein_coding	329.467	0.41526	0.0949089	4.37536	1.21234e-05	0.000464683
ENSMUSG00000109656	NA		TEC	94.874	1.27693	0.292019	4.37277	1.22677e-05	0.00046926
ENSMUSG00000027997	12368	Casp6	protein_coding	1543.32	0.466219	0.106702	4.36936	1.24608e-05	0.000471918
ENSMUSG00000031906	58994	Smpd3	protein_coding	74.7842	1.16626	0.266919	4.36934	1.24624e-05	0.000471918
ENSMUSG00000040957	63955	Cables1	protein_coding	168.646	0.876563	0.200537	4.37107	1.23637e-05	0.000471918
ENSMUSG00000057425	112417	Ugt2b37	protein_coding	218.593	-1.12118	0.256543	-4.37031	1.24068e-05	0.000471918
ENSMUSG00000064325	15245	Hhip	protein_coding	138.984	-0.812687	0.185989	-4.36954	1.24511e-05	0.000471918
ENSMUSG00000039304	22035	Tnfsf10	protein_coding	739.051	0.574176	0.131437	4.36845	1.25131e-05	0.000472889
ENSMUSG00000020605	58240	Hs1bp3	protein_coding	989.801	0.458001	0.104867	4.36746	1.25703e-05	0.0004741
ENSMUSG00000025004	13099	Cyp2c40	protein_coding	18489.4	-0.747218	0.171203	-4.3645	1.27412e-05	0.000478632
ENSMUSG00000117494	NA		antisense	153.912	1.17696	0.26965	4.36478	1.27252e-05	0.000478632
ENSMUSG00000057337	53374	Chst3	protein_coding	25.6364	-1.33523	0.306074	-4.36244	1.28621e-05	0.000482215
ENSMUSG00000096336	NA		IG_V_gene	30.0751	-1.1063	0.253688	-4.36087	1.29547e-05	0.00048472
ENSMUSG00000094335	NA		IG_V_gene	20.2424	-1.98609	0.455568	-4.35959	1.30309e-05	0.000486607
ENSMUSG00000029314	231510	Gpat3	protein_coding	758.837	0.721631	0.16575	4.35372	1.33845e-05	0.000498825
ENSMUSG00000116518	NA		processed_transcript	181.201	0.752425	0.172867	4.35263	1.34515e-05	0.000500331
ENSMUSG00000031537	16150	Ikbkb	protein_coding	3372.16	0.240576	0.0552975	4.35057	1.35785e-05	0.000504064
ENSMUSG00000032011	21838	Thy1	protein_coding	56.5812	-0.731992	0.168323	-4.34873	1.3693e-05	0.000506318
ENSMUSG00000041075	14369	Fzd7	protein_coding	1170.02	-0.414629	0.0953376	-4.34906	1.36724e-05	0.000506318
ENSMUSG00000032315	13076	Cyp1a1	protein_coding	23.4666	-1.29268	0.297309	-4.34795	1.37419e-05	0.000507132
ENSMUSG00000029864	76263	Gstk1	protein_coding	4258.78	0.511963	0.1178	4.34604	1.38616e-05	0.000509771
ENSMUSG00000029869	13848	Ephb6	protein_coding	94.9876	1.0719	0.246664	4.34558	1.38907e-05	0.000509771
ENSMUSG00000037526	100504663	Atg14	protein_coding	851.525	0.615794	0.141708	4.34552	1.38945e-05	0.000509771
ENSMUSG00000020651	23985	Slc26a4	protein_coding	29.1998	1.27259	0.293034	4.34281	1.4067e-05	0.000515099
ENSMUSG00000038522	215929	Mfsd4b1	protein_coding	2346.02	0.442085	0.101942	4.33663	1.44684e-05	0.000528768
ENSMUSG00000028957	18628	Per3	protein_coding	911.953	2.63063	0.606937	4.33427	1.46242e-05	0.000533428
ENSMUSG00000028378	67103	Ptgr1	protein_coding	183.115	-0.763485	0.176212	-4.33276	1.47251e-05	0.000536075
ENSMUSG00000054793	260299	Cadm4	protein_coding	170.932	-0.882945	0.204013	-4.32788	1.50549e-05	0.000547025
ENSMUSG00000027961	109245	Lrrc39	protein_coding	92.6663	1.21459	0.2808	4.32544	1.52225e-05	0.00055205
ENSMUSG00000026068	16174	Il18rap	protein_coding	16.178	-1.13559	0.262627	-4.32398	1.53238e-05	0.000554656
ENSMUSG00000034245	232232	Hdac11	protein_coding	3521.72	0.486491	0.112672	4.31776	1.57622e-05	0.000569434
ENSMUSG00000060227	319996	Casc4	protein_coding	316.987	0.804156	0.186281	4.3169	1.58232e-05	0.000570544
ENSMUSG00000026502	78825	Desi2	protein_coding	1192.74	-0.63226	0.146505	-4.3156	1.59167e-05	0.000572818
ENSMUSG00000097426	NA		processed_pseudogene	1500.39	0.801553	0.185764	4.3149	1.59675e-05	0.000573551
ENSMUSG00000020083	69894	Fam241b	protein_coding	181.933	0.562585	0.130398	4.31437	1.6006e-05	0.000573841
ENSMUSG00000097016	NA		bidirectional_promoter_lncRNA	180.451	0.909132	0.210979	4.30911	1.63916e-05	0.000586552
ENSMUSG00000004562	268739	Arhgef40	protein_coding	727.649	0.531195	0.123372	4.30562	1.66519e-05	0.000594739
ENSMUSG00000021958	72400	Pinx1	protein_coding	145.597	-0.661581	0.153708	-4.30413	1.67642e-05	0.000597616
ENSMUSG00000000276	56077	Dgke	protein_coding	147.587	-0.505554	0.117598	-4.29899	1.71576e-05	0.00060993
ENSMUSG00000049791	14366	Fzd4	protein_coding	2426.36	0.542607	0.126224	4.29878	1.71743e-05	0.00060993
ENSMUSG00000061751	545156	Kalrn	protein_coding	1454.88	0.423122	0.0984686	4.29702	1.73108e-05	0.000613621
ENSMUSG00000021645	20595	Smn1	protein_coding	271.261	-0.33957	0.0790491	-4.29568	1.74162e-05	0.0006162
ENSMUSG00000055866	18627	Per2	protein_coding	1003.95	1.21411	0.282702	4.29465	1.74969e-05	0.000617897
ENSMUSG00000008193	272382	Spib	protein_coding	32.8589	-1.09183	0.254257	-4.29418	1.75342e-05	0.000618057
ENSMUSG00000025764	269424	Jade1	protein_coding	2435.64	0.541806	0.126241	4.29186	1.77186e-05	0.000622294
ENSMUSG00000038550	229599	Ciart	protein_coding	77.1878	3.34979	0.780504	4.29183	1.77204e-05	0.000622294
ENSMUSG00000037251	74653	Pomk	protein_coding	588.534	0.312613	0.0729554	4.28499	1.82748e-05	0.000640569
ENSMUSG00000108207	NA		processed_transcript	267.231	0.659273	0.153937	4.28273	1.8461e-05	0.000645896
ENSMUSG00000049580	244152	Tsku	protein_coding	1091.77	-1.64751	0.384886	-4.28053	1.86451e-05	0.000649925
ENSMUSG00000086782	NA		lincRNA	541.391	0.593945	0.138744	4.28087	1.86164e-05	0.000649925
ENSMUSG00000107369	NA		processed_pseudogene	1033.3	-0.830407	0.194021	-4.27999	1.86902e-05	0.000650295
ENSMUSG00000078185	12663	Chml	protein_coding	179.929	-0.549852	0.128499	-4.27904	1.87699e-05	0.000651864
ENSMUSG00000041782	16763	Lad1	protein_coding	174.922	-0.791572	0.185155	-4.27517	1.90988e-05	0.00066207
ENSMUSG00000019843	14360	Fyn	protein_coding	430.93	-0.349215	0.081709	-4.27389	1.92094e-05	0.00066468
ENSMUSG00000038685	269400	Rtel1	protein_coding	839.239	0.308887	0.0722883	4.27299	1.92865e-05	0.000664909
ENSMUSG00000052144	232314	Ppp4r2	protein_coding	1652.97	-0.341811	0.0799858	-4.2734	1.92517e-05	0.000664909
ENSMUSG00000058470	666926	Gm8369	protein_coding	11.3223	-1.49159	0.349204	-4.27141	1.94243e-05	0.000667218
ENSMUSG00000096108	NA		IG_V_gene	9.69387	-2.58944	0.606216	-4.27149	1.94175e-05	0.000667218
ENSMUSG00000040660	13094	Cyp2b9	protein_coding	51096.2	0.423303	0.0991388	4.2698	1.9565e-05	0.000670829
ENSMUSG00000026509	12334	Capn2	protein_coding	3230.07	0.26975	0.0631981	4.26832	1.96955e-05	0.000674078
ENSMUSG00000102297	NA		TEC	4.9995	-2.29404	0.537641	-4.26687	1.98232e-05	0.000677223
ENSMUSG00000031884	NA		unprocessed_pseudogene	14.2088	-1.44622	0.339122	-4.26459	2.00271e-05	0.000682949
ENSMUSG00000003233	13544	Dvl3	protein_coding	1247.48	-0.320666	0.0752106	-4.26357	2.01183e-05	0.000683586
ENSMUSG00000040447	216892	Spns2	protein_coding	1996.93	0.406182	0.0952676	4.2636	2.01162e-05	0.000683586
ENSMUSG00000006715	57441	Gmnn	protein_coding	233.037	0.477394	0.111993	4.2627	2.01973e-05	0.000685036
ENSMUSG00000030098	243547	Grip2	protein_coding	24.363	1.06274	0.249348	4.26208	2.02531e-05	0.000685697
ENSMUSG00000030314	74244	Atg7	protein_coding	1992.69	0.468838	0.110122	4.25743	2.06791e-05	0.000698864
ENSMUSG00000046589	72267	Lrrc8e	protein_coding	23.1159	-1.14963	0.27017	-4.2552	2.08861e-05	0.000704599
ENSMUSG00000070576	433938	Mn1	protein_coding	551.937	0.824181	0.193716	4.25457	2.09449e-05	0.000705319
ENSMUSG00000058897	77018	Col25a1	protein_coding	21.1672	-1.29137	0.303574	-4.2539	2.10081e-05	0.000706186
ENSMUSG00000022974	67367	Paxbp1	protein_coding	1078.88	-0.358511	0.0843098	-4.2523	2.11588e-05	0.000709287
ENSMUSG00000039356	227715	Exosc2	protein_coding	711.699	-0.251516	0.0591507	-4.25212	2.11755e-05	0.000709287
ENSMUSG00000001027	110880	Scn4a	protein_coding	3.66132	-2.0144	0.474112	-4.24878	2.14937e-05	0.000718668
ENSMUSG00000084983	NA		antisense	1187.22	0.424818	0.100018	4.24742	2.16249e-05	0.000721773
ENSMUSG00000116130	NA		antisense	399.067	0.403822	0.0953013	4.23732	2.26208e-05	0.000753679
ENSMUSG00000022416	239556	Cacna1i	protein_coding	10.0055	-1.4516	0.342817	-4.23432	2.29245e-05	0.000761633
ENSMUSG00000037139	242702	Myom3	protein_coding	52.0921	1.23453	0.291564	4.23416	2.29403e-05	0.000761633
ENSMUSG00000000295	69692	Hddc2	protein_coding	45.5107	-0.726645	0.171704	-4.23197	2.31652e-05	0.000767748
ENSMUSG00000025795	192678	Rassf3	protein_coding	2857.66	0.419055	0.0990582	4.23039	2.33289e-05	0.000770465
ENSMUSG00000076613	NA		IG_C_gene	47.7654	-1.98131	0.468351	-4.23041	2.3327e-05	0.000770465
ENSMUSG00000028128	14066	F3	protein_coding	187.927	0.495396	0.11715	4.22873	2.35016e-05	0.000774215
ENSMUSG00000037242	29876	Clic4	protein_coding	3570.09	-0.316562	0.0748636	-4.22851	2.35245e-05	0.000774215
ENSMUSG00000115338	18950	Pnp	protein_coding	954.676	-0.639668	0.151324	-4.22716	2.36664e-05	0.000777527
ENSMUSG00000062202	224671	Btbd9	protein_coding	820.954	0.269501	0.0637758	4.22576	2.38134e-05	0.000779931
ENSMUSG00000094006	NA		IG_V_gene	14.7042	-3.6532	0.864524	-4.22568	2.38223e-05	0.000779931
ENSMUSG00000035757	223776	Selenoo	protein_coding	3133.85	0.272787	0.0645623	4.22518	2.3875e-05	0.000780303
ENSMUSG00000107800	NA		processed_pseudogene	73.9215	1.15484	0.273556	4.22159	2.42583e-05	0.000791457
ENSMUSG00000033285	269470	Wdr3	protein_coding	1103.05	-0.342736	0.0812134	-4.22019	2.44093e-05	0.000795011
ENSMUSG00000004880	98386	Lbr	protein_coding	639.15	-0.48936	0.115995	-4.21882	2.45587e-05	0.000798496
ENSMUSG00000019916	18451	P4ha1	protein_coding	649.461	-0.523445	0.124114	-4.21746	2.47068e-05	0.000801931
ENSMUSG00000015750	226548	Aph1a	protein_coding	2709.07	0.383974	0.0911491	4.21259	2.52454e-05	0.000818002
ENSMUSG00000022696	320007	Sidt1	protein_coding	5.40607	-1.52774	0.36298	-4.20888	2.56638e-05	0.000830133
ENSMUSG00000048249	77128	Crebrf	protein_coding	1452.35	0.565757	0.134447	4.20802	2.57623e-05	0.00083047
ENSMUSG00000092035	170676	Peg10	protein_coding	33.1997	-1.54576	0.36731	-4.20833	2.57263e-05	0.00083047
ENSMUSG00000086219	NA		antisense	39.4921	0.943284	0.224198	4.20738	2.5835e-05	0.000831392
ENSMUSG00000031591	11886	Asah1	protein_coding	2399.99	-0.305603	0.0726654	-4.20561	2.60379e-05	0.000835716
ENSMUSG00000041698	28248	Slco1a1	protein_coding	986.554	-3.76412	0.89506	-4.20544	2.6058e-05	0.000835716
ENSMUSG00000057342	56632	Sphk2	protein_coding	2602.1	0.974879	0.231861	4.20459	2.61551e-05	0.000837408
ENSMUSG00000020576	71169	Nbas	protein_coding	1534.38	0.353646	0.0841336	4.20338	2.62957e-05	0.000839061
ENSMUSG00000044068	22183	Zrsr1	protein_coding	1024.22	-0.477303	0.113547	-4.20356	2.62745e-05	0.000839061
ENSMUSG00000094872	NA		IG_V_gene	9.49259	-2.01032	0.478792	-4.19873	2.68415e-05	0.000855027
ENSMUSG00000026691	14262	Fmo3	protein_coding	10886	-1.44619	0.3447	-4.19549	2.72279e-05	0.000865874
ENSMUSG00000042331	432572	Specc1	protein_coding	151.581	-0.522121	0.124506	-4.19355	2.74621e-05	0.000871852
ENSMUSG00000026074	26921	Map4k4	protein_coding	1143.58	-0.756717	0.1809	-4.18307	2.87599e-05	0.000909991
ENSMUSG00000038279	110109	Nop2	protein_coding	789.027	-0.473634	0.113223	-4.18321	2.87425e-05	0.000909991
ENSMUSG00000054191	16596	Klf1	protein_coding	68.2547	0.918979	0.21975	4.18193	2.89042e-05	0.000911283
ENSMUSG00000071359	237336	Tbpl1	protein_coding	328.581	-0.376407	0.0899988	-4.18236	2.88502e-05	0.000911283
ENSMUSG00000097180	NA		lincRNA	15.4202	-1.14001	0.272624	-4.18161	2.89457e-05	0.000911283
ENSMUSG00000032285	58233	Dnaja4	protein_coding	214.468	-0.536332	0.128307	-4.18006	2.91431e-05	0.000915967
ENSMUSG00000042248	13096	Cyp2c37	protein_coding	34068.2	-0.547427	0.131106	-4.17545	2.97403e-05	0.000933184
ENSMUSG00000035049	107094	Rrp12	protein_coding	294.842	-0.551549	0.132169	-4.17305	3.00543e-05	0.000941467
ENSMUSG00000037440	22361	Vnn1	protein_coding	6207.32	1.07872	0.258705	4.16968	3.05021e-05	0.000953912
ENSMUSG00000024986	15242	Hhex	protein_coding	3834.36	-0.906113	0.217333	-4.16924	3.05622e-05	0.000954208
ENSMUSG00000057561	13664	Eif1a	protein_coding	2903.48	-0.593805	0.142467	-4.16801	3.07268e-05	0.000957762
ENSMUSG00000046010	66983	Zfp830	protein_coding	384.689	-0.327014	0.0784864	-4.16651	3.09299e-05	0.000962502
ENSMUSG00000041540	20678	Sox5	protein_coding	1504.19	0.416023	0.0998967	4.16453	3.11999e-05	0.000969304
ENSMUSG00000039323	16008	Igfbp2	protein_coding	6424.66	-1.04373	0.250768	-4.16213	3.15287e-05	0.000977909
ENSMUSG00000015757	67418	Ppil4	protein_coding	1064.23	-0.424117	0.101961	-4.15962	3.18783e-05	0.000983903
ENSMUSG00000028860	269589	Sytl1	protein_coding	232.008	0.772245	0.185642	4.15987	3.18431e-05	0.000983903
ENSMUSG00000037826	243382	Ppm1k	protein_coding	8424.67	0.688056	0.165413	4.15961	3.18785e-05	0.000983903
ENSMUSG00000039756	99480	Dnttip2	protein_coding	1091.31	-0.403179	0.0969747	-4.15757	3.21655e-05	0.000991138
ENSMUSG00000034158	320184	Lrrc58	protein_coding	4017.33	-0.500217	0.120347	-4.15647	3.23198e-05	0.000991956
ENSMUSG00000058135	14862	Gstm1	protein_coding	57106.1	-0.651641	0.156773	-4.15659	3.23031e-05	0.000991956
ENSMUSG00000101537	NA		antisense	254.824	0.421371	0.101382	4.15626	3.23498e-05	0.000991956
ENSMUSG00000105606	NA		IG_V_gene	4.53184	-2.79263	0.672078	-4.15522	3.24968e-05	0.000994845
ENSMUSG00000030309	232560	Caprin2	protein_coding	316.449	0.600651	0.144661	4.15212	3.29416e-05	0.00100683
ENSMUSG00000074794	105171	Arrdc3	protein_coding	18761.6	1.38323	0.33327	4.15049	3.31766e-05	0.00101237
ENSMUSG00000032641	14760	Gpr19	protein_coding	153.226	0.405641	0.0977871	4.1482	3.35096e-05	0.00102088
ENSMUSG00000060807	12401	Serpina6	protein_coding	29087.3	0.774911	0.186851	4.14721	3.36554e-05	0.00102367
ENSMUSG00000024999	57753	Noc3l	protein_coding	638.083	-0.481005	0.116036	-4.14529	3.39381e-05	0.00102927
ENSMUSG00000041798	103988	Gck	protein_coding	11632	0.791794	0.191014	4.14522	3.39489e-05	0.00102927
ENSMUSG00000022858	20462	Tra2b	protein_coding	2567.12	-0.458642	0.110821	-4.13859	3.49448e-05	0.00105777
ENSMUSG00000046005	NA		lincRNA	149.249	-0.621606	0.15027	-4.1366	3.52488e-05	0.00106526
ENSMUSG00000040722	56807	Scamp5	protein_coding	685.621	0.376875	0.0911332	4.13544	3.54281e-05	0.00106897
ENSMUSG00000113836	NA		transcribed_processed_pseudogene	56.4483	0.804877	0.194734	4.13321	3.57738e-05	0.00107767
ENSMUSG00000026792	227738	Lrsam1	protein_coding	830.308	0.334398	0.080962	4.1303	3.62286e-05	0.0010891
ENSMUSG00000076591	NA		IG_V_gene	9.45966	-4.17519	1.01093	-4.13005	3.62686e-05	0.0010891
ENSMUSG00000036109	171170	Mbnl3	protein_coding	64.2596	1.20611	0.292188	4.12787	3.66141e-05	0.00109772
ENSMUSG00000076940	NA		IG_V_gene	18.3597	-1.55487	0.377023	-4.12408	3.72222e-05	0.00111419
ENSMUSG00000061536	215474	Sec22c	protein_coding	744.548	0.564694	0.137041	4.12061	3.77866e-05	0.00112929
ENSMUSG00000015312	17873	Gadd45b	protein_coding	48.4034	-1.31874	0.320607	-4.11327	3.90099e-05	0.001164
ENSMUSG00000025279	13421	Dnase1l3	protein_coding	3030.35	-0.377704	0.0918707	-4.11126	3.93506e-05	0.00117231
ENSMUSG00000096490	NA		IG_V_gene	7.03955	-2.86508	0.697158	-4.10965	3.96255e-05	0.00117864
ENSMUSG00000095589	NA		IG_V_gene	8.53955	-2.7484	0.668994	-4.10826	3.98659e-05	0.00118392
ENSMUSG00000000538	216810	Tom1l2	protein_coding	1859.06	0.46371	0.112939	4.10583	4.02865e-05	0.00119453
ENSMUSG00000092416	434178	Zfp141	protein_coding	463.969	-0.428179	0.104324	-4.10433	4.05491e-05	0.00120043
ENSMUSG00000073775	100087	Kti12	protein_coding	273.599	-0.478999	0.11673	-4.10347	4.07001e-05	0.00120301
ENSMUSG00000033295	19268	Ptprf	protein_coding	11267.4	0.659422	0.16088	4.09884	4.15233e-05	0.00122542
ENSMUSG00000025323	20688	Sp4	protein_coding	504.191	0.466087	0.113733	4.09809	4.16577e-05	0.00122747
ENSMUSG00000021670	15357	Hmgcr	protein_coding	5629.26	-1.21918	0.297674	-4.09569	4.20906e-05	0.00123444
ENSMUSG00000029201	22235	Ugdh	protein_coding	5269.56	-0.687866	0.167932	-4.09608	4.20197e-05	0.00123444
ENSMUSG00000076608	NA		IG_J_gene	5.67426	-1.87633	0.458106	-4.09585	4.20618e-05	0.00123444
ENSMUSG00000020074	67500	Ccar1	protein_coding	3172.11	-0.410085	0.100195	-4.09285	4.26096e-05	0.00124459
ENSMUSG00000025608	27205	Podxl	protein_coding	377.198	-0.507278	0.123934	-4.09313	4.25597e-05	0.00124459
ENSMUSG00000070315	NA		processed_transcript	2118.77	0.41156	0.100559	4.09272	4.26347e-05	0.00124459
ENSMUSG00000032527	66904	Pccb	protein_coding	7275.59	0.31701	0.0774846	4.09126	4.29041e-05	0.00125052
ENSMUSG00000044149	77286	Nkrf	protein_coding	224.301	-0.434684	0.106345	-4.0875	4.36046e-05	0.00126702
ENSMUSG00000087357	NA		lincRNA	7.93592	-2.01076	0.491885	-4.08786	4.35379e-05	0.00126702
ENSMUSG00000037035	16324	Inhbb	protein_coding	84.9631	1.14992	0.281398	4.08644	4.38045e-05	0.00127087
ENSMUSG00000073418	12268	C4b	protein_coding	85531.5	0.792427	0.194261	4.07918	4.51944e-05	0.00130918
ENSMUSG00000099757	NA		processed_transcript	26.9695	-1.54576	0.379066	-4.07781	4.54611e-05	0.00131489
ENSMUSG00000060803	14870	Gstp1	protein_coding	3854.05	-0.594706	0.145932	-4.07523	4.59685e-05	0.00132753
ENSMUSG00000029762	14187	Akr1b8	protein_coding	132.734	-0.476103	0.116913	-4.07228	4.65545e-05	0.00134239
ENSMUSG00000051674	100737	Dcun1d4	protein_coding	1860.6	0.365337	0.0897289	4.07157	4.66978e-05	0.00134447
ENSMUSG00000027068	241452	Dhrs9	protein_coding	270.092	-1.11725	0.274844	-4.06505	4.8023e-05	0.00138051
ENSMUSG00000022247	67832	Brix1	protein_coding	1113.3	-0.373443	0.0918932	-4.06389	4.82625e-05	0.00138108
ENSMUSG00000028907	67205	Utp11	protein_coding	1022.29	-0.197347	0.0485611	-4.06389	4.82619e-05	0.00138108
ENSMUSG00000029016	26372	Clcn6	protein_coding	388.641	-0.767104	0.188746	-4.0642	4.8197e-05	0.00138108
ENSMUSG00000028729	69072	Ebna1bp2	protein_coding	764.443	-0.330706	0.0814238	-4.06154	4.87491e-05	0.0013929
ENSMUSG00000045817	12193	Zfp36l2	protein_coding	1824.21	0.594067	0.146315	4.06018	4.90341e-05	0.00139687
ENSMUSG00000091867	233005	Cyp2a22	protein_coding	13778.4	1.15665	0.284876	4.06017	4.90365e-05	0.00139687
ENSMUSG00000033159	69171	Cnppd1	protein_coding	2801.03	0.562089	0.138492	4.05863	4.93622e-05	0.00140403
ENSMUSG00000074491	75863	Clec4g	protein_coding	2245.46	-0.291259	0.071774	-4.058	4.94952e-05	0.00140569
ENSMUSG00000008393	52502	Carhsp1	protein_coding	4121.13	0.393202	0.0969532	4.05559	5.00077e-05	0.00141598
ENSMUSG00000090035	14426	Galnt4	protein_coding	994.243	0.27709	0.0683215	4.05569	4.99875e-05	0.00141598
ENSMUSG00000050663	237553	Trhde	protein_coding	62.881	1.4555	0.359056	4.0537	5.04143e-05	0.00142536
ENSMUSG00000028565	18027	Nfia	protein_coding	4661.21	0.334511	0.0825407	4.05268	5.06344e-05	0.00142944
ENSMUSG00000016386	77015	Mpped2	protein_coding	46.2247	0.92283	0.227796	4.05112	5.0973e-05	0.00143685
ENSMUSG00000018168	22780	Ikzf3	protein_coding	57.1354	-0.995487	0.245928	-4.04788	5.16829e-05	0.00145468
ENSMUSG00000023274	12504	Cd4	protein_coding	36.9094	-0.897478	0.221811	-4.04613	5.20717e-05	0.0014632
ENSMUSG00000045064	72350	Zc2hc1c	protein_coding	192.551	0.576581	0.142513	4.04582	5.21409e-05	0.0014632
ENSMUSG00000031983	69551	2310022B05Rik	protein_coding	595.632	0.444208	0.109864	4.04326	5.27125e-05	0.00147705
ENSMUSG00000024411	11829	Aqp4	protein_coding	152.93	1.54133	0.381495	4.04023	5.33991e-05	0.00149407
ENSMUSG00000022215	68680	Fitm1	protein_coding	459.225	0.998136	0.247105	4.03932	5.36075e-05	0.00149767
ENSMUSG00000090298	215895	Sult3a2	protein_coding	502.236	-1.98158	0.49078	-4.03761	5.39985e-05	0.00150637
ENSMUSG00000023122	69083	Sult1c2	protein_coding	779.846	0.850096	0.210568	4.03716	5.41024e-05	0.00150704
ENSMUSG00000063590	434674	Slc22a28	protein_coding	27.9125	-1.25472	0.310935	-4.0353	5.45321e-05	0.00151676
ENSMUSG00000024066	22436	Xdh	protein_coding	12425.5	0.35708	0.0885842	4.03097	5.55481e-05	0.00154275
ENSMUSG00000084616	NA		snRNA	44.468	-0.943552	0.234103	-4.0305	5.56583e-05	0.00154354
ENSMUSG00000042745	15901	Id1	protein_coding	126.892	-0.918758	0.227994	-4.02974	5.58383e-05	0.00154625
ENSMUSG00000030577	12483	Cd22	protein_coding	115.365	-0.703969	0.174726	-4.02899	5.60174e-05	0.00154894
ENSMUSG00000012187	68393	Mogat1	protein_coding	51.1655	1.5871	0.39399	4.02828	5.61875e-05	0.00155137
ENSMUSG00000022332	13992	Khdrbs3	protein_coding	1041.29	0.328974	0.0817211	4.02557	5.68377e-05	0.00156474
ENSMUSG00000031604	66234	Msmo1	protein_coding	8153.66	-1.19423	0.296656	-4.02563	5.68229e-05	0.00156474
ENSMUSG00000029408	56325	Abcb9	protein_coding	90.5887	0.695419	0.173301	4.01278	6.00069e-05	0.00164958
ENSMUSG00000097766	NA		bidirectional_promoter_lncRNA	61.4347	-1.42109	0.354269	-4.01133	6.03782e-05	0.00165737
ENSMUSG00000032290	56294	Ptpn9	protein_coding	1365.05	-0.586824	0.146359	-4.00948	6.08521e-05	0.00166608
ENSMUSG00000045730	11555	Adrb2	protein_coding	55.3548	-0.693992	0.173091	-4.0094	6.08722e-05	0.00166608
ENSMUSG00000054708	70615	Ankrd24	protein_coding	380.673	-0.446587	0.111425	-4.00796	6.12453e-05	0.00167386
ENSMUSG00000055202	240063	Zfp811	protein_coding	12.9595	-1.46983	0.366817	-4.00698	6.15013e-05	0.00167843
ENSMUSG00000029389	67848	Ddx55	protein_coding	419.089	-0.366753	0.0915416	-4.00641	6.16477e-05	0.00167921
ENSMUSG00000038776	13849	Ephx1	protein_coding	17077.5	-0.583427	0.145632	-4.00618	6.17081e-05	0.00167921
ENSMUSG00000047409	69274	Ctdspl	protein_coding	447.498	-0.430989	0.107649	-4.00364	6.23742e-05	0.00169489
ENSMUSG00000048782	233752	Insc	protein_coding	535.313	0.568954	0.142183	4.00154	6.29303e-05	0.00170754
ENSMUSG00000034774	211924	Dsg1c	protein_coding	541.102	0.949913	0.237468	4.00018	6.32946e-05	0.00171496
ENSMUSG00000025203	20250	Scd2	protein_coding	481.89	-0.907729	0.226942	-3.99983	6.33877e-05	0.00171501
ENSMUSG00000023078	55985	Cxcl13	protein_coding	118.079	-2.42161	0.605567	-3.99891	6.36355e-05	0.00171925
ENSMUSG00000034412	103724	Tbc1d10a	protein_coding	480.235	0.788257	0.197155	3.99817	6.38348e-05	0.00172217
ENSMUSG00000108606	NA		unprocessed_pseudogene	64.3135	1.2294	0.307731	3.99503	6.46848e-05	0.00174261
ENSMUSG00000021884	56794	Hacl1	protein_coding	2119.36	-0.700385	0.175424	-3.99253	6.5372e-05	0.00175861
ENSMUSG00000114355	NA		lincRNA	33.1029	0.968264	0.242902	3.98623	6.7131e-05	0.00180336
ENSMUSG00000060860	77891	Ube2s	protein_coding	406.988	-0.603214	0.151387	-3.98459	6.75975e-05	0.0018133
ENSMUSG00000003882	16197	Il7r	protein_coding	23.9551	-0.909031	0.22834	-3.98105	6.86125e-05	0.00183271
ENSMUSG00000028567	66073	Txndc12	protein_coding	1804.6	0.260626	0.0654609	3.9814	6.8511e-05	0.00183271
ENSMUSG00000031949	30947	Adat1	protein_coding	346.469	-0.303014	0.0761112	-3.9812	6.85692e-05	0.00183271
ENSMUSG00000040010	20539	Slc7a5	protein_coding	108.029	-0.576477	0.144847	-3.97989	6.89472e-05	0.00183905
ENSMUSG00000027530	75497	Fabp12	protein_coding	9.35222	-1.68391	0.423577	-3.97545	7.02469e-05	0.00187107
ENSMUSG00000076437	72657	Selenoh	protein_coding	50.7495	0.773592	0.194696	3.97334	7.08726e-05	0.00188507
ENSMUSG00000014453	12143	Blk	protein_coding	17.9395	-1.26277	0.317884	-3.97243	7.11439e-05	0.00188962
ENSMUSG00000058934	NA		antisense	92.8655	0.648597	0.163315	3.97145	7.14367e-05	0.00189207
ENSMUSG00000083844	NA		transcribed_unprocessed_pseudogene	588.48	0.318191	0.0801164	3.97161	7.13895e-05	0.00189207
ENSMUSG00000034295	225288	Fhod3	protein_coding	82.0736	0.688754	0.173582	3.9679	7.25081e-05	0.00191584
ENSMUSG00000044072	237711	Eml6	protein_coding	185.525	0.696913	0.175642	3.96781	7.25375e-05	0.00191584
ENSMUSG00000097970	NA		lincRNA	171.378	-0.512209	0.129152	-3.96594	7.31067e-05	0.00192818
ENSMUSG00000020173	12808	Cobl	protein_coding	835.666	-0.437895	0.11046	-3.9643	7.3612e-05	0.00193626
ENSMUSG00000035357	55983	Pdzrn3	protein_coding	365.559	0.722422	0.182233	3.96428	7.36187e-05	0.00193626
ENSMUSG00000032633	216805	Flcn	protein_coding	1263.34	0.889936	0.224508	3.96394	7.37221e-05	0.00193628
ENSMUSG00000044122	216974	Proca1	protein_coding	109.53	-0.70023	0.176725	-3.96225	7.42468e-05	0.00194735
ENSMUSG00000040327	78309	Cul9	protein_coding	583.286	0.723961	0.18275	3.96147	7.44885e-05	0.00195053
ENSMUSG00000049038	74238	Mterf2	protein_coding	185.134	0.62246	0.157152	3.96087	7.46782e-05	0.00195053
ENSMUSG00000049717	319583	Lig4	protein_coding	329.886	-0.496428	0.125328	-3.96103	7.46281e-05	0.00195053
ENSMUSG00000032092	14012	Mpzl2	protein_coding	3149.25	0.450699	0.113807	3.96022	7.48802e-05	0.0019531
ENSMUSG00000061186	353282	Sfmbt2	protein_coding	61.6487	1.51894	0.383643	3.95925	7.51867e-05	0.00195839
ENSMUSG00000066148	70052	Prpf4	protein_coding	825.463	-0.240062	0.0606419	-3.95867	7.53671e-05	0.00196038
ENSMUSG00000034083	232236	Ccdc174	protein_coding	676.761	-0.272312	0.0688098	-3.95746	7.57504e-05	0.00196493
ENSMUSG00000042842	20708	Serpinb6b	protein_coding	108.318	-0.62092	0.156897	-3.9575	7.57377e-05	0.00196493
ENSMUSG00000025486	64384	Sirt3	protein_coding	4346.68	0.44349	0.112079	3.95693	7.5919e-05	0.00196659
ENSMUSG00000073008	213439	Gpr174	protein_coding	15.6018	-1.37299	0.347266	-3.9537	7.69528e-05	0.00199064
ENSMUSG00000090213	407243	Tmem189	protein_coding	466.689	0.620353	0.156921	3.95328	7.70882e-05	0.00199141
ENSMUSG00000022464	69354	Slc38a4	protein_coding	71089.6	0.41711	0.105648	3.94812	7.87675e-05	0.00202923
ENSMUSG00000107785	NA		lincRNA	110.202	0.727794	0.184331	3.9483	7.87085e-05	0.00202923
ENSMUSG00000008090	116701	Fgfrl1	protein_coding	1086.85	0.671427	0.170113	3.94695	7.91537e-05	0.0020364
ENSMUSG00000004100	235036	Ppan	protein_coding	289.985	-0.562723	0.142598	-3.94622	7.93942e-05	0.0020398
ENSMUSG00000008167	68628	Fbxw9	protein_coding	758.153	0.50172	0.127245	3.94294	8.04895e-05	0.00206489
ENSMUSG00000085156	NA		lincRNA	96.4522	-0.714045	0.181108	-3.94264	8.05897e-05	0.00206489
ENSMUSG00000026610	26381	Esrrg	protein_coding	571.612	0.743514	0.18878	3.93851	8.19897e-05	0.00209791
ENSMUSG00000078866	628308	Zfp970	protein_coding	1349.72	-0.749369	0.190311	-3.93761	8.22971e-05	0.00210292
ENSMUSG00000001467	13121	Cyp51	protein_coding	7319.46	-1.35961	0.345577	-3.93433	8.34299e-05	0.00212771
ENSMUSG00000025172	56642	Ankrd2	protein_coding	41.8408	1.08181	0.274979	3.93415	8.34928e-05	0.00212771
ENSMUSG00000026932	67991	Nacc2	protein_coding	1550.58	0.350838	0.0891886	3.93367	8.36587e-05	0.00212906
ENSMUSG00000015133	233328	Lrrk1	protein_coding	1050.07	0.461323	0.11736	3.93083	8.46522e-05	0.00215082
ENSMUSG00000061411	329540	Nol4l	protein_coding	106.14	-0.579565	0.14745	-3.93058	8.47416e-05	0.00215082
ENSMUSG00000068747	20661	Sort1	protein_coding	622.067	-0.729088	0.185538	-3.92958	8.50935e-05	0.00215685
ENSMUSG00000032058	73699	Ppp2r1b	protein_coding	1081.91	0.455463	0.116098	3.9231	8.74186e-05	0.0022128
ENSMUSG00000047496	320311	Rnf152	protein_coding	2849.46	0.628183	0.160188	3.92153	8.79893e-05	0.00222427
ENSMUSG00000031304	16186	Il2rg	protein_coding	92.2393	-0.732856	0.186919	-3.92071	8.829e-05	0.00222888
ENSMUSG00000031781	109006	Ciapin1	protein_coding	734.164	-0.393698	0.100431	-3.92009	8.85162e-05	0.0022316
ENSMUSG00000039633	244421	Lonrf1	protein_coding	213.035	-0.585069	0.149335	-3.91783	8.93485e-05	0.00224958
ENSMUSG00000025405	16325	Inhbc	protein_coding	3134.73	0.658024	0.167987	3.91711	8.96152e-05	0.00225329
ENSMUSG00000090115	224836	Usp49	protein_coding	218.522	0.461286	0.11778	3.91652	8.98345e-05	0.00225579
ENSMUSG00000028869	230737	Gnl2	protein_coding	1688.65	-0.224193	0.0572672	-3.91487	9.04539e-05	0.00226832
ENSMUSG00000048756	56484	Foxo3	protein_coding	2184.03	0.499094	0.127561	3.91258	9.13139e-05	0.00228685
ENSMUSG00000001674	66942	Ddx18	protein_coding	757.835	-0.311712	0.0797725	-3.90751	9.32524e-05	0.00233031
ENSMUSG00000003949	217082	Hlf	protein_coding	3502.07	0.498184	0.127498	3.9074	9.32964e-05	0.00233031
ENSMUSG00000049555	20776	Tmie	protein_coding	2555.53	0.466904	0.119556	3.90532	9.4102e-05	0.00234732
ENSMUSG00000000149	14673	Gna12	protein_coding	2995.16	0.707975	0.181335	3.90423	9.45273e-05	0.00235481
ENSMUSG00000026259	53972	Ngef	protein_coding	1982.45	0.554878	0.142149	3.90349	9.48147e-05	0.00235575
ENSMUSG00000036687	231832	Tmem184a	protein_coding	1201.56	0.57482	0.147248	3.90374	9.47165e-05	0.00235575
ENSMUSG00000030264	14911	Thumpd3	protein_coding	1010.54	-0.438217	0.112389	-3.89911	9.65465e-05	0.00239562
ENSMUSG00000006390	54325	Elovl1	protein_coding	1726.9	-0.408511	0.104879	-3.89507	9.81717e-05	0.00243275
ENSMUSG00000039349	226777	C130074G19Rik	protein_coding	14737.2	0.233466	0.0599572	3.89388	9.86552e-05	0.00244152
ENSMUSG00000020273	216578	Papolg	protein_coding	514.554	-0.333049	0.0855586	-3.89264	9.91573e-05	0.00245073
ENSMUSG00000048550	208967	Thnsl1	protein_coding	274.407	0.366771	0.09434	3.88776	0.000101172	0.00249726
ENSMUSG00000093405	NA		bidirectional_promoter_lncRNA	139.274	0.587789	0.151259	3.88597	0.000101923	0.00250923
ENSMUSG00000113853	NA		TEC	22.1215	-0.875391	0.225256	-3.8862	0.000101824	0.00250923
ENSMUSG00000046658	54201	Zfp316	protein_coding	301.352	0.431286	0.111006	3.88525	0.000102227	0.00251341
ENSMUSG00000024442	66839	Dele1	protein_coding	1766.1	0.231834	0.0596804	3.8846	0.0001025	0.00251512
ENSMUSG00000035620	237422	Ric8b	protein_coding	577.801	-0.346301	0.0891506	-3.88445	0.000102563	0.00251512
ENSMUSG00000024065	57440	Ehd3	protein_coding	4026.15	-0.372561	0.0959879	-3.88134	0.000103884	0.00254092
ENSMUSG00000042851	78751	Zc3h6	protein_coding	158.005	0.725653	0.186959	3.88134	0.000103882	0.00254092
ENSMUSG00000035172	217198	Plekhh3	protein_coding	315.42	0.735155	0.189482	3.87982	0.000104533	0.00255349
ENSMUSG00000039552	212892	Rsph4a	protein_coding	367.278	0.909385	0.234548	3.87718	0.000105673	0.00257799
ENSMUSG00000054435	107526	Gimap4	protein_coding	694.71	-0.52289	0.13489	-3.87641	0.00010601	0.00258287
ENSMUSG00000020604	74008	Arsg	protein_coding	1074.25	0.520778	0.134364	3.87587	0.000106244	0.00258502
ENSMUSG00000054477	140492	Kcnn2	protein_coding	1052.08	0.307608	0.079371	3.87558	0.000106373	0.00258502
ENSMUSG00000002107	14007	Celf2	protein_coding	782.294	0.407532	0.105247	3.87217	0.000107871	0.00261805
ENSMUSG00000024785	59028	Rcl1	protein_coding	4307.33	0.514966	0.133024	3.87123	0.000108288	0.00262479
ENSMUSG00000058207	20714	Serpina3k	protein_coding	206901	-0.762979	0.197121	-3.87061	0.000108564	0.00262812
ENSMUSG00000050921	78826	P2ry10	protein_coding	20.4765	-1.03917	0.268564	-3.86936	0.00010912	0.00263818
ENSMUSG00000047767	73683	Atg16l2	protein_coding	224.759	-0.523173	0.135242	-3.86843	0.000109538	0.0026449
ENSMUSG00000052534	18514	Pbx1	protein_coding	1844.58	0.40972	0.105932	3.86776	0.000109838	0.00264876
ENSMUSG00000041272	252838	Tox	protein_coding	660.869	0.496402	0.128419	3.86548	0.000110869	0.0026702
ENSMUSG00000030722	18020	Nfatc2ip	protein_coding	212.43	-0.430693	0.111436	-3.86493	0.000111123	0.00267291
ENSMUSG00000029166	100732	Mapre3	protein_coding	922.562	-0.406318	0.105163	-3.8637	0.000111682	0.00268294
ENSMUSG00000030924	434234	Rexo5	protein_coding	208.821	0.459365	0.118916	3.86292	0.000112039	0.00268808
ENSMUSG00000032782	216846	Cntrob	protein_coding	666.72	0.574708	0.148788	3.86258	0.000112194	0.00268838
ENSMUSG00000026484	19821	Rnf2	protein_coding	934.947	-0.32943	0.0853113	-3.86151	0.000112689	0.00269682
ENSMUSG00000032846	67263	Zswim6	protein_coding	256.144	-0.373538	0.0967755	-3.85985	0.000113458	0.00271178
ENSMUSG00000034918	268663	Cdhr2	protein_coding	5.82461	-1.80493	0.467908	-3.85744	0.000114581	0.00273515
ENSMUSG00000023259	171429	Slc26a6	protein_coding	96.8598	-0.46695	0.121172	-3.85359	0.000116396	0.00277497
ENSMUSG00000055319	207352	Sec23ip	protein_coding	1618.08	-0.339024	0.0880058	-3.85229	0.000117016	0.00278623
ENSMUSG00000024431	14815	Nr3c1	protein_coding	5839.89	0.282939	0.0734846	3.85031	0.000117967	0.00280533
ENSMUSG00000079184	75339	Mphosph8	protein_coding	1013.99	-0.354981	0.0922391	-3.84849	0.000118848	0.00282271
ENSMUSG00000021136	64075	Smoc1	protein_coding	6083.53	0.412275	0.107153	3.84752	0.000119318	0.00283031
ENSMUSG00000051339	243219	2900026A02Rik	protein_coding	6596.64	0.552437	0.143754	3.84294	0.00012157	0.00288011
ENSMUSG00000054892	22165	Txk	protein_coding	21.22	-0.898879	0.233938	-3.84239	0.000121844	0.00288298
ENSMUSG00000003644	20111	Rps6ka1	protein_coding	591.927	0.613558	0.159767	3.84032	0.000122872	0.00289728
ENSMUSG00000006800	72043	Sulf2	protein_coding	956.245	0.492878	0.128345	3.84025	0.000122909	0.00289728
ENSMUSG00000025068	14873	Gsto1	protein_coding	2556.66	-0.4619	0.12026	-3.84086	0.000122604	0.00289728
ENSMUSG00000025290	20088	Rps24	protein_coding	10409.8	-0.396553	0.103279	-3.83964	0.000123214	0.00290084
ENSMUSG00000027775	66868	Mfsd1	protein_coding	4174.44	0.314745	0.0819959	3.83855	0.000123764	0.00291015
ENSMUSG00000005580	11515	Adcy9	protein_coding	1174.29	0.483379	0.126044	3.835	0.000125562	0.00294876
ENSMUSG00000005107	117591	Slc2a9	protein_coding	3535.36	0.405363	0.105767	3.83259	0.000126799	0.00297409
ENSMUSG00000053414	26559	Hunk	protein_coding	112.205	-0.869507	0.227042	-3.82972	0.000128287	0.00300526
ENSMUSG00000027634	29812	Ndrg3	protein_coding	1110.25	-0.247183	0.0645591	-3.82879	0.000128773	0.0030129
ENSMUSG00000057933	14858	Gsta2	protein_coding	818.589	-1.68057	0.439715	-3.82194	0.000132407	0.00309409
ENSMUSG00000049411	338363	Tmem241	protein_coding	298.621	0.331478	0.0867839	3.81958	0.000133677	0.0031199
ENSMUSG00000003379	12518	Cd79a	protein_coding	68.4093	-1.40268	0.36736	-3.81827	0.000134391	0.00313269
ENSMUSG00000028411	66408	Aptx	protein_coding	789.525	0.280063	0.0733812	3.81655	0.000135329	0.00315066
ENSMUSG00000027699	13605	Ect2	protein_coding	98.8561	-0.784393	0.20559	-3.81532	0.000136006	0.00316251
ENSMUSG00000020010	26464	Vnn3	protein_coding	6593.99	0.33889	0.088855	3.81397	0.000136754	0.00316429
ENSMUSG00000042302	216565	Ehbp1	protein_coding	901.413	0.334517	0.0877062	3.81407	0.000136699	0.00316429
ENSMUSG00000047867	231931	Gimap6	protein_coding	647.89	-0.418155	0.109628	-3.81431	0.000136564	0.00316429
ENSMUSG00000069270	319164	H2ac6	protein_coding	6.61422	-1.35098	0.354141	-3.8148	0.000136292	0.00316429
ENSMUSG00000108763	102639802	Gm36028	protein_coding	149.875	-0.505843	0.132643	-3.81357	0.000136973	0.00316549
ENSMUSG00000007872	15903	Id3	protein_coding	697.614	-1.00907	0.264633	-3.81311	0.000137231	0.00316758
ENSMUSG00000033720	94282	Sfxn5	protein_coding	2220.46	0.407668	0.106924	3.8127	0.000137454	0.00316884
ENSMUSG00000018931	24083	Natd1	protein_coding	409.36	0.506079	0.132817	3.81035	0.000138768	0.00318743
ENSMUSG00000022964	77975	Tmem50b	protein_coding	303.788	-0.435907	0.114396	-3.81053	0.00013867	0.00318743
ENSMUSG00000084899	NA		processed_transcript	143.077	-0.850741	0.223245	-3.8108	0.000138518	0.00318743
ENSMUSG00000056738	NA		lincRNA	35.8624	1.33386	0.350143	3.80945	0.000139274	0.00319517
ENSMUSG00000029843	243755	Slc13a4	protein_coding	33.0705	1.41801	0.372376	3.80801	0.000140092	0.00321004
ENSMUSG00000047180	214854	Neurl3	protein_coding	367.94	-0.451259	0.118523	-3.80736	0.000140461	0.00321458
ENSMUSG00000026289	77040	Atg16l1	protein_coding	1353.48	-0.277908	0.0730151	-3.80617	0.000141135	0.00322608
ENSMUSG00000026656	14130	Fcgr2b	protein_coding	2699.99	-0.338237	0.0889461	-3.80273	0.000143113	0.00325945
ENSMUSG00000064945	NA		misc_RNA	39.423	1.5412	0.405274	3.80285	0.000143039	0.00325945
ENSMUSG00000067656	171405	Slc22a27	protein_coding	3997.68	0.496801	0.130629	3.80313	0.000142877	0.00325945
ENSMUSG00000090247	14533	Bloc1s1	protein_coding	85.3443	0.672164	0.176778	3.8023	0.000143357	0.00326107
ENSMUSG00000066441	17252	Rdh11	protein_coding	5059.51	-1.31276	0.345538	-3.79917	0.000145183	0.00329862
ENSMUSG00000110273	NA		lincRNA	264.34	0.587973	0.154795	3.79839	0.00014564	0.00330503
ENSMUSG00000075324	60344	Fign	protein_coding	878.244	0.416187	0.109611	3.79696	0.000146482	0.00332013
ENSMUSG00000030282	12764	Cmas	protein_coding	1127.5	-0.339676	0.089469	-3.79658	0.000146706	0.00332122
ENSMUSG00000056148	103142	Rdh9	protein_coding	2517.68	0.992182	0.261457	3.79482	0.000147749	0.00334082
ENSMUSG00000039210	67769	Gpatch2	protein_coding	815.009	-0.266398	0.0702134	-3.79411	0.000148172	0.00334637
ENSMUSG00000006526	69179	Stimate	protein_coding	391.636	0.422528	0.111383	3.79347	0.000148557	0.00335106
ENSMUSG00000074622	16658	Mafb	protein_coding	1329.18	0.650812	0.171611	3.79236	0.000149221	0.00336202
ENSMUSG00000099034	NA		transcribed_unitary_pseudogene	59.6733	0.6046	0.159477	3.79114	0.00014996	0.00337463
ENSMUSG00000030737	101488	Slco2b1	protein_coding	13471.8	0.387511	0.102231	3.79054	0.000150323	0.00337878
ENSMUSG00000023025	207214	Larp4	protein_coding	4717.57	-0.328689	0.0867468	-3.78906	0.000151219	0.00339468
ENSMUSG00000026981	16181	Il1rn	protein_coding	346.928	0.893147	0.235735	3.78878	0.000151391	0.00339468
ENSMUSG00000002814	21975	Top3a	protein_coding	351.947	0.274162	0.0723789	3.78788	0.000151941	0.00340297
ENSMUSG00000030339	17000	Ltbr	protein_coding	2920.58	0.664424	0.175427	3.78746	0.000152197	0.00340466
ENSMUSG00000040270	12014	Bach2	protein_coding	911.333	0.721183	0.190463	3.78647	0.000152801	0.00341413
ENSMUSG00000046314	217517	Stxbp6	protein_coding	939.087	0.374853	0.099013	3.78589	0.000153157	0.00341802
ENSMUSG00000104091	NA		processed_pseudogene	30.1035	1.05668	0.279188	3.78482	0.000153818	0.00342872
ENSMUSG00000006641	330064	Slc5a6	protein_coding	495.799	0.725962	0.191865	3.78372	0.000154502	0.0034399
ENSMUSG00000021273	14137	Fdft1	protein_coding	7090.39	-0.999674	0.26445	-3.78019	0.000156707	0.00348488
ENSMUSG00000016520	140887	Lnx2	protein_coding	1042.86	-0.514649	0.136253	-3.77717	0.000158623	0.00352333
ENSMUSG00000042041	69861	2010003K11Rik	protein_coding	380.445	0.955803	0.253073	3.77679	0.000158864	0.00352455
ENSMUSG00000058006	100019	Mdn1	protein_coding	1280.07	-0.477823	0.126539	-3.77609	0.000159311	0.00352615
ENSMUSG00000100301	NA		lincRNA	30.3124	0.867463	0.229709	3.77636	0.000159137	0.00352615
ENSMUSG00000031400	14381	G6pdx	protein_coding	380.97	-1.00058	0.265195	-3.77301	0.000161291	0.00356579
ENSMUSG00000058317	218793	Ube2e2	protein_coding	1269.42	0.394388	0.10455	3.77225	0.000161783	0.0035725
ENSMUSG00000064982	NA		snRNA	15.158	-1.39935	0.371301	-3.76879	0.000164044	0.00361817
ENSMUSG00000019715	74412	Gle1	protein_coding	1606.49	0.230792	0.0612586	3.76751	0.000164886	0.00363131
ENSMUSG00000046598	71911	Bdh1	protein_coding	17588.8	0.57233	0.151921	3.7673	0.000165024	0.00363131
ENSMUSG00000061981	14252	Flot2	protein_coding	2301.26	0.409366	0.108689	3.76641	0.000165611	0.00363996
ENSMUSG00000088246	NA		miRNA	17.6532	1.76586	0.469153	3.76394	0.000167259	0.0036719
ENSMUSG00000037904	74251	Ankrd9	protein_coding	24.4573	-1.02557	0.272655	-3.76141	0.000168958	0.00370489
ENSMUSG00000097391	NA		lincRNA	3.84552	-2.03438	0.540945	-3.76079	0.000169378	0.0037098
ENSMUSG00000023968	114570	Crip3	protein_coding	40.9152	0.948272	0.252173	3.7604	0.000169641	0.00371124
ENSMUSG00000039197	11534	Adk	protein_coding	28681.2	0.338329	0.0899985	3.75928	0.000170406	0.00372365
ENSMUSG00000021428	71340	Riok1	protein_coding	427.23	-0.322233	0.0857708	-3.7569	0.000172028	0.00375041
ENSMUSG00000037411	18787	Serpine1	protein_coding	167.911	2.03712	0.542226	3.75695	0.000171998	0.00375041
ENSMUSG00000037020	233064	Wdr62	protein_coding	170.427	0.598828	0.159504	3.75432	0.000173815	0.00378499
ENSMUSG00000019850	21929	Tnfaip3	protein_coding	196.451	0.439311	0.117029	3.75386	0.000174131	0.00378751
ENSMUSG00000086825	NA		lincRNA	373.643	-0.564155	0.150314	-3.75318	0.000174604	0.00379342
ENSMUSG00000114566	NA		lincRNA	13.7693	-1.77486	0.4731	-3.75155	0.000175745	0.0038138
ENSMUSG00000031641	234309	Cbr4	protein_coding	1582.73	0.288054	0.0768079	3.75032	0.000176609	0.00382816
ENSMUSG00000104367	NA		lincRNA	31.9905	0.942774	0.251411	3.74994	0.00017688	0.00382962
ENSMUSG00000055612	66953	Cdca7	protein_coding	97.4206	-0.495249	0.132128	-3.74825	0.000178072	0.00385102
ENSMUSG00000053838	209586	Nudcd3	protein_coding	1535.67	0.368068	0.0982298	3.74701	0.000178958	0.00386573
ENSMUSG00000020788	53313	Atp2a3	protein_coding	89.878	-0.674285	0.180299	-3.73982	0.000184153	0.00397341
ENSMUSG00000025702	71779	Marchf8	protein_coding	5562.37	0.196211	0.0525073	3.73682	0.000186359	0.00401641
ENSMUSG00000067144	108114	Slc22a7	protein_coding	1612.33	1.06532	0.285321	3.73377	0.000188636	0.00406084
ENSMUSG00000036158	106042	Prickle1	protein_coding	190.156	-0.361282	0.0967771	-3.73313	0.000189112	0.00406646
ENSMUSG00000045776	319476	Lrtm1	protein_coding	1784.37	0.986631	0.264521	3.72988	0.000191574	0.00411471
ENSMUSG00000025792	27376	Slc25a10	protein_coding	5343.77	0.644709	0.172893	3.72895	0.000192282	0.00411584
ENSMUSG00000045854	108755	Lyrm2	protein_coding	620.287	0.320882	0.0860447	3.72925	0.000192048	0.00411584
ENSMUSG00000070407	54710	Hs3st3b1	protein_coding	4651.3	-0.332058	0.0890466	-3.72904	0.00019221	0.00411584
ENSMUSG00000017167	53321	Cntnap1	protein_coding	191.335	0.767975	0.20604	3.72731	0.000193531	0.0041332
ENSMUSG00000103659	NA		antisense	13.9144	1.26042	0.338134	3.72756	0.000193341	0.0041332
ENSMUSG00000049907	68939	Rasl11b	protein_coding	174.394	-0.582358	0.156323	-3.72536	0.000195036	0.00416062
ENSMUSG00000034707	75612	Gns	protein_coding	7481.2	0.266611	0.0715747	3.72494	0.000195364	0.00416291
ENSMUSG00000057554	56048	Lgals8	protein_coding	8691.1	0.271807	0.07302	3.72237	0.000197361	0.00420071
ENSMUSG00000028476	53614	Reck	protein_coding	224.389	-0.482543	0.129657	-3.72168	0.000197902	0.00420749
ENSMUSG00000029279	114642	Brdt	protein_coding	69.0138	0.482724	0.129741	3.72068	0.000198687	0.00421609
ENSMUSG00000038544	66209	Inip	protein_coding	258.025	-0.371696	0.0999024	-3.72059	0.000198754	0.00421609
ENSMUSG00000101693	NA		antisense	23.3858	-0.965858	0.259752	-3.71838	0.000200504	0.00424843
ENSMUSG00000076614	NA		IG_C_gene	26.88	-2.79341	0.751317	-3.71802	0.000200787	0.00424965
ENSMUSG00000020432	21452	Tcn2	protein_coding	10481.4	0.360324	0.096997	3.7148	0.000203365	0.00429551
ENSMUSG00000020520	171212	Galnt10	protein_coding	463.986	0.428962	0.115475	3.71474	0.000203409	0.00429551
ENSMUSG00000032702	107351	Kank1	protein_coding	3779.29	0.439647	0.118403	3.71315	0.000204696	0.00431785
ENSMUSG00000028011	56720	Tdo2	protein_coding	70283.4	0.593294	0.15989	3.71063	0.000206744	0.00435618
ENSMUSG00000048521	80901	Cxcr6	protein_coding	26.5292	-1.10724	0.298452	-3.70994	0.000207307	0.00436317
ENSMUSG00000063273	74838	Naa15	protein_coding	1921.8	-0.420333	0.113404	-3.7065	0.000210141	0.00441297
ENSMUSG00000102881	NA		TEC	31.804	1.37853	0.371918	3.70653	0.000210121	0.00441297
ENSMUSG00000054978	74492	Kbtbd13	protein_coding	21.2134	1.15227	0.310924	3.70595	0.000210602	0.00441772
ENSMUSG00000033377	114301	Palmd	protein_coding	2953.33	-0.333654	0.0900424	-3.70551	0.000210962	0.00442037
ENSMUSG00000076618	NA		IG_J_gene	5.78509	-1.94295	0.524541	-3.7041	0.000212146	0.00444024
ENSMUSG00000112275	NA		lincRNA	31.6467	0.755681	0.204233	3.70009	0.000215527	0.00450599
ENSMUSG00000024211	14823	Grm8	protein_coding	5.028	-2.0186	0.545611	-3.6997	0.00021585	0.00450776
ENSMUSG00000028884	19891	Rpa2	protein_coding	209.786	0.368232	0.0996076	3.69682	0.000218316	0.00455421
ENSMUSG00000110055	NA		unprocessed_pseudogene	41.0482	0.865592	0.23431	3.69422	0.000220559	0.00459591
ENSMUSG00000032946	19395	Rasgrp2	protein_coding	1357.22	0.383963	0.104009	3.69165	0.000222803	0.00463756
ENSMUSG00000037108	381678	Zcwpw1	protein_coding	295.951	-0.396813	0.107555	-3.68941	0.000224777	0.0046617
ENSMUSG00000041594	70551	Tmtc4	protein_coding	396.859	0.523247	0.141819	3.68954	0.000224658	0.0046617
ENSMUSG00000041781	51786	Cpsf2	protein_coding	1154.08	-0.359986	0.0975782	-3.68921	0.000224952	0.0046617
ENSMUSG00000110613	NA		lincRNA	93.8187	0.813546	0.220519	3.68923	0.00022493	0.0046617
ENSMUSG00000020612	19084	Prkar1a	protein_coding	6243.61	-0.215274	0.0583788	-3.68753	0.000226443	0.00468744
ENSMUSG00000037754	228852	Ppp1r16b	protein_coding	159.105	-0.425902	0.115512	-3.68708	0.000226845	0.00469061
ENSMUSG00000073139	236848	Tmem185a	protein_coding	995.863	0.271806	0.0737308	3.68647	0.000227386	0.00469665
ENSMUSG00000041012	70031	Cmtm8	protein_coding	1118.61	0.414602	0.112495	3.68552	0.000228234	0.004709
ENSMUSG00000043702	211948	Pde12	protein_coding	415.612	-0.554487	0.150565	-3.68271	0.000230771	0.00475615
ENSMUSG00000043068	69627	Fam89a	protein_coding	280.334	-0.729926	0.198236	-3.68211	0.00023131	0.00476206
ENSMUSG00000025176	67432	Hoga1	protein_coding	6815.73	0.353128	0.0959116	3.68181	0.000231588	0.00476257
ENSMUSG00000022546	76282	Gpt	protein_coding	13549.6	0.55909	0.151867	3.68144	0.00023192	0.00476422
ENSMUSG00000037605	319387	Adgrl3	protein_coding	12.6492	1.53365	0.416938	3.67837	0.00023473	0.00481486
ENSMUSG00000102923	NA		antisense	46.4714	0.599227	0.162914	3.67819	0.000234896	0.00481486
ENSMUSG00000025656	236915	Arhgef9	protein_coding	466.913	0.649478	0.17674	3.67477	0.000238067	0.00487456
ENSMUSG00000041147	12190	Brca2	protein_coding	219.85	0.564631	0.153703	3.67352	0.00023923	0.00489305
ENSMUSG00000020453	56218	Patz1	protein_coding	248.305	0.438652	0.119434	3.67276	0.000239947	0.0049024
ENSMUSG00000030131	17837	Mug2	protein_coding	51890.3	0.535502	0.146068	3.66611	0.000246264	0.00502603
ENSMUSG00000023805	20975	Synj2	protein_coding	275.165	0.842542	0.229857	3.6655	0.000246855	0.00503263
ENSMUSG00000025577	12416	Cbx2	protein_coding	562.253	0.526494	0.143691	3.66407	0.000248239	0.00504995
ENSMUSG00000110384	NA		lincRNA	22.3756	-2.40263	0.655712	-3.66415	0.000248161	0.00504995
ENSMUSG00000001802	435965	Lrp3	protein_coding	705.346	0.741744	0.202467	3.66353	0.000248765	0.00505518
ENSMUSG00000022383	19013	Ppara	protein_coding	8467.92	0.851199	0.232379	3.66297	0.000249309	0.00506078
ENSMUSG00000015405	70008	Ace2	protein_coding	23.3541	-0.741536	0.202508	-3.66176	0.000250492	0.00507387
ENSMUSG00000041096	52808	Tspyl2	protein_coding	516.653	-0.474697	0.12963	-3.66193	0.00025032	0.00507387
ENSMUSG00000002250	19015	Ppard	protein_coding	803.421	-1.24311	0.339808	-3.65826	0.000253929	0.00512698
ENSMUSG00000035062	245522	Zc4h2	protein_coding	114.098	-0.515495	0.140907	-3.65841	0.000253788	0.00512698
ENSMUSG00000039231	20937	Suv39h1	protein_coding	406.603	0.290026	0.0792789	3.65829	0.000253899	0.00512698
ENSMUSG00000070348	12443	Ccnd1	protein_coding	4271.79	-0.7318	0.200167	-3.65594	0.000256236	0.00516803
ENSMUSG00000028081	20091	Rps3a1	protein_coding	17826	-0.252394	0.0690541	-3.65502	0.000257165	0.00518121
ENSMUSG00000066153	381531	Mup21	protein_coding	380.777	0.798543	0.218514	3.65443	0.000257755	0.00518756
ENSMUSG00000033147	242126	Slc22a15	protein_coding	904.172	0.483454	0.132322	3.65362	0.000258565	0.00519832
ENSMUSG00000031561	23965	Tenm3	protein_coding	2743.03	0.608606	0.166643	3.65216	0.000260042	0.00522243
ENSMUSG00000042719	231713	Naa25	protein_coding	1040.4	-0.314085	0.0860395	-3.65047	0.000261758	0.0052513
ENSMUSG00000040028	15568	Elavl1	protein_coding	1754.56	-0.313458	0.0858795	-3.64998	0.000262266	0.00525591
ENSMUSG00000075420	68528	Smim6	protein_coding	65.9215	0.667998	0.18312	3.64788	0.000264411	0.00529328
ENSMUSG00000043789	71768	Vwce	protein_coding	2609.38	0.557228	0.152784	3.64717	0.000265147	0.00530238
ENSMUSG00000076928	NA		TR_C_gene	23.1012	-0.976494	0.26781	-3.64622	0.000266122	0.00531624
ENSMUSG00000013539	27883	Tango2	protein_coding	1444.86	0.427264	0.117193	3.64581	0.00026655	0.00531915
ENSMUSG00000029415	231452	Sdad1	protein_coding	706.496	-0.371217	0.101838	-3.64518	0.000267204	0.00532657
ENSMUSG00000075705	27361	Msrb1	protein_coding	14525.2	0.410924	0.112936	3.63856	0.000274166	0.00545958
ENSMUSG00000090290	212728	Tarbp1	protein_coding	208.84	-0.409084	0.11245	-3.63792	0.000274854	0.0054675
ENSMUSG00000037697	114874	Ddhd1	protein_coding	1510.1	-0.457267	0.125713	-3.63738	0.000275426	0.00547312
ENSMUSG00000037922	242248	Bank1	protein_coding	93.2091	-0.66244	0.182179	-3.63621	0.000276682	0.00547499
ENSMUSG00000090038	NA		antisense	767.68	0.558	0.153454	3.63628	0.000276606	0.00547499
ENSMUSG00000108980	NA		lincRNA	7.1359	1.95522	0.53768	3.63641	0.000276467	0.00547499
ENSMUSG00000118038	NA		lincRNA	46.5804	0.56223	0.154604	3.63657	0.000276293	0.00547499
ENSMUSG00000021009	24000	Ptpn21	protein_coding	1104.68	-0.24456	0.0672861	-3.63463	0.000278384	0.00549802
ENSMUSG00000117814	NA		lincRNA	46.9561	0.671717	0.184812	3.63458	0.000278429	0.00549802
ENSMUSG00000079435	19982	Rpl36a	protein_coding	3333.09	-0.366071	0.100733	-3.63407	0.000278984	0.00550323
ENSMUSG00000072664	105887	Ugt3a1	protein_coding	5809.21	0.502699	0.138354	3.63344	0.000279672	0.00551103
ENSMUSG00000027079	98985	Clp1	protein_coding	540.669	-0.305464	0.0840838	-3.63285	0.000280312	0.00551787
ENSMUSG00000043931	231932	Gimap7	protein_coding	15.7539	-0.967077	0.266495	-3.62888	0.000284658	0.00559758
ENSMUSG00000032860	18442	P2ry2	protein_coding	459.393	0.554818	0.1531	3.62389	0.000290202	0.00570066
ENSMUSG00000029227	66899	Fip1l1	protein_coding	2658.49	-0.256783	0.0708641	-3.6236	0.00029053	0.00570116
ENSMUSG00000027071	228139	P2rx3	protein_coding	88.115	-0.608973	0.168081	-3.62309	0.000291099	0.00570639
ENSMUSG00000020122	13649	Egfr	protein_coding	9085.68	-1.4027	0.387337	-3.62141	0.000293007	0.00572001
ENSMUSG00000039683	330222	Sdk1	protein_coding	7.57741	2.32095	0.640764	3.62217	0.000292147	0.00572001
ENSMUSG00000090090	NA		unprocessed_pseudogene	897.429	1.04787	0.289315	3.62191	0.000292441	0.00572001
ENSMUSG00000117438	NA		processed_pseudogene	721.114	-0.38639	0.106694	-3.62148	0.000292928	0.00572001
ENSMUSG00000074375	629203	Sult2a3	protein_coding	1816.48	2.52997	0.6996	3.61632	0.000298826	0.00582758
ENSMUSG00000029735	29807	Tpk1	protein_coding	991.176	0.261512	0.0723401	3.61504	0.000300305	0.00584003
ENSMUSG00000048647	241624	Exd1	protein_coding	337.755	0.516578	0.1429	3.61496	0.000300394	0.00584003
ENSMUSG00000060560	234677	Ces4a	protein_coding	20.1454	-1.21925	0.337256	-3.61521	0.000300105	0.00584003
ENSMUSG00000071415	65019	Rpl23	protein_coding	10743.8	-0.41104	0.113777	-3.61266	0.000303067	0.00588593
ENSMUSG00000040738	72656	Ints8	protein_coding	851.856	-0.336202	0.0930732	-3.61223	0.000303572	0.00588966
ENSMUSG00000032279	67834	Idh3a	protein_coding	1673.03	-0.354796	0.0982404	-3.61151	0.000304418	0.00590001
ENSMUSG00000022206	18162	Npr3	protein_coding	164.546	-0.505708	0.140045	-3.61104	0.000304968	0.0059046
ENSMUSG00000020706	56095	Ftsj3	protein_coding	2360.31	-0.355983	0.0986101	-3.61001	0.00030619	0.00592218
ENSMUSG00000021922	16427	Itih4	protein_coding	189204	0.541339	0.150075	3.60713	0.000309608	0.00597604
ENSMUSG00000064254	66071	Ethe1	protein_coding	1506	-0.71241	0.197493	-3.60727	0.000309432	0.00597604
ENSMUSG00000020656	195733	Grhl1	protein_coding	74.45	-0.842146	0.233543	-3.60596	0.000311003	0.00599683
ENSMUSG00000003053	13095	Cyp2c29	protein_coding	48317.5	-0.498063	0.138204	-3.60383	0.000313558	0.00603375
ENSMUSG00000015748	70767	Prpf3	protein_coding	890.919	-0.327015	0.0907401	-3.60386	0.000313525	0.00603375
ENSMUSG00000040363	71458	Bcor	protein_coding	1552.73	-0.349118	0.0969367	-3.6015	0.000316386	0.00608196
ENSMUSG00000022179	74359	4931414P19Rik	protein_coding	239.789	0.448961	0.124732	3.59939	0.000318959	0.00612518
ENSMUSG00000026012	12487	Cd28	protein_coding	17.1638	-1.06863	0.297202	-3.59564	0.000323601	0.00620799
ENSMUSG00000064105	94219	Cnnm2	protein_coding	317.699	0.282097	0.0784738	3.59479	0.000324647	0.00622175
ENSMUSG00000021039	66354	Snw1	protein_coding	2116.32	-0.262715	0.0730955	-3.59414	0.000325466	0.0062311
ENSMUSG00000027398	16176	Il1b	protein_coding	101.762	-0.670924	0.186939	-3.589	0.000331946	0.00634872
ENSMUSG00000035161	18130	Ints6	protein_coding	1090.13	-0.409398	0.114141	-3.58677	0.000334802	0.00639686
ENSMUSG00000039901	71617	Armh3	protein_coding	604.089	0.23167	0.0646231	3.58494	0.000337159	0.00643537
ENSMUSG00000084819	NA		antisense	176.717	0.730404	0.203838	3.58326	0.000339338	0.00647042
ENSMUSG00000019990	29863	Pde7b	protein_coding	477.626	0.513761	0.143396	3.58282	0.000339902	0.00647311
ENSMUSG00000097372	NA		lincRNA	4.34314	-2.47927	0.692028	-3.58262	0.000340166	0.00647311
ENSMUSG00000059674	239096	Cdh24	protein_coding	25.9224	-0.698372	0.194996	-3.58146	0.000341679	0.00649534
ENSMUSG00000076583	NA		IG_V_gene	11.1713	-3.46659	0.968495	-3.57935	0.000344446	0.00654135
ENSMUSG00000027185	98956	Nat10	protein_coding	1439.65	-0.25788	0.0720622	-3.57858	0.000345469	0.00655418
ENSMUSG00000031637	67620	Lrp2bp	protein_coding	140.423	-0.806544	0.225488	-3.57688	0.000347717	0.00659021
ENSMUSG00000050846	78834	Zfp623	protein_coding	640.48	-0.341246	0.0954756	-3.57417	0.000351339	0.00665216
ENSMUSG00000073987	14590	Ggh	protein_coding	618.606	-0.331801	0.0928438	-3.57375	0.000351899	0.00665608
ENSMUSG00000025006	20411	Sorbs1	protein_coding	2841.98	0.551035	0.154212	3.57323	0.000352601	0.00666267
ENSMUSG00000034663	140780	Bmp2k	protein_coding	596.397	0.314533	0.0880401	3.57261	0.00035344	0.00667183
ENSMUSG00000085433	NA		lincRNA	59.9464	0.61529	0.172329	3.57044	0.000356381	0.00671391
ENSMUSG00000086071	NA		lincRNA	441.448	0.441642	0.123693	3.57046	0.000356349	0.00671391
ENSMUSG00000024081	12607	Cebpz	protein_coding	2504.71	-0.29284	0.0820452	-3.56926	0.000357993	0.00673756
ENSMUSG00000009108	14686	Gnat2	protein_coding	25.5146	-1.0348	0.289994	-3.56834	0.000359257	0.00674788
ENSMUSG00000106069	NA		lincRNA	1383.72	-1.02861	0.288254	-3.56841	0.000359149	0.00674788
ENSMUSG00000038605	229011	Samd10	protein_coding	34.7737	-0.628567	0.176178	-3.56778	0.000360013	0.00675093
ENSMUSG00000074582	99371	Arfgef2	protein_coding	4132.62	0.241198	0.0676062	3.5677	0.000360135	0.00675093
ENSMUSG00000025265	14163	Fgd1	protein_coding	87.7167	-0.524989	0.147226	-3.56587	0.000362645	0.00679122
ENSMUSG00000030056	57905	Isy1	protein_coding	489.966	-0.25371	0.0711768	-3.5645	0.000364551	0.00680842
ENSMUSG00000050627	333433	Gpd1l	protein_coding	2144.32	0.350376	0.0982876	3.5648	0.000364133	0.00680842
ENSMUSG00000060950	328162	Trmt61a	protein_coding	116.858	-0.499974	0.140268	-3.56443	0.000364647	0.00680842
ENSMUSG00000063730	15493	Hsd3b2	protein_coding	1741.62	0.608672	0.170785	3.56396	0.000365304	0.00681394
ENSMUSG00000110353	NA		protein_coding	542.319	-0.544235	0.152727	-3.56344	0.000366024	0.00682063
ENSMUSG00000021973	68514	Micu2	protein_coding	1856.26	-0.260376	0.073095	-3.56216	0.00036781	0.00684039
ENSMUSG00000030747	67800	Dgat2	protein_coding	17088.6	0.567525	0.159312	3.56236	0.000367542	0.00684039
ENSMUSG00000047108	57755	Dnajb7	protein_coding	13.6256	1.49083	0.418614	3.56136	0.000368938	0.00685462
ENSMUSG00000042215	213539	Bag2	protein_coding	135.63	-0.53767	0.150993	-3.5609	0.000369583	0.00685984
ENSMUSG00000021356	16364	Irf4	protein_coding	26.996	-0.888213	0.249608	-3.55843	0.000373076	0.00691787
ENSMUSG00000030168	68465	Adipor2	protein_coding	47480	0.283197	0.0796373	3.55608	0.000376428	0.00697316
ENSMUSG00000052271	17341	Bhlha15	protein_coding	14.7907	-1.5066	0.423806	-3.55492	0.000378092	0.00699711
ENSMUSG00000024892	18563	Pcx	protein_coding	29399.7	0.665323	0.187275	3.55266	0.000381364	0.00705075
ENSMUSG00000030619	13626	Eed	protein_coding	763.934	-0.228629	0.0643693	-3.55183	0.000382566	0.00706605
ENSMUSG00000036611	67484	Eepd1	protein_coding	1215.1	0.458121	0.128996	3.55144	0.000383125	0.00706945
ENSMUSG00000034456	243537	Uroc1	protein_coding	36723.9	0.349986	0.0985843	3.55012	0.000385058	0.00709816
ENSMUSG00000022106	105670	Rcbtb2	protein_coding	2114.91	0.266472	0.0750743	3.54944	0.000386044	0.0071094
ENSMUSG00000040472	56187	Rabggta	protein_coding	1082.07	0.33833	0.0953277	3.54913	0.000386511	0.00711105
ENSMUSG00000056493	17425	Foxk1	protein_coding	2175.48	0.555743	0.156739	3.54565	0.000391645	0.00719848
ENSMUSG00000030505	71974	Prmt3	protein_coding	246.851	-0.427191	0.120508	-3.54491	0.000392747	0.00721171
ENSMUSG00000024642	21888	Tle4	protein_coding	438.678	-0.470583	0.132798	-3.5436	0.000394705	0.00724061
ENSMUSG00000087361	NA		lincRNA	183.079	0.665214	0.187805	3.54205	0.000397028	0.00727615
ENSMUSG00000006777	94179	Krt23	protein_coding	151.831	1.50053	0.423675	3.54171	0.000397547	0.00727858
ENSMUSG00000020335	27274	Zfp354b	protein_coding	215.309	0.347138	0.098027	3.54125	0.000398233	0.00728407
ENSMUSG00000026675	15490	Hsd17b7	protein_coding	3928.99	-0.80145	0.226361	-3.54058	0.000399246	0.00729552
ENSMUSG00000023467	56734	Tulp2	protein_coding	22.0855	-0.989636	0.279624	-3.53917	0.000401383	0.00732132
ENSMUSG00000070044	212326	Fam149a	protein_coding	1530.29	0.33554	0.0948083	3.53914	0.000401434	0.00732132
ENSMUSG00000056938	67131	Acbd4	protein_coding	2007.82	0.503295	0.142289	3.53713	0.000404502	0.00737015
ENSMUSG00000112129	68371	Pbld1	protein_coding	14359.8	0.285384	0.0807161	3.53565	0.000406777	0.00740445
ENSMUSG00000055491	226169	Pprc1	protein_coding	714.816	-0.621439	0.175777	-3.53538	0.000407187	0.00740476
ENSMUSG00000047492	16326	Inhbe	protein_coding	4294.02	0.895775	0.253445	3.5344	0.000408708	0.00742526
ENSMUSG00000037343	319944	Taf2	protein_coding	872.156	-0.317336	0.0898075	-3.53351	0.000410082	0.00744306
ENSMUSG00000103215	NA		TEC	27.3329	0.827828	0.234407	3.53158	0.00041309	0.00749043
ENSMUSG00000003809	270076	Gcdh	protein_coding	27938.8	0.266161	0.0753917	3.53037	0.000414978	0.00751744
ENSMUSG00000031585	68153	Gtf2e2	protein_coding	530.621	-0.353947	0.100269	-3.52996	0.000415617	0.00752179
ENSMUSG00000029467	11938	Atp2a2	protein_coding	11625.9	-0.430622	0.122019	-3.52915	0.000416895	0.00753698
ENSMUSG00000050350	110168	Gpr18	protein_coding	9.79359	-1.18781	0.336593	-3.52892	0.000417256	0.00753698
ENSMUSG00000112771	NA		lincRNA	47.5644	0.741728	0.21029	3.52717	0.00042003	0.00757983
ENSMUSG00000025582	18164	Nptx1	protein_coding	17.1773	1.41886	0.402563	3.52458	0.000424152	0.00764691
ENSMUSG00000022122	13618	Ednrb	protein_coding	629.614	-0.40689	0.11546	-3.52408	0.00042495	0.00765397
ENSMUSG00000050947	229715	Amigo1	protein_coding	575.254	-0.340917	0.0967716	-3.52291	0.000426842	0.0076807
ENSMUSG00000044350	210808	Lacc1	protein_coding	728.755	-0.528414	0.15006	-3.52136	0.000429343	0.00771836
ENSMUSG00000030087	66277	Klf15	protein_coding	4145.76	0.652375	0.185335	3.51999	0.000431567	0.00775095
ENSMUSG00000016921	67996	Srsf6	protein_coding	4710.57	-0.300435	0.0853774	-3.5189	0.000433333	0.00777526
ENSMUSG00000001774	66917	Chordc1	protein_coding	2660.95	-0.409466	0.116375	-3.51849	0.000434002	0.00777986
ENSMUSG00000034282	14027	Evpl	protein_coding	44.7276	0.896905	0.254957	3.51787	0.00043503	0.00779089
ENSMUSG00000002728	67877	Naa20	protein_coding	623.185	-0.395812	0.112593	-3.51542	0.000439054	0.00784587
ENSMUSG00000023010	110213	Tmbim6	protein_coding	68540.8	0.339822	0.0966572	3.51575	0.000438522	0.00784587
ENSMUSG00000030760	66190	Acer3	protein_coding	935.171	-0.368675	0.104888	-3.51493	0.000439866	0.00784587
ENSMUSG00000036667	77574	Tcaf1	protein_coding	251.595	-0.384183	0.109306	-3.51474	0.000440181	0.00784587
ENSMUSG00000058997	219189	Vwa8	protein_coding	13428.8	0.464217	0.132066	3.51504	0.000439688	0.00784587
ENSMUSG00000056978	66438	Hamp2	protein_coding	14675.6	1.20414	0.342822	3.51244	0.000444015	0.00789927
ENSMUSG00000114797	71844	Nupl1	protein_coding	701.519	-0.436913	0.124386	-3.51255	0.000443829	0.00789927
ENSMUSG00000062794	235048	Zfp599	protein_coding	10.9081	-1.1623	0.330962	-3.51187	0.000444969	0.00790878
ENSMUSG00000030513	18553	Pcsk6	protein_coding	5964.99	0.343027	0.0976925	3.5113	0.000445925	0.00791833
ENSMUSG00000038545	66515	Cul7	protein_coding	607.727	0.560348	0.159602	3.51091	0.000446582	0.00792252
ENSMUSG00000058258	319554	Idi1	protein_coding	5178.62	-1.51937	0.432825	-3.51034	0.000447529	0.00793187
ENSMUSG00000020954	94186	Strn3	protein_coding	1264.8	-0.424775	0.121027	-3.50975	0.000448522	0.007942
ENSMUSG00000031672	14719	Got2	protein_coding	33835.9	0.282147	0.0804215	3.50835	0.000450901	0.00797663
ENSMUSG00000003824	71846	Syce2	protein_coding	24.5536	0.94181	0.268493	3.50776	0.000451896	0.00798674
ENSMUSG00000023861	55951	Mpc1	protein_coding	5393.15	0.283751	0.0809166	3.50671	0.000453691	0.00801095
ENSMUSG00000106892	NA		protein_coding	17.2185	1.17484	0.335059	3.50636	0.000454287	0.00801398
ENSMUSG00000020878	69297	Lrrc46	protein_coding	86.6103	0.554414	0.158174	3.5051	0.000456439	0.00804442
ENSMUSG00000107451	NA		lincRNA	177.958	0.752104	0.214601	3.50466	0.000457188	0.0080501
ENSMUSG00000075602	110454	Ly6a	protein_coding	543.259	-0.726493	0.207332	-3.50401	0.000458311	0.00806234
ENSMUSG00000072963	NA		bidirectional_promoter_lncRNA	164.099	0.723104	0.206454	3.50249	0.000460932	0.0081009
ENSMUSG00000028266	16911	Lmo4	protein_coding	433.173	-0.752959	0.215155	-3.49962	0.00046592	0.00818092
ENSMUSG00000031271	331535	Serpina7	protein_coding	3266.46	0.621771	0.177704	3.4989	0.000467175	0.00819534
ENSMUSG00000034321	66583	Exosc1	protein_coding	402.999	-0.327346	0.0935687	-3.49845	0.000467967	0.00820159
ENSMUSG00000020077	19073	Srgn	protein_coding	334.748	-0.37201	0.106365	-3.49747	0.000469691	0.00822416
ENSMUSG00000006784	74407	Ttc25	protein_coding	34.6265	1.33254	0.381221	3.49546	0.000473241	0.00827865
ENSMUSG00000069808	116972	Fam57a	protein_coding	142.979	-0.436559	0.125109	-3.48943	0.00048406	0.00846006
ENSMUSG00000067367	17089	Lyar	protein_coding	384.811	-0.306977	0.0879921	-3.48869	0.000485399	0.00847561
ENSMUSG00000038080	218214	Kdm1b	protein_coding	1784.15	0.231739	0.066445	3.48769	0.00048722	0.00848867
ENSMUSG00000050357	234695	Carmil2	protein_coding	23.2188	-0.937405	0.268786	-3.48755	0.000487462	0.00848867
ENSMUSG00000052040	50794	Klf13	protein_coding	2748.24	0.810816	0.23249	3.48753	0.000487497	0.00848867
ENSMUSG00000002844	11544	Adprh	protein_coding	208.417	-0.452776	0.129838	-3.48723	0.000488044	0.00849035
ENSMUSG00000068220	16852	Lgals1	protein_coding	1693.18	0.667287	0.191397	3.48641	0.000489557	0.00850882
ENSMUSG00000104917	NA		TEC	11.0336	-1.20485	0.345749	-3.48475	0.000492606	0.00855392
ENSMUSG00000001419	17261	Mef2d	protein_coding	2053.69	-0.35513	0.101928	-3.48413	0.000493749	0.00856588
ENSMUSG00000108621	NA		lincRNA	3033.66	0.404288	0.116075	3.48299	0.000495849	0.0085944
ENSMUSG00000026181	68606	Ppm1f	protein_coding	1530.27	0.228606	0.0656772	3.48076	0.000499998	0.00865837
ENSMUSG00000030016	18139	Zfp638	protein_coding	2261.15	-0.333055	0.0957034	-3.48008	0.000501267	0.00867238
ENSMUSG00000102095	NA		lincRNA	2922.3	0.728149	0.209322	3.4786	0.000504034	0.00871225
ENSMUSG00000018442	116891	Derl2	protein_coding	5837.13	0.33503	0.0963347	3.47777	0.000505598	0.00873128
ENSMUSG00000024889	19671	Rce1	protein_coding	232.461	-0.441833	0.127075	-3.47696	0.000507141	0.00874992
ENSMUSG00000085566	NA		processed_transcript	1665.19	0.308128	0.0886747	3.47481	0.000511209	0.00880441
ENSMUSG00000097222	NA		processed_transcript	327.605	0.49317	0.141928	3.4748	0.000511233	0.00880441
ENSMUSG00000022529	74120	Zfp263	protein_coding	870.03	-0.295208	0.0849905	-3.47342	0.000513873	0.00884181
ENSMUSG00000075289	107239	Carns1	protein_coding	68.2472	-0.468599	0.134997	-3.47118	0.000518177	0.00890774
ENSMUSG00000024331	13506	Dsc2	protein_coding	3976.19	0.413823	0.119242	3.47045	0.000519581	0.00892373
ENSMUSG00000002324	56739	Rec8	protein_coding	63.6714	-0.738249	0.212839	-3.46858	0.000523221	0.00897807
ENSMUSG00000097006	NA		antisense	331.457	0.427275	0.123214	3.46776	0.000524823	0.00899737
ENSMUSG00000110605	NA		lincRNA	102.411	-0.624036	0.180007	-3.46674	0.000526814	0.00902331
ENSMUSG00000097893	NA		antisense	102.777	0.435374	0.125632	3.46546	0.00052932	0.009058
ENSMUSG00000105970	NA		TEC	44.4294	-0.974613	0.281393	-3.46353	0.000533131	0.00911495
ENSMUSG00000020451	16886	Limk2	protein_coding	467.113	0.322843	0.0932768	3.46113	0.000537909	0.0091786
ENSMUSG00000037847	225994	Nmrk1	protein_coding	1510.48	-0.490615	0.141758	-3.46093	0.000538314	0.0091786
ENSMUSG00000095416	NA		IG_V_gene	10.3735	-4.81339	1.39075	-3.46099	0.000538188	0.0091786
ENSMUSG00000016024	16803	Lbp	protein_coding	7710.1	0.620523	0.17935	3.45984	0.000540488	0.00920733
ENSMUSG00000034674	21665	Tdg	protein_coding	556.745	-0.285975	0.0826739	-3.45908	0.000542033	0.00922532
ENSMUSG00000058761	108937	Rnf169	protein_coding	2947.76	0.390999	0.113052	3.45856	0.000543066	0.00923457
ENSMUSG00000024097	225027	Srsf7	protein_coding	1884.22	-0.227261	0.0657149	-3.45829	0.000543621	0.00923568
ENSMUSG00000022358	67731	Fbxo32	protein_coding	256.462	0.647695	0.18732	3.4577	0.000544818	0.00924768
ENSMUSG00000025010	240665	Ccnj	protein_coding	217.244	-0.421767	0.121996	-3.45721	0.000545803	0.00925607
ENSMUSG00000019718	67217	L3hypdh	protein_coding	866.671	0.344572	0.0998076	3.45236	0.000555703	0.0094155
ENSMUSG00000022270	66270	Retreg1	protein_coding	3916.68	0.335653	0.0972544	3.45129	0.000557916	0.0094445
ENSMUSG00000060675	225845	Plaat3	protein_coding	526.681	-0.369407	0.107104	-3.44905	0.000562558	0.00951454
ENSMUSG00000001313	11858	Rnd2	protein_coding	293.318	-0.761378	0.220854	-3.44742	0.000565965	0.00955504
ENSMUSG00000054823	234135	Nsd3	protein_coding	4569.47	-0.355319	0.103068	-3.44744	0.000565933	0.00955504
ENSMUSG00000027865	14547	Gdap2	protein_coding	1244.49	-0.313528	0.0910258	-3.44439	0.000572346	0.00965412
ENSMUSG00000070661	66825	Rnf186	protein_coding	308.029	0.837036	0.243075	3.44353	0.000574165	0.00967615
ENSMUSG00000059439	192197	Bcas3	protein_coding	1268.28	0.359979	0.104559	3.44283	0.000575657	0.00969263
ENSMUSG00000027014	80744	Cwc22	protein_coding	815.781	-0.285447	0.0829223	-3.44234	0.000576707	0.00970164
ENSMUSG00000031917	66164	Nip7	protein_coding	701.056	-0.364867	0.106011	-3.4418	0.000577859	0.00971236
ENSMUSG00000037958	237859	Nsrp1	protein_coding	846.622	-0.28124	0.0817379	-3.44075	0.000580101	0.00973269
ENSMUSG00000073538	NA		processed_transcript	7.58622	-1.1193	0.325289	-3.44094	0.000579702	0.00973269
ENSMUSG00000008153	232370	Clstn3	protein_coding	326.643	0.675304	0.196389	3.4386	0.000584722	0.0097928
ENSMUSG00000037266	27981	Rsrp1	protein_coding	11847.1	0.339652	0.0987711	3.43878	0.000584336	0.0097928
ENSMUSG00000034312	232227	Iqsec1	protein_coding	2442.65	0.354903	0.103228	3.43806	0.000585896	0.00980376
ENSMUSG00000031885	12400	Cbfb	protein_coding	751.798	-0.392424	0.114156	-3.43761	0.000586871	0.00981135
ENSMUSG00000016382	102866	Pls3	protein_coding	6788.02	0.42218	0.122862	3.43621	0.000589919	0.00985358
ENSMUSG00000031480	56229	Thsd1	protein_coding	266.76	0.392712	0.114298	3.43586	0.000590665	0.00985731
ENSMUSG00000041945	211798	Mfsd9	protein_coding	163.721	0.387134	0.112728	3.43424	0.000594221	0.00990789
ENSMUSG00000032320	26611	Rcn2	protein_coding	299.408	-0.439027	0.127885	-3.433	0.000596951	0.00994461
ENSMUSG00000002076	74377	Hsf2bp	protein_coding	16.6104	-0.885978	0.258315	-3.42983	0.00060396	0.0100441
ENSMUSG00000039686	227693	Zer1	protein_coding	1227.94	0.38294	0.11165	3.42982	0.000603987	0.0100441
ENSMUSG00000031442	17207	Mcf2l	protein_coding	30.0776	0.929228	0.271276	3.42539	0.000613909	0.0102001
ENSMUSG00000020340	76884	Cyfip2	protein_coding	119.382	-0.462706	0.135093	-3.42509	0.000614597	0.0102025
ENSMUSG00000002812	14248	Flii	protein_coding	3035.01	0.281123	0.0820836	3.42484	0.000615167	0.010203
ENSMUSG00000062181	13909	Ces3b	protein_coding	11583.8	-0.735007	0.214626	-3.42459	0.000615717	0.0102032
ENSMUSG00000038848	228994	Ythdf1	protein_coding	1611.31	-0.258909	0.0756099	-3.42427	0.000616449	0.0102063
ENSMUSG00000014030	18507	Pax5	protein_coding	40.6605	-1.01362	0.29608	-3.42347	0.000618273	0.0102275
ENSMUSG00000030325	17059	Klrb1c	protein_coding	14.8253	-0.882544	0.257857	-3.42261	0.000620222	0.0102508
ENSMUSG00000000751	68275	Rpa1	protein_coding	1805.97	0.26755	0.078228	3.42013	0.000625919	0.0103196
ENSMUSG00000032715	228775	Trib3	protein_coding	172.913	1.04483	0.3055	3.42008	0.000626028	0.0103196
ENSMUSG00000105442	NA		TEC	7.8056	1.64992	0.482411	3.42015	0.000625871	0.0103196
ENSMUSG00000097069	NA		bidirectional_promoter_lncRNA	47.3435	0.735871	0.215233	3.41896	0.000628613	0.0103532
ENSMUSG00000022601	271377	Zbtb11	protein_coding	890.244	-0.393643	0.115145	-3.41866	0.000629292	0.0103553
ENSMUSG00000032094	12500	Cd3d	protein_coding	17.6834	-1.01083	0.295904	-3.41608	0.000635284	0.0104392
ENSMUSG00000062901	75785	Klhl24	protein_coding	4369.35	0.500855	0.146621	3.41599	0.000635498	0.0104392
ENSMUSG00000025189	83674	Cnnm1	protein_coding	36.284	0.739003	0.216378	3.41534	0.000637027	0.0104552
ENSMUSG00000041135	192656	Ripk2	protein_coding	281.043	0.485899	0.142315	3.41425	0.000639578	0.010488
ENSMUSG00000034105	74347	Meak7	protein_coding	594.621	0.416619	0.12206	3.41323	0.000641976	0.010509
ENSMUSG00000097503	NA		antisense	64.4821	-0.932562	0.273215	-3.4133	0.00064182	0.010509
ENSMUSG00000049792	70369	Bag5	protein_coding	638.365	-0.298687	0.0875161	-3.41294	0.000642667	0.0105112
ENSMUSG00000000682	23833	Cd52	protein_coding	414.996	-0.544183	0.159492	-3.41199	0.000644913	0.0105115
ENSMUSG00000087132	NA		processed_transcript	141.546	0.606335	0.1777	3.41212	0.000644594	0.0105115
ENSMUSG00000106287	NA		sense_intronic	6.944	-1.28548	0.376741	-3.41211	0.000644612	0.0105115
ENSMUSG00000117484	NA		processed_pseudogene	57.0192	0.548954	0.160887	3.41204	0.000644787	0.0105115
ENSMUSG00000111055	NA		lincRNA	11.426	-1.23021	0.360652	-3.41108	0.000647059	0.0105373
ENSMUSG00000040913	30838	Fbxw4	protein_coding	285.196	0.556188	0.163065	3.41083	0.000647655	0.0105379
ENSMUSG00000028464	22004	Tpm2	protein_coding	498.134	0.739467	0.216919	3.40895	0.000652141	0.0106018
ENSMUSG00000034957	12606	Cebpa	protein_coding	7560.55	0.486109	0.142642	3.4079	0.000654643	0.0106333
ENSMUSG00000029131	23950	Dnajb6	protein_coding	1924.57	-0.250861	0.0736203	-3.4075	0.000655609	0.0106398
ENSMUSG00000021033	14874	Gstz1	protein_coding	42374.1	0.284786	0.0835832	3.40722	0.000656281	0.0106416
ENSMUSG00000026708	70454	Cenpl	protein_coding	374.792	0.419651	0.123201	3.40622	0.000658688	0.0106714
ENSMUSG00000021111	18789	Papola	protein_coding	4718.26	-0.234939	0.0689864	-3.40559	0.00066022	0.0106794
ENSMUSG00000103653	NA		processed_pseudogene	183.047	-0.675115	0.19824	-3.40555	0.00066031	0.0106794
ENSMUSG00000012428	117167	Steap4	protein_coding	7784.33	0.689116	0.202432	3.40419	0.000663595	0.0107233
ENSMUSG00000028676	14105	Srsf10	protein_coding	2370.38	-0.360313	0.105868	-3.40342	0.000665491	0.0107447
ENSMUSG00000021692	66254	Dimt1	protein_coding	126.689	-0.441364	0.129729	-3.40221	0.000668437	0.0107747
ENSMUSG00000029352	12962	Crybb3	protein_coding	29.8149	1.6403	0.482149	3.40205	0.000668816	0.0107747
ENSMUSG00000036560	243914	Lgi4	protein_coding	12.7975	-1.07564	0.316204	-3.40172	0.000669634	0.0107747
ENSMUSG00000040420	320865	Cdh18	protein_coding	29.8773	0.999683	0.293864	3.40185	0.000669313	0.0107747
ENSMUSG00000038973	74276	Cldnd2	protein_coding	7.02716	-1.88235	0.553616	-3.4001	0.0006736	0.0108293
ENSMUSG00000019866	11630	Crybg1	protein_coding	1818.04	0.37449	0.110218	3.39771	0.000679523	0.0109069
ENSMUSG00000021699	238871	Pde4d	protein_coding	353.882	0.40577	0.119429	3.39757	0.000679865	0.0109069
ENSMUSG00000029020	170731	Mfn2	protein_coding	6599.17	0.266772	0.0785266	3.39722	0.000680741	0.0109069
ENSMUSG00000058440	18181	Nrf1	protein_coding	434.891	-0.259929	0.0765097	-3.39733	0.000680468	0.0109069
ENSMUSG00000026883	69601	Dab2ip	protein_coding	737.634	0.55252	0.162704	3.39585	0.000684163	0.0109524
ENSMUSG00000028271	229906	Gtf2b	protein_coding	922.009	-0.310146	0.0913549	-3.39496	0.000686383	0.0109786
ENSMUSG00000034639	74729	Setmar	protein_coding	212.006	0.359115	0.105831	3.3933	0.000690563	0.0110361
ENSMUSG00000079043	380601	Fastkd5	protein_coding	297.382	-0.519361	0.153101	-3.39228	0.000693131	0.0110678
ENSMUSG00000037260	52120	Hgsnat	protein_coding	2016.9	0.242884	0.0716255	3.39103	0.00069631	0.011102
ENSMUSG00000054676	72244	1600014C10Rik	protein_coding	11629.1	0.50223	0.148108	3.39097	0.000696453	0.011102
ENSMUSG00000022020	66897	Naa16	protein_coding	555.69	-0.398733	0.117643	-3.38934	0.000700616	0.0111512
ENSMUSG00000057666	14433	Gapdh	protein_coding	2012.65	2.26392	0.667963	3.3893	0.00070072	0.0111512
ENSMUSG00000070697	65961	Utp3	protein_coding	1500.37	-0.211485	0.0624639	-3.38571	0.000709939	0.0112884
ENSMUSG00000091898	21924	Tnnc1	protein_coding	16.409	-1.04334	0.308222	-3.38501	0.000711753	0.0113077
ENSMUSG00000029591	22256	Ung	protein_coding	210.166	0.847903	0.250518	3.3846	0.000712815	0.011315
ENSMUSG00000028555	230603	Ttc39a	protein_coding	40.1176	0.883301	0.261028	3.38393	0.000714553	0.0113331
ENSMUSG00000047921	76510	Trappc9	protein_coding	453.078	0.461213	0.136404	3.38124	0.0007216	0.0114352
ENSMUSG00000028597	67305	Gpx7	protein_coding	45.3387	-0.566548	0.167582	-3.38072	0.00072296	0.0114472
ENSMUSG00000015247	66536	Nipsnap3b	protein_coding	1935.04	0.253486	0.0750139	3.37919	0.000727002	0.0115015
ENSMUSG00000035093	70354	Secisbp2l	protein_coding	4711.36	-0.234871	0.0695132	-3.37881	0.000728014	0.0115079
ENSMUSG00000022836	107589	Mylk	protein_coding	10083.4	0.406981	0.120479	3.37803	0.000730061	0.0115306
ENSMUSG00000022538	224092	Lsg1	protein_coding	955.849	-0.2586	0.0765797	-3.37687	0.00073315	0.0115697
ENSMUSG00000038459	70178	Abhd17c	protein_coding	2487.9	0.32242	0.0955057	3.37592	0.000735691	0.0116001
ENSMUSG00000045314	78088	Sowahb	protein_coding	340.912	-0.545638	0.161652	-3.37538	0.000737143	0.0116132
ENSMUSG00000028713	13120	Cyp4b1	protein_coding	659.435	-0.332672	0.0986134	-3.3735	0.000742196	0.0116831
ENSMUSG00000028318	64424	Polr1e	protein_coding	209.38	-0.394518	0.117005	-3.37181	0.000746766	0.0117401
ENSMUSG00000056131	109785	Pgm3	protein_coding	897.012	0.399092	0.118365	3.3717	0.000747061	0.0117401
ENSMUSG00000022257	114128	Laptm4b	protein_coding	695.468	0.276844	0.0821192	3.37125	0.000748285	0.0117495
ENSMUSG00000087624	NA		lincRNA	10.9113	-1.08335	0.32143	-3.37039	0.000750621	0.0117666
ENSMUSG00000103502	NA		antisense	67.2661	0.731475	0.217029	3.3704	0.000750593	0.0117666
ENSMUSG00000114665	NA		lincRNA	15.2488	1.11041	0.329565	3.36933	0.000753523	0.0118023
ENSMUSG00000050010	330096	Shisa3	protein_coding	24.9913	0.974491	0.289387	3.36743	0.000758713	0.0118737
ENSMUSG00000021413	19134	Prpf4b	protein_coding	4887.54	-0.291366	0.0865661	-3.36583	0.000763147	0.0119332
ENSMUSG00000058586	68607	Serhl	protein_coding	1330.21	0.31839	0.0946153	3.3651	0.000765158	0.0119547
ENSMUSG00000021838	74480	Samd4	protein_coding	241.296	-0.608463	0.180851	-3.36444	0.000766982	0.0119689
ENSMUSG00000032834	110816	Pwp2	protein_coding	810.526	-0.298244	0.0886493	-3.36432	0.000767336	0.0119689
ENSMUSG00000036026	224807	Tmem63b	protein_coding	4113.04	0.324841	0.0966274	3.36179	0.00077438	0.0120688
ENSMUSG00000035469	71330	Rcbtb1	protein_coding	3869.81	0.235515	0.0700784	3.36073	0.000777363	0.0121053
ENSMUSG00000106943	NA		processed_transcript	58.5154	-0.620206	0.184559	-3.36047	0.000778099	0.0121068
ENSMUSG00000027871	15492	Hsd3b1	protein_coding	3.67123	-2.10193	0.625698	-3.35934	0.000781298	0.0121465
ENSMUSG00000027787	97112	Nmd3	protein_coding	1002.16	-0.352032	0.104858	-3.35724	0.00078724	0.0122288
ENSMUSG00000005483	81489	Dnajb1	protein_coding	987.577	-0.452854	0.134941	-3.35595	0.000790932	0.012276
ENSMUSG00000118366	NA		lincRNA	7559.05	-0.272432	0.0812103	-3.35464	0.000794673	0.012324
ENSMUSG00000021259	13116	Cyp46a1	protein_coding	143.795	0.809261	0.241273	3.35413	0.000796144	0.0123366
ENSMUSG00000024292	64385	Cyp4f14	protein_coding	10788.6	-0.4529	0.135064	-3.35322	0.000798767	0.0123671
ENSMUSG00000022150	13132	Dab2	protein_coding	1073.21	-0.434602	0.129637	-3.35246	0.000800968	0.012391
ENSMUSG00000076457	NA		miRNA	7.54756	1.78565	0.532705	3.35204	0.000802198	0.0123999
ENSMUSG00000024905	17771	Tesmin	protein_coding	17.0893	0.894986	0.267092	3.35086	0.000805624	0.0124426
ENSMUSG00000005846	66409	Rsl1d1	protein_coding	1906.2	-0.27832	0.0830721	-3.35034	0.000807132	0.0124557
ENSMUSG00000019577	27273	Pdk4	protein_coding	1405.2	-1.28873	0.384738	-3.34964	0.000809166	0.0124667
ENSMUSG00000064120	56738	Mocs1	protein_coding	4249.08	0.351166	0.104834	3.34972	0.000808922	0.0124667
ENSMUSG00000009376	17295	Met	protein_coding	5140.71	0.346402	0.103472	3.3478	0.000814549	0.0125394
ENSMUSG00000027690	20526	Slc2a2	protein_coding	19719.1	0.401723	0.120039	3.34661	0.000818077	0.0125547
ENSMUSG00000031844	15486	Hsd17b2	protein_coding	6647.1	-0.389753	0.116464	-3.34656	0.000818206	0.0125547
ENSMUSG00000060579	14198	Fhit	protein_coding	153.125	0.513174	0.153341	3.34662	0.000818022	0.0125547
ENSMUSG00000113136	NA		lincRNA	9.14459	-1.14789	0.342965	-3.34697	0.000816994	0.0125547
ENSMUSG00000025875	74257	Tspan17	protein_coding	75.0256	-0.580349	0.173448	-3.34595	0.000820003	0.012572
ENSMUSG00000010175	19130	Prox1	protein_coding	9614.32	-0.292129	0.0873265	-3.34525	0.000822073	0.0125833
ENSMUSG00000079429	100040766	Mroh2a	protein_coding	102.333	0.573622	0.171473	3.34526	0.000822046	0.0125833
ENSMUSG00000022885	20440	St6gal1	protein_coding	8871	0.269924	0.0807202	3.34395	0.000825942	0.0126323
ENSMUSG00000030124	16768	Lag3	protein_coding	69.0802	-0.799021	0.238981	-3.34345	0.000827434	0.0126449
ENSMUSG00000067279	53412	Ppp1r3c	protein_coding	6241.2	-0.850611	0.254498	-3.34231	0.000830842	0.0126867
ENSMUSG00000025586	12877	Cpeb1	protein_coding	295.729	0.482029	0.144241	3.34183	0.000832272	0.0126982
ENSMUSG00000026304	19329	Rab17	protein_coding	716.248	0.46421	0.138984	3.34003	0.00083769	0.0127705
ENSMUSG00000031903	192654	Pla2g15	protein_coding	782.575	0.383262	0.114756	3.3398	0.000838376	0.0127707
ENSMUSG00000032271	18113	Nnmt	protein_coding	3301.31	0.805765	0.241315	3.33905	0.000840639	0.0127948
ENSMUSG00000078700	NA		processed_transcript	104.393	-0.420951	0.126094	-3.33837	0.000842701	0.0128159
ENSMUSG00000028134	56195	Ptbp2	protein_coding	819.595	-0.302349	0.0905774	-3.33802	0.000843787	0.012822
ENSMUSG00000004032	14866	Gstm5	protein_coding	485.056	-0.474654	0.142207	-3.33776	0.000844557	0.0128234
ENSMUSG00000004127	108943	Trmt10a	protein_coding	263.727	-0.29488	0.0883988	-3.33579	0.000850576	0.0128803
ENSMUSG00000019791	66847	Hint3	protein_coding	622.861	0.336899	0.101	3.33564	0.000851039	0.0128803
ENSMUSG00000032249	11737	Anp32a	protein_coding	14636.3	-0.345664	0.103627	-3.33566	0.000850964	0.0128803
ENSMUSG00000037070	19656	Rbmxl1	protein_coding	467.618	-0.303304	0.0909239	-3.33581	0.000850523	0.0128803
ENSMUSG00000048279	50720	Sacs	protein_coding	95.1319	-0.478701	0.143543	-3.33489	0.000853327	0.0129046
ENSMUSG00000032231	12306	Anxa2	protein_coding	1214.67	0.593525	0.177996	3.33449	0.000854565	0.012913
ENSMUSG00000021806	18074	Nid2	protein_coding	474.054	-0.499507	0.149822	-3.334	0.000856079	0.0129255
ENSMUSG00000023873	66931	1700010I14Rik	protein_coding	66.8952	-1.0663	0.319905	-3.33318	0.000858607	0.0129531
ENSMUSG00000032328	69981	Tmem30a	protein_coding	8062.65	-0.349268	0.104806	-3.33251	0.000860657	0.0129531
ENSMUSG00000035578	69707	Iqcg	protein_coding	141.026	0.447066	0.134143	3.33277	0.000859867	0.0129531
ENSMUSG00000108624	NA		antisense	32.2126	0.993822	0.298215	3.33257	0.000860483	0.0129531
ENSMUSG00000023075	68050	Akirin1	protein_coding	948.585	-0.504729	0.151494	-3.33168	0.000863221	0.0129745
ENSMUSG00000080935	NA		processed_pseudogene	1325.33	0.294325	0.0883431	3.33161	0.000863453	0.0129745
ENSMUSG00000014195	56354	Dnajc7	protein_coding	4612.75	-0.226948	0.0681513	-3.33006	0.000868275	0.0130262
ENSMUSG00000058638	65020	Zfp110	protein_coding	1822.79	-0.271303	0.0814679	-3.33018	0.000867898	0.0130262
ENSMUSG00000031753	102339	Cog4	protein_coding	3098.27	0.246288	0.0739747	3.32935	0.000870477	0.0130281
ENSMUSG00000051359	52589	Ncald	protein_coding	1821.15	0.413757	0.124264	3.32968	0.000869473	0.0130281
ENSMUSG00000110127	NA		TEC	4.54756	2.61218	0.784578	3.32941	0.000870298	0.0130281
ENSMUSG00000044763	52575	Trmt10c	protein_coding	690.332	-0.585928	0.176043	-3.32832	0.000873718	0.0130663
ENSMUSG00000017737	17395	Mmp9	protein_coding	17.2771	-0.931872	0.280146	-3.32638	0.000879812	0.013147
ENSMUSG00000060397	243833	Zfp128	protein_coding	189.519	0.332313	0.0999306	3.32544	0.000882783	0.0131809
ENSMUSG00000001891	216558	Ugp2	protein_coding	18899.6	0.503726	0.151531	3.32424	0.000886612	0.0132276
ENSMUSG00000032066	170752	Bco2	protein_coding	1965.48	0.278193	0.0836955	3.32387	0.000887789	0.0132347
ENSMUSG00000004018	67030	Fancl	protein_coding	223.688	0.419873	0.126347	3.32317	0.000890002	0.0132521
ENSMUSG00000027863	12481	Cd2	protein_coding	26.3694	-1.0717	0.322503	-3.32306	0.000890357	0.0132521
ENSMUSG00000072258	21339	Taf1a	protein_coding	505.279	-0.345618	0.104025	-3.32243	0.000892355	0.0132713
ENSMUSG00000024983	53611	Vti1a	protein_coding	712.014	0.242348	0.0729497	3.32213	0.000893334	0.0132754
ENSMUSG00000028420	52076	Tmem38b	protein_coding	2602.63	0.273685	0.0823984	3.32148	0.000895416	0.0132959
ENSMUSG00000027210	17536	Meis2	protein_coding	360.949	-0.395381	0.119114	-3.31936	0.000902254	0.0133869
ENSMUSG00000108738	NA		antisense	83.3339	-0.667582	0.201136	-3.31907	0.000903192	0.0133902
ENSMUSG00000027635	66934	Dsn1	protein_coding	34.006	0.721568	0.217452	3.31829	0.000905706	0.0134122
ENSMUSG00000039713	269608	Plekhg5	protein_coding	282.79	0.76844	0.231585	3.31817	0.000906092	0.0134122
ENSMUSG00000099338	NA		bidirectional_promoter_lncRNA	188.991	0.480263	0.144785	3.31708	0.000909643	0.0134542
ENSMUSG00000037112	235344	Sik2	protein_coding	837.159	0.332523	0.100268	3.31634	0.000912061	0.0134793
ENSMUSG00000109667	NA		lincRNA	62.1662	0.775492	0.233894	3.31557	0.000914549	0.0135055
ENSMUSG00000027201	17876	Myef2	protein_coding	429.103	-0.451756	0.136278	-3.31496	0.000916557	0.0135246
ENSMUSG00000024042	17691	Sik1	protein_coding	726.054	-0.777695	0.234622	-3.31468	0.000917479	0.0135276
ENSMUSG00000037202	18646	Prf1	protein_coding	13.6164	-1.03387	0.311938	-3.31435	0.000918579	0.0135333
ENSMUSG00000114357	NA		antisense	7.99316	1.47896	0.446331	3.31359	0.000921053	0.0135591
ENSMUSG00000115919	NA		lincRNA	1066.47	-0.917882	0.277024	-3.31336	0.000921824	0.0135599
ENSMUSG00000031722	15439	Hp	protein_coding	137008	0.795798	0.24025	3.31237	0.0009251	0.0135975
ENSMUSG00000001436	20509	Slc19a1	protein_coding	180.006	0.599756	0.181202	3.30988	0.000933366	0.0137083
ENSMUSG00000028642	75180	Tmem269	protein_coding	11.1194	1.14976	0.347583	3.30786	0.00094012	0.013786
ENSMUSG00000032477	12530	Cdc25a	protein_coding	221.903	-0.372123	0.112493	-3.30796	0.000939782	0.013786
ENSMUSG00000030584	29861	Dpf1	protein_coding	11.9122	-1.51448	0.457974	-3.30691	0.000943313	0.0138113
ENSMUSG00000033871	170826	Ppargc1b	protein_coding	261.706	0.963862	0.291453	3.30709	0.000942716	0.0138113
ENSMUSG00000018932	26397	Map2k3	protein_coding	2195.88	0.334252	0.101087	3.30659	0.000944399	0.0138165
ENSMUSG00000020182	13195	Ddc	protein_coding	4438.32	-0.638632	0.193245	-3.30477	0.000950536	0.013822
ENSMUSG00000023905	27279	Tnfrsf12a	protein_coding	157.189	-0.640357	0.193745	-3.30516	0.000949227	0.013822
ENSMUSG00000030126	330401	Tmcc1	protein_coding	1558.59	-0.343817	0.104032	-3.30493	0.000950005	0.013822
ENSMUSG00000041264	231915	Uspl1	protein_coding	1001.62	-0.330055	0.0998469	-3.30561	0.000947713	0.013822
ENSMUSG00000046721	NA		processed_pseudogene	2899.65	-0.392387	0.118694	-3.30586	0.000946847	0.013822
ENSMUSG00000058613	NA		unprocessed_pseudogene	11.3546	-0.924565	0.279737	-3.30512	0.000949362	0.013822
ENSMUSG00000062939	20849	Stat4	protein_coding	15.7755	-0.792855	0.239854	-3.30558	0.00094781	0.013822
ENSMUSG00000085962	NA		antisense	13.2623	-1.08879	0.329463	-3.30474	0.000950635	0.013822
ENSMUSG00000024486	15200	Hbegf	protein_coding	67.5974	-0.562768	0.170417	-3.3023	0.000958961	0.0139215
ENSMUSG00000032475	17973	Nck1	protein_coding	1083.11	-0.407301	0.123335	-3.3024	0.000958609	0.0139215
ENSMUSG00000071867	NA		processed_pseudogene	56.6732	0.705553	0.213773	3.30048	0.000965205	0.0140004
ENSMUSG00000079534	434797	Gm5640	protein_coding	3.8761	3.12453	0.946747	3.30028	0.00096588	0.0140004
ENSMUSG00000034190	105513	Chmp7	protein_coding	1365.59	-0.226983	0.0687832	-3.29997	0.00096694	0.014005
ENSMUSG00000039740	56737	Alg2	protein_coding	628.928	-0.541013	0.163962	-3.29962	0.000968154	0.0140119
ENSMUSG00000026527	24012	Rgs7	protein_coding	5.6845	1.7401	0.52745	3.29909	0.000970004	0.0140228
ENSMUSG00000052031	380608	Tagap1	protein_coding	371.894	-0.336842	0.10211	-3.29881	0.000970959	0.0140228
ENSMUSG00000097743	NA		lincRNA	137.817	-0.436468	0.132313	-3.29876	0.000971139	0.0140228
ENSMUSG00000019779	14302	Frk	protein_coding	415.618	0.356901	0.108208	3.2983	0.000972725	0.0140349
ENSMUSG00000021765	14313	Fst	protein_coding	62.7794	-0.867497	0.263145	-3.29665	0.000978444	0.0141066
ENSMUSG00000005980	13419	Dnase1	protein_coding	4.97501	2.23315	0.677524	3.29605	0.000980537	0.014126
ENSMUSG00000032513	74498	Gorasp1	protein_coding	865.64	0.507355	0.153954	3.2955	0.000982453	0.014132
ENSMUSG00000053580	77097	Tanc2	protein_coding	302.22	-0.410729	0.12463	-3.29558	0.00098218	0.014132
ENSMUSG00000085894	NA		processed_transcript	128.293	-0.553666	0.168048	-3.29469	0.000985297	0.0141621
ENSMUSG00000028976	56485	Slc2a5	protein_coding	264.167	0.956074	0.290228	3.29421	0.000986976	0.0141755
ENSMUSG00000027478	13436	Dnmt3b	protein_coding	282.1	-0.767256	0.233005	-3.29288	0.000991683	0.0142322
ENSMUSG00000002052	20926	Supt6	protein_coding	4434.62	-0.239941	0.0729009	-3.29133	0.000997133	0.0142996
ENSMUSG00000028820	71514	Sfpq	protein_coding	4267.14	-0.322958	0.0981807	-3.28942	0.00100392	0.014386
ENSMUSG00000040181	14261	Fmo1	protein_coding	24887.9	-0.27472	0.0835352	-3.28867	0.00100661	0.0144136
ENSMUSG00000033105	16987	Lss	protein_coding	4281.63	-0.921458	0.280304	-3.28735	0.00101136	0.0144705
ENSMUSG00000023963	56050	Cyp39a1	protein_coding	2074.91	-0.432984	0.131729	-3.28692	0.00101288	0.0144814
ENSMUSG00000085404	NA		antisense	858.581	0.455868	0.138705	3.28659	0.00101408	0.0144875
ENSMUSG00000029228	16924	Lnx1	protein_coding	35.0143	1.39155	0.423452	3.2862	0.00101549	0.0144967
ENSMUSG00000053870	75540	Fpgt	protein_coding	999.664	-0.256786	0.0781459	-3.28598	0.00101628	0.014497
ENSMUSG00000065701	NA		misc_RNA	12.9482	1.61401	0.491363	3.28476	0.00102068	0.0145487
ENSMUSG00000036282	70646	Naa30	protein_coding	1325.61	-0.299909	0.0913425	-3.28335	0.00102582	0.014604
ENSMUSG00000039253	238024	Fn3krp	protein_coding	1153.5	0.259961	0.0791775	3.28327	0.00102611	0.014604
ENSMUSG00000097730	NA		antisense	1017.94	0.506569	0.1543	3.28301	0.00102704	0.0146063
ENSMUSG00000055980	16367	Irs1	protein_coding	2472.73	-0.462255	0.140829	-3.28239	0.00102932	0.0146276
ENSMUSG00000032372	18828	Plscr2	protein_coding	1759.88	0.267469	0.0815001	3.28182	0.00103138	0.0146459
ENSMUSG00000043923	382073	Ccdc84	protein_coding	832.563	-0.462319	0.140898	-3.28123	0.00103356	0.0146658
ENSMUSG00000027722	57815	Spata5	protein_coding	209.287	-0.63769	0.194402	-3.28026	0.00103711	0.0147051
ENSMUSG00000080364	NA		snoRNA	7.19378	-1.26715	0.38656	-3.27803	0.00104535	0.0148108
ENSMUSG00000066829	235050	Zfp810	protein_coding	185.295	-0.50886	0.155249	-3.2777	0.00104656	0.0148168
ENSMUSG00000038020	268480	Rapgefl1	protein_coding	47.5172	0.709999	0.216692	3.27654	0.00105089	0.0148657
ENSMUSG00000049553	20019	Polr1a	protein_coding	1581.71	-0.27932	0.0852534	-3.27635	0.00105159	0.0148657
ENSMUSG00000085558	NA		processed_transcript	368.667	0.374398	0.11431	3.27528	0.00105556	0.0149107
ENSMUSG00000036120	19727	Rfxank	protein_coding	1175.54	-0.471093	0.143885	-3.2741	0.00105999	0.014962
ENSMUSG00000030834	27421	Abcc6	protein_coding	9441.44	0.625902	0.191202	3.2735	0.00106223	0.0149824
ENSMUSG00000019763	66084	Rmnd1	protein_coding	1833.74	0.287969	0.0879816	3.27306	0.00106391	0.0149949
ENSMUSG00000010142	57916	Tnfrsf13b	protein_coding	18.0159	-0.941721	0.287837	-3.27172	0.00106896	0.0150549
ENSMUSG00000043993	NA		processed_transcript	148.14	0.559608	0.171086	3.27091	0.00107201	0.0150865
ENSMUSG00000028599	21938	Tnfrsf1b	protein_coding	1360.96	0.337476	0.103187	3.27054	0.00107342	0.0150952
ENSMUSG00000016239	74365	Lonrf3	protein_coding	154.486	-0.827783	0.253139	-3.27006	0.00107523	0.0151093
ENSMUSG00000039458	268783	Mtmr12	protein_coding	579.942	-0.304987	0.0932816	-3.26953	0.00107725	0.0151264
ENSMUSG00000026193	14268	Fn1	protein_coding	166170	0.421603	0.128974	3.26888	0.00107973	0.0151414
ENSMUSG00000072568	399603	Lratd2	protein_coding	2703.6	-0.672063	0.205597	-3.26883	0.00107992	0.0151414
ENSMUSG00000075054	67008	Yae1d1	protein_coding	1008.89	-0.234817	0.0718576	-3.2678	0.00108385	0.0151852
ENSMUSG00000087638	NA		antisense	71.7112	0.816019	0.249791	3.26681	0.00108768	0.0152275
ENSMUSG00000020889	217166	Nr1d1	protein_coding	5779.37	1.70956	0.523395	3.26629	0.00108966	0.0152439
ENSMUSG00000024188	66978	Luc7l	protein_coding	1685.53	-0.254276	0.0778709	-3.26535	0.00109329	0.0152834
ENSMUSG00000035270	224224	Impg2	protein_coding	636.045	0.499759	0.153083	3.26462	0.0010961	0.0153113
ENSMUSG00000054764	17773	Mtnr1a	protein_coding	28.0472	1.34666	0.412536	3.26436	0.00109713	0.0153143
ENSMUSG00000063727	18383	Tnfrsf11b	protein_coding	224.602	-0.37822	0.115873	-3.26407	0.00109823	0.0153183
ENSMUSG00000038286	68021	Bphl	protein_coding	6251.32	0.349886	0.107217	3.26334	0.00110108	0.0153354
ENSMUSG00000039741	268515	Bahcc1	protein_coding	631.849	0.598431	0.183376	3.26341	0.0011008	0.0153354
ENSMUSG00000028830	100317	AU040320	protein_coding	1470.51	0.309649	0.0949246	3.26205	0.00110609	0.0153887
ENSMUSG00000036990	73945	Otud4	protein_coding	2555.39	-0.331485	0.101622	-3.26194	0.00110654	0.0153887
ENSMUSG00000020883	72194	Fbxl20	protein_coding	2285.09	0.415259	0.127339	3.26104	0.00111003	0.0153919
ENSMUSG00000030304	67456	Ergic2	protein_coding	2526.87	-0.262821	0.0805863	-3.26136	0.0011088	0.0153919
ENSMUSG00000034855	15945	Cxcl10	protein_coding	169.627	0.678847	0.208143	3.26144	0.0011085	0.0153919
ENSMUSG00000035392	227801	Dennd1a	protein_coding	1556.31	0.258936	0.079398	3.26124	0.00110925	0.0153919
ENSMUSG00000005609	22083	Ctr9	protein_coding	1740.83	-0.214808	0.0658965	-3.25977	0.00111502	0.0154394
ENSMUSG00000084349	NA		processed_pseudogene	412.58	-0.455458	0.139722	-3.25975	0.00111509	0.0154394
ENSMUSG00000032118	235180	Fez1	protein_coding	8.55583	1.35578	0.41607	3.25853	0.00111992	0.0154768
ENSMUSG00000039089	237339	L3mbtl3	protein_coding	438.925	0.371743	0.114078	3.25868	0.00111933	0.0154768
ENSMUSG00000116504	NA		processed_transcript	5.95821	-1.27478	0.391225	-3.25844	0.00112026	0.0154768
ENSMUSG00000017868	27219	Sgk2	protein_coding	3154.4	0.433226	0.132973	3.25799	0.00112203	0.015489
ENSMUSG00000111368	NA		lincRNA	45.6412	0.570506	0.17512	3.2578	0.00112278	0.015489
ENSMUSG00000021285	21981	Ppp1r13b	protein_coding	649.983	-0.2727	0.0837154	-3.25747	0.0011241	0.0154958
ENSMUSG00000029657	15505	Hsph1	protein_coding	2827.91	-0.592112	0.18184	-3.25623	0.00112901	0.0155521
ENSMUSG00000051335	328232	Gfod1	protein_coding	278.233	-0.629701	0.193429	-3.25546	0.00113208	0.0155831
ENSMUSG00000027956	70652	Tmem144	protein_coding	425.846	0.278839	0.085676	3.25458	0.0011356	0.01562
ENSMUSG00000041268	235380	Dmxl2	protein_coding	1433.85	-0.496665	0.152647	-3.25369	0.00113917	0.015635
ENSMUSG00000051232	195040	Tmem199	protein_coding	388.218	-0.342873	0.105379	-3.25372	0.00113906	0.015635
ENSMUSG00000054453	236643	Sytl5	protein_coding	214.7	-1.39954	0.430122	-3.25381	0.00113867	0.015635
ENSMUSG00000028617	77809	Lrrc42	protein_coding	554.879	0.305151	0.0938219	3.25245	0.00114414	0.0156917
ENSMUSG00000113948	NA		processed_pseudogene	357.807	-0.554544	0.170528	-3.25193	0.00114623	0.0157091
ENSMUSG00000061724	NA		processed_pseudogene	31.9248	1.33522	0.410624	3.25169	0.0011472	0.0157109
ENSMUSG00000018727	52670	Cpsf4l	protein_coding	235.068	0.998407	0.307146	3.2506	0.00115161	0.0157502
ENSMUSG00000035329	70611	Fbxo33	protein_coding	560.037	-0.407276	0.125302	-3.25036	0.00115258	0.0157502
ENSMUSG00000037029	26465	Zfp146	protein_coding	1374.76	-0.249287	0.0766945	-3.25038	0.00115249	0.0157502
ENSMUSG00000018654	22778	Ikzf1	protein_coding	150.486	-0.538111	0.165609	-3.2493	0.00115691	0.0157978
ENSMUSG00000064125	73072	Prr36	protein_coding	66.3984	-0.65784	0.202469	-3.24909	0.00115774	0.0157978
ENSMUSG00000028101	229615	Pias3	protein_coding	555.542	0.398326	0.122645	3.24781	0.00116297	0.0158349
ENSMUSG00000029461	319604	Fam168a	protein_coding	2373.71	0.185507	0.0571173	3.24783	0.00116289	0.0158349
ENSMUSG00000063193	217304	Cd300lb	protein_coding	68.8359	0.599917	0.184699	3.24809	0.00116183	0.0158349
ENSMUSG00000066568	67070	Lsm14a	protein_coding	1782.15	-0.177123	0.0545571	-3.24656	0.00116809	0.0158931
ENSMUSG00000019851	64058	Perp	protein_coding	5027.62	0.304645	0.0938656	3.24555	0.00117226	0.0159041
ENSMUSG00000030847	29810	Bag3	protein_coding	1406.85	-0.553964	0.170685	-3.24554	0.00117227	0.0159041
ENSMUSG00000040147	109731	Maob	protein_coding	20179.1	0.305347	0.0940794	3.24562	0.00117194	0.0159041
ENSMUSG00000058427	20310	Cxcl2	protein_coding	6.05218	1.66804	0.513888	3.24591	0.00117075	0.0159041
ENSMUSG00000020561	28071	Twistnb	protein_coding	750.159	-0.374929	0.115551	-3.24471	0.0011757	0.0159391
ENSMUSG00000019878	15500	Hsf2	protein_coding	1464.24	-0.230266	0.0709822	-3.244	0.00117866	0.0159678
ENSMUSG00000023249	235587	Parp3	protein_coding	2366.66	0.311346	0.095987	3.24363	0.00118017	0.0159768
ENSMUSG00000030256	79362	Bhlhe41	protein_coding	45.2896	2.24224	0.691473	3.24271	0.001184	0.0160171
ENSMUSG00000054920	71778	Klhl5	protein_coding	1603.98	0.223903	0.0690538	3.24244	0.00118511	0.0160206
ENSMUSG00000028902	75062	Sf3a3	protein_coding	1165.65	-0.253001	0.0780577	-3.2412	0.00119027	0.0160773
ENSMUSG00000068551	68910	Zfp467	protein_coding	1080.42	0.440337	0.135863	3.24103	0.001191	0.0160773
ENSMUSG00000100733	NA		lincRNA	47.029	0.861166	0.265753	3.24048	0.0011933	0.0160968
ENSMUSG00000050199	107515	Lgr4	protein_coding	2809.04	0.218535	0.0674468	3.24012	0.00119481	0.0161056
ENSMUSG00000000486	54204	Septin1	protein_coding	84.5062	-0.551181	0.170165	-3.23911	0.00119905	0.0161282
ENSMUSG00000028076	12479	Cd1d1	protein_coding	14621.3	0.20761	0.0640908	3.23931	0.0011982	0.0161282
ENSMUSG00000067225	404195	Cyp2c54	protein_coding	8111.18	-1.28909	0.397933	-3.23947	0.00119754	0.0161282
ENSMUSG00000022679	93734	Mpv17l	protein_coding	900.97	-0.431729	0.133319	-3.23832	0.00120238	0.0161614
ENSMUSG00000000567	20682	Sox9	protein_coding	308.911	-0.606925	0.187439	-3.23799	0.00120373	0.016168
ENSMUSG00000022684	67118	Bfar	protein_coding	2221.15	0.252554	0.0780131	3.23733	0.00120655	0.0161944
ENSMUSG00000039206	231871	Daglb	protein_coding	1010.78	0.335554	0.103663	3.23698	0.00120803	0.0162028
ENSMUSG00000021322	27052	Aoah	protein_coding	100.196	-0.895873	0.276801	-3.23652	0.00120996	0.0162148
ENSMUSG00000030881	76932	Arfip2	protein_coding	712.712	-0.277164	0.0856408	-3.23636	0.00121065	0.0162148
ENSMUSG00000019978	13822	Epb41l2	protein_coding	1063.88	-0.245942	0.0760027	-3.23597	0.0012123	0.0162254
ENSMUSG00000001569	433864	Nom1	protein_coding	1143.24	-0.220183	0.0680687	-3.23472	0.00121762	0.0162735
ENSMUSG00000045751	212377	Mms22l	protein_coding	65.5176	0.606468	0.187478	3.23489	0.00121691	0.0162735
ENSMUSG00000025722	71968	Wdr73	protein_coding	565.155	0.420335	0.129955	3.23447	0.00121869	0.0162762
ENSMUSG00000087881	NA		scaRNA	116.416	0.713627	0.220664	3.23399	0.00122072	0.0162918
ENSMUSG00000070691	12399	Runx3	protein_coding	24.5325	-0.635252	0.196448	-3.2337	0.00122198	0.0162971
ENSMUSG00000040857	13875	Erf	protein_coding	1223.34	0.610112	0.188804	3.23145	0.00123163	0.0164141
ENSMUSG00000025159	72199	Mms19	protein_coding	1175.79	0.301835	0.0934263	3.23073	0.00123475	0.0164442
ENSMUSG00000095026	100502950	Gm3336	protein_coding	4.90698	-1.4526	0.449816	-3.22931	0.00124088	0.0165141
ENSMUSG00000017664	228875	Slc35c2	protein_coding	1028.16	0.474022	0.1468	3.22904	0.00124206	0.0165182
ENSMUSG00000038569	231724	Rad9b	protein_coding	191.496	0.408817	0.126709	3.22643	0.00125344	0.0166578
ENSMUSG00000002845	67846	Tmem39a	protein_coding	662.258	-0.404523	0.125427	-3.22516	0.00125904	0.0167204
ENSMUSG00000041438	21771	Utp4	protein_coding	794.502	-0.286901	0.0889786	-3.22438	0.00126244	0.0167538
ENSMUSG00000037953	333424	A4gnt	protein_coding	5.10275	3.45976	1.07386	3.22181	0.00127383	0.016893
ENSMUSG00000009035	223693	Tmem184b	protein_coding	1666.77	0.639955	0.198647	3.22157	0.0012749	0.0168953
ENSMUSG00000042487	235497	Leo1	protein_coding	1113.4	-0.435	0.135157	-3.21848	0.00128873	0.0170666
ENSMUSG00000037583	23957	Nr0b2	protein_coding	808.862	0.857122	0.266364	3.21786	0.00129151	0.0170795
ENSMUSG00000086003	NA		processed_transcript	26.7901	0.759574	0.236042	3.21796	0.00129104	0.0170795
ENSMUSG00000039632	77609	Ccdc151	protein_coding	67.6962	0.704825	0.219057	3.21753	0.00129297	0.0170868
ENSMUSG00000005142	17159	Man2b1	protein_coding	5481.05	0.250109	0.0777732	3.21587	0.00130048	0.017174
ENSMUSG00000015599	106763	Ttbk1	protein_coding	90.561	0.772041	0.240103	3.21546	0.00130237	0.0171869
ENSMUSG00000064602	NA		snoRNA	5.48552	-1.1351	0.353052	-3.21511	0.00130393	0.0171955
ENSMUSG00000037548	15000	H2-DMb2	protein_coding	52.5616	-0.726713	0.22606	-3.21468	0.00130588	0.0172091
ENSMUSG00000020190	17347	Mknk2	protein_coding	3407.25	0.789175	0.245546	3.21395	0.0013092	0.0172409
ENSMUSG00000029729	74570	Zkscan1	protein_coding	2802.93	0.330441	0.102857	3.21263	0.00131525	0.017299
ENSMUSG00000090164	232406	BC035044	protein_coding	22.019	-0.825437	0.256938	-3.21259	0.00131545	0.017299
ENSMUSG00000032114	14385	Slc37a4	protein_coding	4065.76	0.56347	0.175409	3.21232	0.00131666	0.0173029
ENSMUSG00000039529	54670	Atp8b1	protein_coding	3121.57	0.292598	0.0910937	3.21206	0.00131787	0.0173067
ENSMUSG00000025217	12234	Btrc	protein_coding	914.503	0.222973	0.069452	3.21046	0.00132523	0.0173671
ENSMUSG00000031373	56078	Car5b	protein_coding	235.373	-0.401486	0.125055	-3.21048	0.00132515	0.0173671
ENSMUSG00000087579	NA		antisense	11065.6	0.72951	0.227222	3.21056	0.00132476	0.0173671
ENSMUSG00000036745	70892	Ttll7	protein_coding	59.4043	-0.457489	0.142508	-3.21026	0.00132617	0.0173673
ENSMUSG00000086665	NA		lincRNA	14.8807	1.48504	0.46288	3.20826	0.00133543	0.0174764
ENSMUSG00000094870	72465	Zfp131	protein_coding	700.886	-0.431655	0.134624	-3.20638	0.00134414	0.0175782
ENSMUSG00000068015	380916	Lrch1	protein_coding	621.602	0.235683	0.0735631	3.20382	0.00135615	0.017723
ENSMUSG00000043587	235534	Pxylp1	protein_coding	424.099	0.316168	0.0986924	3.20357	0.00135736	0.0177265
ENSMUSG00000024845	66990	Tmem134	protein_coding	1177.81	0.355651	0.111064	3.20223	0.00136367	0.0177966
ENSMUSG00000030428	57776	Ttyh1	protein_coding	18.9118	-0.869528	0.271591	-3.20161	0.00136662	0.0178227
ENSMUSG00000037111	73251	Setd7	protein_coding	562.786	-0.377563	0.118006	-3.19953	0.00137653	0.0179396
ENSMUSG00000033706	232187	Smyd5	protein_coding	744.605	-0.273342	0.0854635	-3.19835	0.00138218	0.0180007
ENSMUSG00000041362	71653	Shtn1	protein_coding	2453.76	-0.302904	0.0947529	-3.19678	0.0013897	0.0180863
ENSMUSG00000021546	15387	Hnrnpk	protein_coding	11892.7	-0.146781	0.0459192	-3.19652	0.00139098	0.0180905
ENSMUSG00000046959	231583	Slc26a1	protein_coding	10867.8	0.30977	0.0969387	3.19552	0.00139577	0.0181277
ENSMUSG00000052137	77604	Rbm12b2	protein_coding	299.383	-0.453354	0.141863	-3.19572	0.00139482	0.0181277
ENSMUSG00000028104	69870	Polr3gl	protein_coding	834.884	0.335259	0.104935	3.19492	0.00139869	0.0181531
ENSMUSG00000030598	50760	Fbxo17	protein_coding	58.2914	-0.48581	0.152161	-3.19273	0.00140936	0.018279
ENSMUSG00000031833	546071	Mast3	protein_coding	1352.68	0.811537	0.254238	3.19204	0.00141271	0.0183099
ENSMUSG00000066043	100169	Phactr4	protein_coding	2902.48	0.222921	0.0698428	3.19175	0.00141411	0.0183155
ENSMUSG00000031712	16168	Il15	protein_coding	141.811	0.464981	0.145714	3.19106	0.0014175	0.0183468
ENSMUSG00000036613	380752	Eipr1	protein_coding	407.867	0.395741	0.124059	3.18995	0.00142299	0.0183799
ENSMUSG00000040302	269623	Rbm48	protein_coding	306.408	-0.257745	0.0807992	-3.18995	0.00142298	0.0183799
ENSMUSG00000117912	NA		antisense	20.1002	-1.23321	0.386574	-3.19009	0.00142227	0.0183799
ENSMUSG00000023828	20519	Slc22a3	protein_coding	167.108	0.59354	0.186119	3.18903	0.0014275	0.0184255
ENSMUSG00000032121	66279	Tmem218	protein_coding	194.867	-0.659039	0.206725	-3.188	0.00143263	0.0184791
ENSMUSG00000027605	60525	Acss2	protein_coding	12227.4	-1.28843	0.40429	-3.1869	0.00143806	0.0185365
ENSMUSG00000078350	68859	Smim1	protein_coding	178.995	-0.591291	0.185612	-3.18563	0.00144438	0.0186053
ENSMUSG00000117879	NA		lincRNA	1073.67	-0.546003	0.171408	-3.18541	0.00144548	0.0186068
ENSMUSG00000051329	59015	Nup160	protein_coding	565.346	-0.253352	0.079564	-3.18426	0.00145126	0.018643
ENSMUSG00000052748	66875	Swt1	protein_coding	670.684	-0.331547	0.104118	-3.18435	0.0014508	0.018643
ENSMUSG00000071253	73132	Slc25a16	protein_coding	3913.83	0.217595	0.0683304	3.18445	0.00145027	0.018643
ENSMUSG00000003541	15937	Ier3	protein_coding	30.2095	-0.762193	0.239433	-3.18333	0.00145593	0.0186902
ENSMUSG00000020515	69125	Cnot8	protein_coding	2263.51	0.188387	0.0591916	3.18267	0.00145925	0.0187161
ENSMUSG00000037617	26942	Spag1	protein_coding	126.03	-0.39508	0.12414	-3.18253	0.00145993	0.0187161
ENSMUSG00000031596	11988	Slc7a2	protein_coding	25338.3	0.559208	0.17575	3.18184	0.00146342	0.0187481
ENSMUSG00000038372	218138	Gmds	protein_coding	111.956	-0.578819	0.182018	-3.18001	0.0014727	0.0188286
ENSMUSG00000048058	241576	Ldlrad3	protein_coding	676.451	0.28818	0.0906144	3.18029	0.00147128	0.0188286
ENSMUSG00000073096	243371	Lrrc61	protein_coding	402.253	0.326222	0.10258	3.18018	0.00147183	0.0188286
ENSMUSG00000035851	231386	Ythdc1	protein_coding	2010.23	-0.266799	0.0839543	-3.1779	0.00148345	0.0189532
ENSMUSG00000079293	56644	Clec7a	polymorphic_pseudogene	326.78	0.706957	0.22262	3.17563	0.00149513	0.0190894
ENSMUSG00000057722	16847	Lepr	protein_coding	434.439	-0.962272	0.303044	-3.17535	0.00149654	0.0190946
ENSMUSG00000072640	66274	Lyrm9	protein_coding	462.029	0.250338	0.0788434	3.17513	0.00149769	0.0190964
ENSMUSG00000045671	114716	Spred2	protein_coding	830.84	0.275629	0.0868199	3.17472	0.00149983	0.0191106
ENSMUSG00000068227	16185	Il2rb	protein_coding	119.152	-0.446964	0.140798	-3.1745	0.00150095	0.019112
ENSMUSG00000028637	73332	Ccdc30	protein_coding	98.1599	0.481976	0.15196	3.17173	0.00151535	0.0192823
ENSMUSG00000002455	68879	Prpf6	protein_coding	2479.29	-0.188973	0.0595915	-3.17114	0.00151843	0.0192832
ENSMUSG00000024169	106633	Ift140	protein_coding	692.59	0.284001	0.0895583	3.17113	0.00151848	0.0192832
ENSMUSG00000051236	320183	Msrb3	protein_coding	749.527	-0.309945	0.0977354	-3.17127	0.00151777	0.0192832
ENSMUSG00000022385	29870	Gtse1	protein_coding	21.1822	0.999893	0.315682	3.16741	0.00153805	0.0195185
ENSMUSG00000026979	215632	Psd4	protein_coding	352.3	0.319214	0.100819	3.16622	0.00154435	0.0195853
ENSMUSG00000010751	79202	Tnfrsf22	protein_coding	83.3973	-0.634035	0.200328	-3.16499	0.00155088	0.0196549
ENSMUSG00000048175	78541	Asb8	protein_coding	972.082	-0.185732	0.0586893	-3.16466	0.00155265	0.0196641
ENSMUSG00000022445	76279	Cyp2d26	protein_coding	41286.1	0.44142	0.139514	3.16397	0.00155632	0.0196892
ENSMUSG00000086610	NA		lincRNA	294.301	0.800586	0.253038	3.1639	0.00155672	0.0196892
ENSMUSG00000001911	18032	Nfix	protein_coding	5777.19	0.386124	0.122119	3.16185	0.00156768	0.0198069
ENSMUSG00000019235	238323	Rps6kl1	protein_coding	12.7717	-0.961483	0.304096	-3.16177	0.00156812	0.0198069
ENSMUSG00000052726	240776	Kcnt2	protein_coding	54.7602	-0.820756	0.25976	-3.15967	0.00157945	0.0199233
ENSMUSG00000114525	NA		lincRNA	5.24556	1.90561	0.603071	3.15984	0.00157855	0.0199233
ENSMUSG00000102425	NA		TEC	83.405	0.534376	0.169149	3.15919	0.00158206	0.0199428
ENSMUSG00000093793	NA		snoRNA	10.484	-0.986076	0.31215	-3.15898	0.00158323	0.0199443
ENSMUSG00000074604	211666	Mgst2	protein_coding	8.96241	-0.973204	0.308179	-3.15792	0.001589	0.0200036
ENSMUSG00000050471	109229	Fam118b	protein_coding	216.287	-0.345165	0.109319	-3.15741	0.00159177	0.020025
ENSMUSG00000001155	14317	Ftcd	protein_coding	20034.7	0.348419	0.110396	3.15607	0.00159908	0.0200369
ENSMUSG00000026437	18557	Cdk18	protein_coding	1403.65	0.415667	0.131703	3.1561	0.00159894	0.0200369
ENSMUSG00000027088	73373	Phospho2	protein_coding	829.979	-0.394834	0.125091	-3.15637	0.00159745	0.0200369
ENSMUSG00000030364	94071	Clec2h	protein_coding	58.8958	-1.50131	0.475613	-3.15658	0.00159632	0.0200369
ENSMUSG00000040025	213541	Ythdf2	protein_coding	1092.46	-0.363069	0.115012	-3.1568	0.0015951	0.0200369
ENSMUSG00000114247	NA		lincRNA	1347.3	0.785773	0.24893	3.1566	0.00159622	0.0200369
ENSMUSG00000054641	70945	Mmrn1	protein_coding	12.9771	-1.31655	0.417191	-3.15576	0.00160079	0.0200449
ENSMUSG00000020015	237459	Cdk17	protein_coding	948.268	-0.247954	0.078584	-3.15527	0.00160348	0.0200653
ENSMUSG00000031485	114863	Plpbp	protein_coding	3022.72	0.202338	0.0641358	3.15485	0.00160583	0.0200814
ENSMUSG00000087613	NA		lincRNA	348.604	0.542198	0.171875	3.15461	0.00160715	0.0200846
ENSMUSG00000026608	226823	Kctd3	protein_coding	658.126	-0.213371	0.0676632	-3.15342	0.00161367	0.0201527
ENSMUSG00000030108	14412	Slc6a13	protein_coding	17761.1	-0.266942	0.0846969	-3.15174	0.00162303	0.0202562
ENSMUSG00000117335	NA		bidirectional_promoter_lncRNA	12.6303	1.19363	0.37876	3.15141	0.00162484	0.0202653
ENSMUSG00000032518	16785	Rpsa	protein_coding	16451.6	-0.3535	0.1122	-3.15062	0.00162926	0.0203071
ENSMUSG00000031987	112405	Egln1	protein_coding	1484.47	0.249549	0.0792212	3.15003	0.00163254	0.0203345
ENSMUSG00000049721	53897	Gal3st1	protein_coding	30.9767	0.840726	0.267062	3.14806	0.0016436	0.0204587
ENSMUSG00000037992	19401	Rara	protein_coding	905.441	0.549859	0.174838	3.14497	0.00166103	0.0206621
ENSMUSG00000001942	22619	Siae	protein_coding	3339.69	0.277316	0.0881892	3.14456	0.00166337	0.0206775
ENSMUSG00000035493	21810	Tgfbi	protein_coding	3653.76	0.395019	0.125741	3.14152	0.00168073	0.0208796
ENSMUSG00000081895	NA		processed_pseudogene	2405.24	-0.413458	0.131631	-3.14105	0.00168345	0.0208996
ENSMUSG00000056899	93757	Immp2l	protein_coding	800.747	0.375201	0.119462	3.14075	0.00168518	0.0209073
ENSMUSG00000001627	15982	Ifrd1	protein_coding	423.536	-0.373013	0.118781	-3.14033	0.00168756	0.0209231
ENSMUSG00000059434	231103	Gckr	protein_coding	21842.6	0.283983	0.090444	3.13988	0.00169019	0.0209419
ENSMUSG00000054484	96957	Tmem62	protein_coding	542.702	-0.385575	0.122844	-3.13875	0.00169673	0.0210091
ENSMUSG00000052302	74694	Tbc1d30	protein_coding	344.113	-0.496238	0.158134	-3.13809	0.00170053	0.0210424
ENSMUSG00000020628	217449	Trappc12	protein_coding	1158.53	0.238493	0.0760341	3.13666	0.00170882	0.0211173
ENSMUSG00000022351	20775	Sqle	protein_coding	3078.61	-1.67092	0.532689	-3.13676	0.00170824	0.0211173
ENSMUSG00000023286	140499	Ube2j2	protein_coding	778.102	-0.248647	0.0792898	-3.13593	0.00171308	0.0211561
ENSMUSG00000023073	20494	Slc10a2	protein_coding	1638.62	0.629049	0.200701	3.13426	0.00172287	0.0212214
ENSMUSG00000045312	218454	Lhfpl2	protein_coding	458.05	-0.289483	0.092357	-3.13439	0.00172212	0.0212214
ENSMUSG00000052407	320226	Ccdc171	protein_coding	362.424	-0.414358	0.132196	-3.13443	0.00172189	0.0212214
ENSMUSG00000052520	13109	Cyp2j5	protein_coding	50691.9	0.280457	0.0894803	3.13429	0.00172272	0.0212214
ENSMUSG00000010064	76257	Slc38a3	protein_coding	78835.5	0.601836	0.192073	3.13336	0.00172816	0.0212726
ENSMUSG00000023923	72238	Tbc1d5	protein_coding	1187.16	0.237383	0.075781	3.13249	0.0017333	0.0213081
ENSMUSG00000038576	96935	Susd4	protein_coding	81.9608	-0.901931	0.28792	-3.13257	0.00173282	0.0213081
ENSMUSG00000052915	74026	Msl1	protein_coding	3303.85	-0.222407	0.0710074	-3.13216	0.00173524	0.021318
ENSMUSG00000037703	241638	Lzts3	protein_coding	1463.56	0.395325	0.126229	3.1318	0.00173736	0.0213301
ENSMUSG00000031349	18194	Nsdhl	protein_coding	4033.55	-1.07769	0.344162	-3.13133	0.00174016	0.0213506
ENSMUSG00000089712	NA		lincRNA	160.972	1.77564	0.567126	3.13095	0.00174244	0.0213647
ENSMUSG00000054863	106014	Tafa5	protein_coding	27.0461	0.879922	0.281121	3.13005	0.00174776	0.0214161
ENSMUSG00000020395	16428	Itk	protein_coding	27.5416	-0.78346	0.250448	-3.12823	0.0017586	0.0215208
ENSMUSG00000070501	545384	Ifi214	protein_coding	6.96757	-1.13089	0.361498	-3.12833	0.001758	0.0215208
ENSMUSG00000033966	381113	Cdkl4	protein_coding	19.671	0.892915	0.285494	3.12761	0.00176233	0.0215526
ENSMUSG00000084839	NA		antisense	156.191	-1.16647	0.373113	-3.12631	0.00177014	0.0216341
ENSMUSG00000022505	13731	Emp2	protein_coding	1155.86	-0.343107	0.109761	-3.12595	0.00177232	0.0216466
ENSMUSG00000030213	54343	Atf7ip	protein_coding	2310.47	0.209159	0.0669171	3.12564	0.00177417	0.0216552
ENSMUSG00000039354	54380	Smarcal1	protein_coding	941.827	0.254195	0.0813477	3.12479	0.0017793	0.0216898
ENSMUSG00000099858	NA		processed_pseudogene	366.187	0.490847	0.157081	3.1248	0.00177927	0.0216898
ENSMUSG00000118011	NA		processed_pseudogene	6.04898	1.86073	0.595878	3.12267	0.00179217	0.0218325
ENSMUSG00000023832	110460	Acat2	protein_coding	3198.94	-0.642287	0.205723	-3.1221	0.00179567	0.0218611
ENSMUSG00000061079	20841	Zfp143	protein_coding	495.287	-0.369104	0.11829	-3.12034	0.00180644	0.021978
ENSMUSG00000046329	66972	Slc25a23	protein_coding	18253.2	0.249385	0.0799283	3.12011	0.00180786	0.021981
ENSMUSG00000051147	17961	Nat2	protein_coding	1219.05	0.346583	0.111102	3.11951	0.00181154	0.0220116
ENSMUSG00000021621	69085	Zcchc9	protein_coding	665.035	-0.246429	0.0790259	-3.11833	0.00181879	0.0220854
ENSMUSG00000030244	232493	Gys2	protein_coding	6815.85	0.498177	0.159776	3.11797	0.00182102	0.0220983
ENSMUSG00000000056	67608	Narf	protein_coding	2246.35	0.404417	0.129736	3.11724	0.00182555	0.022139
ENSMUSG00000014767	21374	Tbp	protein_coding	637.483	-0.272596	0.087457	-3.11691	0.00182755	0.022149
ENSMUSG00000019961	21917	Tmpo	protein_coding	1945.84	-0.32857	0.105434	-3.11635	0.00183105	0.022163
ENSMUSG00000114452	NA		lincRNA	141.185	-0.957658	0.307286	-3.1165	0.00183011	0.022163
ENSMUSG00000020111	216001	Micu1	protein_coding	1626.11	0.277947	0.0892218	3.11524	0.00183798	0.0222183
ENSMUSG00000074158	208111	Zfp976	protein_coding	307.072	-0.309116	0.0992257	-3.11528	0.00183768	0.0222183
ENSMUSG00000020038	12952	Cry1	protein_coding	659.021	-0.912659	0.29303	-3.11456	0.00184218	0.0222549
ENSMUSG00000029195	83379	Klb	protein_coding	2629.25	0.332373	0.106734	3.11403	0.00184552	0.0222809
ENSMUSG00000028133	66568	Rwdd3	protein_coding	666.538	0.406179	0.130476	3.11307	0.00185153	0.022325
ENSMUSG00000038975	19352	Rabggtb	protein_coding	2367.64	-0.274341	0.0881219	-3.11321	0.00185067	0.022325
ENSMUSG00000064647	NA		snoRNA	27.0005	-0.662759	0.212915	-3.11279	0.00185329	0.0223318
ENSMUSG00000093553	NA		antisense	36.5332	0.672001	0.21595	3.11184	0.00185924	0.0223892
ENSMUSG00000014905	27362	Dnajb9	protein_coding	2368.02	-0.580138	0.1865	-3.11066	0.00186667	0.0224581
ENSMUSG00000039116	215798	Adgrg6	protein_coding	136.542	-0.653435	0.21007	-3.11056	0.00186734	0.0224581
ENSMUSG00000028229	66302	Rmdn1	protein_coding	644.785	0.249059	0.0800838	3.10998	0.00187098	0.0224588
ENSMUSG00000052270	14289	Fpr2	protein_coding	31.7635	-0.995669	0.320133	-3.11018	0.00186975	0.0224588
ENSMUSG00000070336	72973	Fbxo47	protein_coding	40.5944	0.750764	0.24139	3.11017	0.00186981	0.0224588
ENSMUSG00000109618	NA		TEC	12.6008	-0.925052	0.297509	-3.10933	0.00187514	0.0224946
ENSMUSG00000030031	243574	Kbtbd8	protein_coding	100.079	-0.51819	0.166691	-3.10869	0.00187921	0.0225291
ENSMUSG00000057058	78473	Skap1	protein_coding	12.8343	-0.8604	0.276994	-3.1062	0.00189507	0.0227048
ENSMUSG00000017716	11799	Birc5	protein_coding	48.4827	0.754909	0.243066	3.10577	0.00189782	0.0227146
ENSMUSG00000035954	238130	Dock4	protein_coding	2482.57	0.315193	0.101495	3.10551	0.00189951	0.0227146
ENSMUSG00000104394	NA		TEC	238.128	-0.423083	0.136229	-3.10567	0.00189848	0.0227146
ENSMUSG00000081855	NA		processed_pseudogene	386.166	-0.406278	0.130841	-3.10513	0.00190196	0.0227296
ENSMUSG00000099596	NA		processed_pseudogene	5.6837	2.5699	0.827714	3.10482	0.00190397	0.0227391
ENSMUSG00000025911	76187	Adhfe1	protein_coding	5654.39	0.287771	0.0926957	3.10447	0.0019062	0.0227514
ENSMUSG00000044952	622320	Kctd21	protein_coding	647.71	0.27938	0.090064	3.10201	0.00192209	0.0229144
ENSMUSG00000105068	NA		lincRNA	19.7183	0.78175	0.252016	3.10198	0.00192229	0.0229144
ENSMUSG00000061322	68922	Dnaic1	protein_coding	25.018	-1.23976	0.3997	-3.10173	0.00192392	0.0229194
ENSMUSG00000116903	NA		antisense	100.935	-0.85014	0.274113	-3.10142	0.00192592	0.0229286
ENSMUSG00000027091	69082	Zc3h15	protein_coding	1803.81	-0.384579	0.124014	-3.10108	0.00192814	0.0229406
ENSMUSG00000027199	67092	Gatm	protein_coding	507.011	-0.357732	0.11546	-3.09832	0.00194624	0.0231414
ENSMUSG00000037795	333789	N4bp2	protein_coding	2437.46	0.323827	0.104544	3.09752	0.00195148	0.023189
ENSMUSG00000114512	NA		lincRNA	40.1071	0.904883	0.292158	3.09724	0.00195332	0.0231963
ENSMUSG00000055629	330671	B4galnt4	protein_coding	6.0742	1.94684	0.628611	3.09705	0.00195456	0.0231964
ENSMUSG00000035765	69190	Dym	protein_coding	990.438	0.234308	0.0756811	3.09599	0.0019616	0.0232653
ENSMUSG00000040234	67623	Tm7sf3	protein_coding	3360.36	0.151285	0.0488692	3.09571	0.00196344	0.0232725
ENSMUSG00000038324	56407	Trpc4ap	protein_coding	4015.09	0.194274	0.0627692	3.09505	0.0019678	0.0233095
ENSMUSG00000029833	21848	Trim24	protein_coding	3473.41	-0.362336	0.117096	-3.09436	0.00197241	0.0233495
ENSMUSG00000040146	71746	Rgl3	protein_coding	1593.07	0.342126	0.110581	3.09388	0.00197554	0.0233714
ENSMUSG00000053040	68318	Aph1c	protein_coding	64.7553	-0.61332	0.198248	-3.09371	0.00197674	0.0233714
ENSMUSG00000032332	12816	Col12a1	protein_coding	167.376	0.494107	0.159829	3.09148	0.00199163	0.0235326
ENSMUSG00000117375	NA		antisense	19.8873	0.895187	0.289596	3.09116	0.00199378	0.0235433
ENSMUSG00000001305	67223	Rrp15	protein_coding	481.95	-0.36706	0.118828	-3.08899	0.00200837	0.0236509
ENSMUSG00000017009	20971	Sdc4	protein_coding	23523	0.434495	0.140631	3.08961	0.00200419	0.0236509
ENSMUSG00000027293	98878	Ehd4	protein_coding	407.7	0.307075	0.0994251	3.0885	0.00201167	0.0236509
ENSMUSG00000058503	68152	Fam133b	protein_coding	587.984	-0.213918	0.0692557	-3.08882	0.00200954	0.0236509
ENSMUSG00000074219	NA		bidirectional_promoter_lncRNA	346.268	0.333897	0.108105	3.08862	0.00201086	0.0236509
ENSMUSG00000087054	NA		antisense	9.82722	-1.22407	0.396222	-3.08935	0.00200596	0.0236509
ENSMUSG00000090610	NA		processed_pseudogene	527.686	-1.26883	0.410732	-3.0892	0.00200697	0.0236509
ENSMUSG00000030443	213011	Zfp583	protein_coding	11.5557	-0.763153	0.247112	-3.08829	0.00201315	0.0236535
ENSMUSG00000024260	269003	Sap130	protein_coding	1951.04	0.239746	0.0776691	3.08676	0.00202349	0.0237602
ENSMUSG00000110239	NA		lincRNA	9.79075	1.4311	0.463689	3.08633	0.00202642	0.0237798
ENSMUSG00000027276	16449	Jag1	protein_coding	338.007	-0.376236	0.122008	-3.0837	0.00204443	0.0239763
ENSMUSG00000043671	233115	Dpy19l3	protein_coding	230.763	0.566806	0.183855	3.08289	0.00204998	0.0240264
ENSMUSG00000046275	237858	Trarg1	protein_coding	35.7533	0.828791	0.268924	3.08187	0.00205702	0.024094
ENSMUSG00000097852	NA		antisense	14.9504	0.945011	0.306674	3.08149	0.00205969	0.0241102
ENSMUSG00000068114	76457	Ccdc134	protein_coding	276.424	-0.38496	0.124945	-3.08104	0.0020628	0.0241277
ENSMUSG00000094091	102639132	Gm21885	protein_coding	46.4345	0.753052	0.244426	3.0809	0.00206374	0.0241277
ENSMUSG00000061397	223917	Krt79	protein_coding	4.3999	-1.42048	0.461457	-3.07826	0.00208211	0.0243275
ENSMUSG00000027358	12156	Bmp2	protein_coding	514.066	-0.329605	0.107123	-3.07687	0.0020919	0.0244266
ENSMUSG00000018983	242705	E2f2	protein_coding	87.8217	0.698132	0.227007	3.07538	0.00210236	0.0245184
ENSMUSG00000032109	270151	Nlrx1	protein_coding	443.43	0.519145	0.168798	3.07554	0.00210123	0.0245184
ENSMUSG00000020668	16570	Kif3c	protein_coding	94.81	-0.415264	0.135073	-3.07436	0.00210956	0.024572
ENSMUSG00000026088	69028	Mitd1	protein_coding	512.58	-0.27287	0.0887522	-3.07452	0.00210844	0.024572
ENSMUSG00000025479	13106	Cyp2e1	protein_coding	364287	0.474187	0.154397	3.07121	0.00213196	0.0248176
ENSMUSG00000028789	242669	Azin2	protein_coding	45.0952	0.927532	0.302154	3.06973	0.00214254	0.0249253
ENSMUSG00000028944	108099	Prkag2	protein_coding	1958.57	0.276454	0.090073	3.06922	0.00214618	0.0249523
ENSMUSG00000027030	53416	Stk39	protein_coding	203.411	0.526546	0.171572	3.06895	0.00214812	0.0249595
ENSMUSG00000108929	668310	Cc2d2b	protein_coding	37.7972	1.22033	0.39777	3.06793	0.00215546	0.0250294
ENSMUSG00000022843	12724	Clcn2	protein_coding	1923.37	0.446576	0.145587	3.06742	0.00215915	0.0250568
ENSMUSG00000039994	21853	Timeless	protein_coding	167.497	0.467685	0.152512	3.06654	0.0021655	0.0251151
ENSMUSG00000004110	12290	Cacna1e	protein_coding	23.8752	-0.825025	0.269083	-3.06606	0.002169	0.0251247
ENSMUSG00000005873	13476	Reep5	protein_coding	459.039	-0.351571	0.114662	-3.06614	0.0021684	0.0251247
ENSMUSG00000047881	100532	Rell1	protein_coding	886.838	-0.317492	0.10356	-3.06578	0.00217103	0.0251327
ENSMUSG00000075273	72421	Ttc30b	protein_coding	284.528	0.324398	0.10584	3.06497	0.00217689	0.0251851
ENSMUSG00000001424	56463	Snd1	protein_coding	5210.78	0.335756	0.109621	3.06288	0.00219221	0.0253313
ENSMUSG00000028633	51797	Ctps	protein_coding	176.607	-0.51312	0.167527	-3.0629	0.00219201	0.0253313
ENSMUSG00000042406	11911	Atf4	protein_coding	2571.58	-0.413351	0.135	-3.06185	0.00219975	0.0254029
ENSMUSG00000055531	432508	Cpsf6	protein_coding	2193.46	-0.2305	0.0752939	-3.06133	0.00220353	0.025431
ENSMUSG00000004341	75512	Gpx6	protein_coding	47.4346	0.711209	0.232341	3.06106	0.00220554	0.0254386
ENSMUSG00000045659	233765	Plekha7	protein_coding	432.018	0.489165	0.159817	3.06079	0.00220755	0.0254462
ENSMUSG00000010936	234729	Vac14	protein_coding	898.365	0.214692	0.0701599	3.06005	0.00221303	0.0254938
ENSMUSG00000058624	14544	Gda	protein_coding	2163.78	0.366306	0.11972	3.0597	0.00221562	0.025508
ENSMUSG00000087710	NA		snRNA	49.6716	1.03299	0.337702	3.05888	0.00222168	0.0255622
ENSMUSG00000055322	21961	Tns1	protein_coding	9650.46	0.355046	0.116096	3.05821	0.00222662	0.0256034
ENSMUSG00000114469	NA		processed_transcript	101.655	0.892164	0.291795	3.0575	0.00223188	0.0256483
ENSMUSG00000071657	14705	Bscl2	protein_coding	1105.19	0.382487	0.125193	3.05519	0.0022492	0.0258316
ENSMUSG00000085711	NA		processed_pseudogene	2343.93	0.219323	0.0717972	3.05475	0.00225248	0.0258534
ENSMUSG00000000561	70465	Wdr77	protein_coding	499.906	-0.43349	0.141929	-3.05426	0.00225613	0.0258796
ENSMUSG00000031645	109821	F11	protein_coding	5276.27	0.41285	0.135192	3.05381	0.00225952	0.0258871
ENSMUSG00000097092	NA		antisense	22.0721	0.780245	0.255492	3.05389	0.00225897	0.0258871
ENSMUSG00000027454	69270	Gins1	protein_coding	87.5778	0.477433	0.156455	3.05157	0.00227651	0.0260155
ENSMUSG00000027508	94212	Pag1	protein_coding	742.576	-0.292294	0.0957865	-3.05152	0.00227686	0.0260155
ENSMUSG00000051998	240754	Lax1	protein_coding	27.3057	-0.898343	0.294385	-3.05159	0.00227635	0.0260155
ENSMUSG00000063229	16828	Ldha	protein_coding	34733.9	0.469397	0.153805	3.05189	0.00227405	0.0260155
ENSMUSG00000097048	NA		antisense	184.754	-0.28669	0.0939531	-3.05142	0.00227763	0.0260155
ENSMUSG00000032741	252972	Tpcn1	protein_coding	3827.77	0.395327	0.129635	3.04953	0.00229201	0.0261639
ENSMUSG00000015846	20181	Rxra	protein_coding	22773.5	0.502331	0.164767	3.04874	0.00229805	0.0262012
ENSMUSG00000032411	211586	Tfdp2	protein_coding	1129.39	0.268499	0.0880638	3.04892	0.00229668	0.0262012
ENSMUSG00000004631	20392	Sgce	protein_coding	190.047	-0.459948	0.151041	-3.04519	0.00232535	0.0264484
ENSMUSG00000024491	225432	Rbm27	protein_coding	1173.48	-0.286932	0.09422	-3.04534	0.00232415	0.0264484
ENSMUSG00000046096	233812	Mosmo	protein_coding	941.913	-0.266239	0.0874183	-3.04557	0.00232239	0.0264484
ENSMUSG00000115750	NA		lincRNA	5.87111	-1.16923	0.383952	-3.04525	0.00232483	0.0264484
ENSMUSG00000072946	77219	Ptgr2	protein_coding	4921.15	0.182147	0.059823	3.04476	0.00232867	0.0264702
ENSMUSG00000015087	227624	Rabl6	protein_coding	1136.33	-0.237726	0.0780872	-3.04437	0.00233169	0.0264857
ENSMUSG00000036208	212547	Nepro	protein_coding	311.456	-0.359242	0.118008	-3.04422	0.00233284	0.0264857
ENSMUSG00000035284	320528	Vps13c	protein_coding	3495.44	0.319915	0.105127	3.04311	0.00234143	0.0265672
ENSMUSG00000033634	93673	Nat8f2	protein_coding	67772.3	0.420829	0.138358	3.04159	0.00235333	0.0266862
ENSMUSG00000035275	242570	Raver2	protein_coding	15.4781	-0.923218	0.30355	-3.0414	0.0023548	0.0266867
ENSMUSG00000117430	NA		TEC	5.91803	1.91312	0.629139	3.04086	0.00235906	0.026719
ENSMUSG00000028693	50927	Nasp	protein_coding	820.593	-0.287848	0.0947	-3.03958	0.00236909	0.0268165
ENSMUSG00000021392	70930	Nol8	protein_coding	792.41	-0.40241	0.132422	-3.03885	0.0023748	0.0268651
ENSMUSG00000002489	21844	Tiam1	protein_coding	87.7185	-0.463835	0.152677	-3.03802	0.00238139	0.0269234
ENSMUSG00000062410	15494	Hsd3b3	protein_coding	9792.55	0.460476	0.15159	3.03765	0.00238433	0.0269405
ENSMUSG00000028527	11639	Ak4	protein_coding	3045.64	0.482842	0.158971	3.03731	0.00238703	0.0269549
ENSMUSG00000002797	110175	Ggct	protein_coding	484.373	-0.387682	0.127653	-3.037	0.00238942	0.0269657
ENSMUSG00000031627	16363	Irf2	protein_coding	3303.1	0.406227	0.133781	3.0365	0.00239346	0.0269951
ENSMUSG00000030468	243958	Siglecg	protein_coding	38.0839	-0.868751	0.286165	-3.03583	0.00239872	0.0270383
ENSMUSG00000059173	18573	Pde1a	protein_coding	260.182	0.506366	0.166848	3.03488	0.00240628	0.0271073
ENSMUSG00000028261	68493	Ndufaf4	protein_coding	964.175	-0.388156	0.127919	-3.03438	0.00241032	0.0271366
ENSMUSG00000074825	73338	Itpripl1	protein_coding	440.244	0.348133	0.114748	3.03389	0.00241419	0.0271535
ENSMUSG00000112539	NA		lincRNA	25.7887	1.47183	0.485139	3.03383	0.0024147	0.0271535
ENSMUSG00000020279	16199	Il9r	protein_coding	6.87002	-1.30619	0.430584	-3.03352	0.00241717	0.0271573
ENSMUSG00000024878	226043	Cbwd1	protein_coding	383.757	-0.246862	0.0813855	-3.03325	0.00241936	0.0271573
ENSMUSG00000029238	12753	Clock	protein_coding	3065.99	-0.443535	0.14622	-3.03334	0.0024186	0.0271573
ENSMUSG00000026377	67949	Nifk	protein_coding	1250.25	-0.331376	0.109273	-3.03254	0.00242501	0.0272046
ENSMUSG00000002908	84036	Kcnn1	protein_coding	181.318	0.418366	0.138024	3.03111	0.00243655	0.0272853
ENSMUSG00000036002	230088	Fam214b	protein_coding	822.087	0.436646	0.14405	3.03122	0.00243571	0.0272853
ENSMUSG00000105160	NA		TEC	6.16608	-1.37862	0.454784	-3.03137	0.00243445	0.0272853
ENSMUSG00000021687	107767	Scamp1	protein_coding	1787.62	-0.236502	0.0780609	-3.02971	0.00244787	0.0273958
ENSMUSG00000026659	80915	Dusp12	protein_coding	867.536	0.198812	0.0656371	3.02896	0.00245396	0.0274477
ENSMUSG00000018849	211652	Wwc1	protein_coding	3469.25	0.30643	0.101175	3.02871	0.00245603	0.0274546
ENSMUSG00000028893	230784	Sesn2	protein_coding	492.527	0.462909	0.152904	3.02746	0.00246621	0.027552
ENSMUSG00000023033	20273	Scn8a	protein_coding	22.357	-1.0787	0.356433	-3.02639	0.00247495	0.0276333
ENSMUSG00000002409	13549	Dyrk1b	protein_coding	569.709	0.612138	0.202393	3.02451	0.0024904	0.027746
ENSMUSG00000005813	75624	Metap1	protein_coding	1585.5	-0.182729	0.0604118	-3.02472	0.00248865	0.027746
ENSMUSG00000031207	17698	Msn	protein_coding	1818.65	-0.372144	0.123046	-3.02444	0.00249093	0.027746
ENSMUSG00000066191	75691	Anks6	protein_coding	31.9848	0.81247	0.268622	3.02458	0.00248979	0.027746
ENSMUSG00000028008	58170	Asic5	protein_coding	229.485	0.368801	0.121972	3.02365	0.00249745	0.0277992
ENSMUSG00000051041	244198	Olfml1	protein_coding	1038.95	0.317178	0.104904	3.0235	0.00249865	0.0277992
ENSMUSG00000037686	104816	Aspg	protein_coding	7554.19	0.54747	0.181096	3.02308	0.00250213	0.0278215
ENSMUSG00000003420	14132	Fcgrt	protein_coding	6767.66	0.441969	0.146218	3.02268	0.00250546	0.027842
ENSMUSG00000113440	NA		lincRNA	106.535	0.453684	0.150245	3.01962	0.00253091	0.0281083
ENSMUSG00000036986	18854	Pml	protein_coding	1666.5	0.331944	0.110031	3.01683	0.00255434	0.0283518
ENSMUSG00000040329	16196	Il7	protein_coding	54.587	0.867566	0.287703	3.01549	0.00256563	0.0284604
ENSMUSG00000032470	17532	Mras	protein_coding	257.97	0.305691	0.101435	3.01367	0.0025811	0.0285713
ENSMUSG00000039512	224648	Uhrf1bp1	protein_coding	1303.72	0.293413	0.0973622	3.01362	0.00258151	0.0285713
ENSMUSG00000042508	23857	Dmtf1	protein_coding	1208.96	-0.321725	0.106758	-3.0136	0.00258169	0.0285713
ENSMUSG00000116341	NA		unprocessed_pseudogene	1341.67	0.879538	0.291822	3.01396	0.00257865	0.0285713
ENSMUSG00000035637	76238	Grhpr	protein_coding	6053.92	0.698545	0.231826	3.01323	0.0025848	0.0285889
ENSMUSG00000014773	13388	Dll1	protein_coding	255.783	-0.450434	0.149496	-3.01301	0.00258667	0.0285928
ENSMUSG00000061175	329679	Fnip2	protein_coding	2780.66	0.64148	0.212925	3.0127	0.0025893	0.0286052
ENSMUSG00000098985	NA		processed_pseudogene	12.8152	-0.972058	0.322697	-3.01229	0.00259282	0.0286272
ENSMUSG00000002748	22385	Baz1b	protein_coding	3993.05	-0.256767	0.0852475	-3.01201	0.00259521	0.0286298
ENSMUSG00000060530	NA		transcribed_processed_pseudogene	26.0962	0.74298	0.24668	3.01191	0.00259608	0.0286298
ENSMUSG00000044359	57385	P2ry4	protein_coding	1559.81	0.317685	0.105498	3.01128	0.0026015	0.0286727
ENSMUSG00000025474	74237	Tubgcp2	protein_coding	702.458	0.241503	0.0802203	3.0105	0.00260821	0.0287299
ENSMUSG00000097431	NA		antisense	212.069	0.324412	0.10778	3.00995	0.00261293	0.0287652
ENSMUSG00000037706	12520	Cd81	protein_coding	10056	0.410937	0.136566	3.00908	0.00262044	0.028831
ENSMUSG00000106178	NA		TEC	8.52294	1.39893	0.464952	3.00876	0.00262316	0.0288441
ENSMUSG00000105681	NA		TEC	36.5716	-0.588001	0.195452	-3.00841	0.00262617	0.0288603
ENSMUSG00000037458	54375	Azin1	protein_coding	7147.29	0.340409	0.113172	3.00788	0.00263075	0.0288939
ENSMUSG00000023022	65970	Lima1	protein_coding	5031.55	0.323007	0.107442	3.00634	0.00264416	0.0289004
ENSMUSG00000025980	15510	Hspd1	protein_coding	28753.7	-0.253223	0.0841954	-3.00756	0.00263356	0.0289004
ENSMUSG00000027460	11602	Angpt4	protein_coding	6.96296	1.65903	0.551736	3.00693	0.002639	0.0289004
ENSMUSG00000028333	67628	Anp32b	protein_coding	2604.11	-0.297178	0.0988453	-3.0065	0.00264278	0.0289004
ENSMUSG00000028344	16348	Invs	protein_coding	715.127	0.224086	0.0745419	3.00617	0.00264561	0.0289004
ENSMUSG00000034334	73942	Fam151b	protein_coding	187.096	0.340094	0.113136	3.00607	0.00264651	0.0289004
ENSMUSG00000037940	234515	Inpp4b	protein_coding	52.5207	-0.515068	0.171282	-3.00713	0.0026373	0.0289004
ENSMUSG00000040026	20210	Saa3	protein_coding	288.512	0.881811	0.293346	3.00605	0.00264667	0.0289004
ENSMUSG00000075025	NA		lincRNA	14.1806	1.85765	0.617751	3.00711	0.00263743	0.0289004
ENSMUSG00000081378	NA		processed_pseudogene	4.44532	-1.28624	0.427762	-3.0069	0.00263924	0.0289004
ENSMUSG00000020900	77579	Myh10	protein_coding	716.766	-0.293452	0.0976791	-3.00425	0.00266238	0.0290466
ENSMUSG00000035773	114229	Kiss1r	protein_coding	28.2132	0.7749	0.257942	3.00416	0.00266314	0.0290466
ENSMUSG00000026974	67187	Zmynd19	protein_coding	343.908	-0.333744	0.111124	-3.00334	0.00267033	0.0291082
ENSMUSG00000025271	18639	Pfkfb1	protein_coding	1808.26	0.389094	0.129622	3.00176	0.0026842	0.0292424
ENSMUSG00000028800	433759	Hdac1	protein_coding	1240.02	-0.247471	0.0824475	-3.00156	0.00268598	0.0292449
ENSMUSG00000027803	97064	Wwtr1	protein_coding	920.28	0.271802	0.0905683	3.00107	0.00269032	0.0292752
ENSMUSG00000040985	194974	Sun3	protein_coding	26.4992	0.740234	0.246672	3.00088	0.00269197	0.0292764
ENSMUSG00000005824	50930	Tnfsf14	protein_coding	14.0569	-0.946533	0.315443	-3.00065	0.00269406	0.0292821
ENSMUSG00000037750	216971	Fam222b	protein_coding	825.575	-0.293639	0.0978651	-3.00045	0.00269584	0.0292847
ENSMUSG00000072872	56353	Rybp	protein_coding	473.023	-0.320582	0.106875	-2.9996	0.00270337	0.0293496
ENSMUSG00000018341	16162	Il12rb2	protein_coding	9.22487	-1.32847	0.443037	-2.99855	0.0027127	0.0294169
ENSMUSG00000063434	66673	Sorcs3	protein_coding	3.89769	-1.34747	0.449354	-2.99867	0.00271161	0.0294169
ENSMUSG00000033768	18190	Nrxn2	protein_coding	104.373	0.585176	0.195188	2.99801	0.00271753	0.0294524
ENSMUSG00000045031	207175	Cetn4	protein_coding	11.6473	-0.907744	0.302812	-2.99772	0.00272007	0.029463
ENSMUSG00000025050	71041	Pcgf6	protein_coding	343.32	-0.349418	0.116576	-2.99735	0.00272338	0.0294819
ENSMUSG00000070730	67809	Rmdn3	protein_coding	2624.49	0.248881	0.0830437	2.99699	0.00272662	0.0295001
ENSMUSG00000032103	67049	Pus3	protein_coding	296.732	-0.287597	0.0959765	-2.99654	0.00273065	0.0295267
ENSMUSG00000027624	13821	Epb41l1	protein_coding	223.283	-0.500848	0.167154	-2.99632	0.00273255	0.0295304
ENSMUSG00000023110	27374	Prmt5	protein_coding	862.76	-0.190803	0.0636922	-2.99571	0.00273805	0.0295729
ENSMUSG00000033316	231605	Galnt9	protein_coding	5.17512	2.08041	0.695004	2.99338	0.00275904	0.0297654
ENSMUSG00000082271	NA		processed_pseudogene	31.0949	0.984003	0.328722	2.99342	0.0027587	0.0297654
ENSMUSG00000025008	67590	Tctn3	protein_coding	30.5591	-0.622661	0.208041	-2.99297	0.00276281	0.029772
ENSMUSG00000058594	50755	Fbh1	protein_coding	1662.12	0.12764	0.0426464	2.993	0.00276253	0.029772
ENSMUSG00000051910	20679	Sox6	protein_coding	1005.19	0.241992	0.0808637	2.9926	0.00276617	0.0297786
ENSMUSG00000073565	71373	Prr16	protein_coding	2141.76	0.344777	0.115212	2.99255	0.00276657	0.0297786
ENSMUSG00000035754	216156	Wdr18	protein_coding	1544.62	0.412991	0.138051	2.99159	0.00277527	0.0298551
ENSMUSG00000000787	13205	Ddx3x	protein_coding	17842.1	-0.302577	0.101211	-2.98958	0.00279358	0.030035
ENSMUSG00000059588	54598	Calcrl	protein_coding	845.318	-0.351368	0.117555	-2.98897	0.00279915	0.0300778
ENSMUSG00000030745	60504	Il21r	protein_coding	31.1608	-0.660905	0.22122	-2.98755	0.00281222	0.0301689
ENSMUSG00000032009	75747	Sesn3	protein_coding	2924.91	0.249227	0.0834225	2.98753	0.00281244	0.0301689
ENSMUSG00000036138	113868	Acaa1a	protein_coding	4411.16	0.547611	0.183281	2.98782	0.00280972	0.0301689
ENSMUSG00000036202	51869	Rif1	protein_coding	888.428	-0.42194	0.141259	-2.987	0.00281726	0.0302035
ENSMUSG00000038784	53621	Cnot4	protein_coding	922.873	-0.236751	0.0793033	-2.98538	0.00283224	0.0303468
ENSMUSG00000059897	234358	Zfp930	protein_coding	294.537	-0.390553	0.130834	-2.98511	0.00283477	0.0303566
ENSMUSG00000048482	12064	Bdnf	protein_coding	30.1931	0.646541	0.216608	2.98484	0.00283722	0.0303657
ENSMUSG00000020692	217011	Nle1	protein_coding	107.154	-0.463019	0.155158	-2.98417	0.00284347	0.0304153
ENSMUSG00000021947	68631	Cryl1	protein_coding	581.843	-0.532164	0.178391	-2.98313	0.00285313	0.030484
ENSMUSG00000040811	72205	Eml2	protein_coding	676.227	0.410474	0.137591	2.98329	0.00285171	0.030484
ENSMUSG00000027016	241494	Zfp385b	protein_coding	888.492	0.353327	0.11846	2.98268	0.00285732	0.0305116
ENSMUSG00000079036	211064	Alkbh1	protein_coding	493.905	-0.40635	0.136298	-2.98133	0.00287	0.0306296
ENSMUSG00000098068	NA		processed_pseudogene	12.0165	-0.848961	0.284795	-2.98095	0.00287356	0.0306502
ENSMUSG00000022671	72083	Mzt2	protein_coding	695.837	0.283679	0.0951745	2.98062	0.00287663	0.0306656
ENSMUSG00000032000	11796	Birc3	protein_coding	1195.18	0.344056	0.115521	2.9783	0.00289854	0.0308817
ENSMUSG00000039934	212167	Gsap	protein_coding	2097.84	0.290177	0.0974515	2.97765	0.00290464	0.0309292
ENSMUSG00000076652	NA		IG_V_gene	5.68551	-1.54631	0.519339	-2.97746	0.00290644	0.030931
ENSMUSG00000022404	20524	Slc25a17	protein_coding	1645.49	-0.352067	0.118299	-2.97606	0.00291975	0.0310375
ENSMUSG00000037348	71904	Paqr7	protein_coding	1583.38	0.553802	0.186081	2.97613	0.00291912	0.0310375
ENSMUSG00000073968	101700	Trim68	protein_coding	153.73	-0.466761	0.156914	-2.97462	0.00293353	0.0311664
ENSMUSG00000010911	56369	Apip	protein_coding	581.142	0.313251	0.10535	2.97343	0.00294493	0.03127
ENSMUSG00000004462	70573	Tbccd1	protein_coding	1504.1	0.303496	0.10211	2.97225	0.00295624	0.031298
ENSMUSG00000045467	269954	Ttll13	protein_coding	67.6203	0.42774	0.14391	2.97228	0.00295593	0.031298
ENSMUSG00000049091	20768	Sephs2	protein_coding	24813.6	0.329808	0.11096	2.9723	0.00295578	0.031298
ENSMUSG00000053289	77591	Ddx10	protein_coding	744.316	-0.257014	0.0864749	-2.97212	0.00295753	0.031298
ENSMUSG00000070605	433791	Zfp992	protein_coding	23.8478	-0.771823	0.259628	-2.9728	0.00295098	0.031298
ENSMUSG00000083670	NA		processed_pseudogene	6.8283	-1.21001	0.407061	-2.97255	0.00295336	0.031298
ENSMUSG00000047604	212398	Frat2	protein_coding	61.1892	-0.523531	0.176163	-2.97185	0.00296009	0.0313076
ENSMUSG00000018761	24070	Mpdu1	protein_coding	2523.53	0.328299	0.110479	2.97161	0.00296243	0.0313147
ENSMUSG00000097615	NA		antisense	170.141	-0.759078	0.255513	-2.9708	0.00297028	0.0313802
ENSMUSG00000078941	108143	Taf9	protein_coding	287.038	-0.386018	0.129959	-2.9703	0.00297505	0.0314129
ENSMUSG00000044071	268354	Tafa2	protein_coding	411.475	-0.726968	0.244784	-2.96983	0.00297963	0.0314261
ENSMUSG00000093930	208715	Hmgcs1	protein_coding	36297.4	-1.03006	0.346826	-2.96997	0.0029783	0.0314261
ENSMUSG00000024614	67988	Tmx3	protein_coding	1131.67	-0.299582	0.100987	-2.96654	0.00301174	0.031747
ENSMUSG00000000154	18400	Slc22a18	protein_coding	3375.81	0.545236	0.183808	2.96634	0.0030137	0.0317499
ENSMUSG00000032047	110446	Acat1	protein_coding	24872	0.46234	0.155947	2.96473	0.00302952	0.0318843
ENSMUSG00000068264	69596	Ap5s1	protein_coding	668.848	0.45403	0.153145	2.96469	0.00302983	0.0318843
ENSMUSG00000024827	104174	Gldc	protein_coding	15065.5	0.394296	0.133032	2.96393	0.00303742	0.0319421
ENSMUSG00000038028	319801	Tigar	protein_coding	597.558	-0.282768	0.0954074	-2.96379	0.00303872	0.0319421
ENSMUSG00000112796	NA		lincRNA	670.36	0.408343	0.137829	2.96267	0.00304981	0.0320409
ENSMUSG00000084923	NA		lincRNA	106.478	-1.41948	0.479174	-2.96235	0.00305305	0.032057
ENSMUSG00000020105	320398	Lrig3	protein_coding	482.495	0.311511	0.105238	2.96007	0.00307572	0.0322508
ENSMUSG00000028085	229487	Gatb	protein_coding	1506.47	0.238573	0.0805997	2.95998	0.00307663	0.0322508
ENSMUSG00000085977	NA		processed_pseudogene	371.311	-0.525274	0.177446	-2.9602	0.00307442	0.0322508
ENSMUSG00000000555	16402	Itga5	protein_coding	1641.68	-0.462948	0.15645	-2.95907	0.0030857	0.0323279
ENSMUSG00000028716	67182	Pdzk1ip1	protein_coding	127.242	-1.29312	0.437251	-2.95739	0.00310255	0.0324863
ENSMUSG00000020102	20503	Slc16a7	protein_coding	8784.07	0.316646	0.107094	2.95671	0.00310945	0.0325225
ENSMUSG00000036934	66714	4921524J17Rik	protein_coding	305.267	-0.269592	0.091178	-2.95677	0.0031088	0.0325225
ENSMUSG00000061119	72461	Prcp	protein_coding	392.552	-0.275931	0.093332	-2.95644	0.0031121	0.0325321
ENSMUSG00000021794	14661	Glud1	protein_coding	51421.3	0.29868	0.101056	2.95558	0.0031208	0.032605
ENSMUSG00000074063	71839	Osgin1	protein_coding	9231.44	-0.790784	0.267587	-2.95524	0.00312423	0.0326228
ENSMUSG00000037972	20621	Snn	protein_coding	94.4388	-0.43523	0.147381	-2.95309	0.00314609	0.0328328
ENSMUSG00000082361	12223	Btc	protein_coding	132.907	0.484656	0.16416	2.95234	0.00315378	0.0328949
ENSMUSG00000027048	27413	Abcb11	protein_coding	54035.9	-0.383239	0.129818	-2.95213	0.00315588	0.0328987
ENSMUSG00000068083	71754	Cyp2d40	protein_coding	1999.8	0.48964	0.165885	2.95167	0.00316057	0.0329293
ENSMUSG00000048490	268903	Nrip1	protein_coding	1309.76	-0.411413	0.139415	-2.95099	0.0031676	0.0329801
ENSMUSG00000115756	NA		processed_transcript	10.8515	-0.852215	0.288803	-2.95086	0.00316894	0.0329801
ENSMUSG00000027171	228413	Prrg4	protein_coding	18.1558	-0.749834	0.254165	-2.95019	0.00317582	0.0330334
ENSMUSG00000038187	68815	Btbd10	protein_coding	147.777	-0.493864	0.167478	-2.94884	0.00318973	0.0331598
ENSMUSG00000027965	229759	Olfm3	protein_coding	223.502	0.688666	0.233572	2.9484	0.00319421	0.0331881
ENSMUSG00000041598	56699	Cdc42ep4	protein_coding	2046	0.516625	0.175252	2.9479	0.00319942	0.033212
ENSMUSG00000060862	230848	Zbtb40	protein_coding	517.723	-0.376836	0.127835	-2.94784	0.00320003	0.033212
ENSMUSG00000076695	NA		IG_V_gene	5.14671	-1.8114	0.614689	-2.94685	0.0032103	0.0333003
ENSMUSG00000026295	75396	Spp2	protein_coding	4242.97	0.382813	0.129923	2.94646	0.0032143	0.0333051
ENSMUSG00000031508	102334	Ankrd10	protein_coding	533.687	-0.279949	0.0950101	-2.94652	0.00321367	0.0333051
ENSMUSG00000010755	27267	Cars	protein_coding	1684.78	-0.33055	0.112204	-2.94596	0.00321955	0.0333411
ENSMUSG00000092471	NA		unprocessed_pseudogene	116.911	0.887516	0.30132	2.94543	0.0032251	0.0333803
ENSMUSG00000033499	217980	Larp4b	protein_coding	4216.87	-0.195381	0.066348	-2.9448	0.00323167	0.0334299
ENSMUSG00000025366	23943	Esyt1	protein_coding	825.67	0.312893	0.106276	2.94416	0.0032383	0.0334367
ENSMUSG00000036160	20935	Surf6	protein_coding	667.38	-0.244867	0.0831729	-2.94407	0.00323924	0.0334367
ENSMUSG00000063334	52705	Krr1	protein_coding	1144.33	-0.262602	0.0891829	-2.94453	0.00323444	0.0334367
ENSMUSG00000092563	NA		processed_pseudogene	4.2989	-1.91922	0.651895	-2.94406	0.00323941	0.0334367
ENSMUSG00000040687	228355	Madd	protein_coding	1598.02	0.262745	0.0892588	2.94363	0.00324392	0.033465
ENSMUSG00000052914	13110	Cyp2j6	protein_coding	3497.59	0.299903	0.101918	2.94259	0.00325475	0.0335583
ENSMUSG00000025812	93742	Pard3	protein_coding	3461.99	0.17555	0.0596943	2.94082	0.0032734	0.0337179
ENSMUSG00000070644	214253	Etnk2	protein_coding	6586.89	0.513035	0.174457	2.94075	0.00327414	0.0337179
ENSMUSG00000072944	279706	Nup62cl	protein_coding	31.6555	-0.887987	0.301973	-2.94062	0.00327559	0.0337179
ENSMUSG00000015542	66176	Nat9	protein_coding	1263.62	0.361425	0.122942	2.9398	0.0032842	0.033788
ENSMUSG00000026024	74018	Als2	protein_coding	6336.63	-0.209872	0.0714078	-2.93906	0.00329214	0.0338328
ENSMUSG00000054894	68055	Dmac2l	protein_coding	231.16	0.257582	0.0876369	2.93919	0.00329066	0.0338328
ENSMUSG00000041360	52874	Pum3	protein_coding	1650.8	-0.323142	0.109967	-2.93855	0.0032975	0.033851
ENSMUSG00000098134	66381	Rnf113a2	protein_coding	282.292	-0.274968	0.093568	-2.9387	0.00329591	0.033851
ENSMUSG00000091277	NA		unprocessed_pseudogene	124.315	-0.338782	0.115296	-2.93838	0.00329937	0.0338517
ENSMUSG00000040943	214133	Tet2	protein_coding	1652.5	-0.419048	0.142675	-2.93709	0.00331311	0.0339743
ENSMUSG00000028402	17475	Mpdz	protein_coding	2066	0.231877	0.0789637	2.9365	0.00331934	0.0340196
ENSMUSG00000104515	NA		TEC	11.1705	1.0948	0.372849	2.93632	0.00332127	0.034021
ENSMUSG00000039842	244329	Mcph1	protein_coding	216.638	0.37929	0.129222	2.93517	0.00333362	0.0341289
ENSMUSG00000021252	58520	Erg28	protein_coding	4869.6	-0.391071	0.133261	-2.93463	0.00333943	0.0341698
ENSMUSG00000076606	NA		IG_J_gene	4.08732	-2.39151	0.815081	-2.93408	0.00334538	0.0342122
ENSMUSG00000052395	328370	Rft1	protein_coding	712.8	0.198303	0.0676027	2.93336	0.00335317	0.0342733
ENSMUSG00000014164	100503085	Klhl3	protein_coding	932.055	0.359266	0.122516	2.9324	0.00336351	0.034352
ENSMUSG00000032531	56332	Amotl2	protein_coding	1266.13	0.433334	0.147792	2.93206	0.00336727	0.034352
ENSMUSG00000040536	69352	Necab1	protein_coding	2983.51	0.377317	0.12869	2.93197	0.00336816	0.034352
ENSMUSG00000041396	69962	Mettl18	protein_coding	170.613	-0.344644	0.117538	-2.93219	0.00336575	0.034352
ENSMUSG00000032698	16909	Lmo2	protein_coding	173.481	-0.313947	0.107099	-2.93137	0.00337469	0.0343999
ENSMUSG00000041757	240753	Plekha6	protein_coding	6238.12	0.419645	0.143224	2.92999	0.00338975	0.0345348
ENSMUSG00000026213	71728	Stk11ip	protein_coding	524.582	0.422348	0.144165	2.92961	0.00339384	0.0345578
ENSMUSG00000030654	54208	Arl6ip1	protein_coding	3985.66	0.217586	0.0742796	2.92928	0.0033975	0.0345764
ENSMUSG00000023262	109652	Acy1	protein_coding	1732.25	0.518702	0.177127	2.92841	0.00340699	0.0346543
ENSMUSG00000094156	638251	Sult2a7	protein_coding	1472.64	1.51084	0.516061	2.92765	0.00341535	0.0347205
ENSMUSG00000020131	18551	Pcsk4	protein_coding	309.051	0.816622	0.279091	2.92601	0.00343341	0.0348692
ENSMUSG00000049932	15270	H2ax	protein_coding	78.7955	-0.563409	0.192563	-2.92585	0.0034352	0.0348692
ENSMUSG00000068794	213945	Col28a1	protein_coding	4.86825	-2.54153	0.868707	-2.92565	0.00343737	0.0348692
ENSMUSG00000116138	223665	C030006K11Rik	protein_coding	1011.24	0.582996	0.199265	2.92573	0.00343648	0.0348692
ENSMUSG00000088119	NA		snRNA	47.5967	0.644216	0.220444	2.92236	0.0034739	0.0352209
ENSMUSG00000047554	233724	Tmem41b	protein_coding	1162.25	-0.287335	0.098383	-2.92057	0.00349391	0.0354047
ENSMUSG00000058444	23938	Map2k5	protein_coding	994.628	0.211021	0.0722831	2.91936	0.00350748	0.0355231
ENSMUSG00000079316	56382	Rab9	protein_coding	2125.76	-0.252811	0.0866138	-2.91883	0.00351347	0.0355647
ENSMUSG00000025257	66611	Ribc1	protein_coding	110.969	0.320848	0.109939	2.91841	0.00351821	0.0355745
ENSMUSG00000061740	56448	Cyp2d22	protein_coding	9765.4	0.268065	0.0918481	2.91857	0.00351642	0.0355745
ENSMUSG00000037007	56314	Zfp113	protein_coding	855.856	0.250976	0.0860145	2.91783	0.00352473	0.0356213
ENSMUSG00000045502	80885	Hcar2	protein_coding	21.268	0.918382	0.314808	2.91727	0.00353106	0.0356662
ENSMUSG00000032412	11933	Atp1b3	protein_coding	1354.6	-0.405099	0.138877	-2.91695	0.00353471	0.0356766
ENSMUSG00000058558	100503670	Rpl5	protein_coding	13884.4	-0.223715	0.0766975	-2.91685	0.00353588	0.0356766
ENSMUSG00000037851	105148	Iars	protein_coding	2631.03	-0.24683	0.0846487	-2.91593	0.00354625	0.0357622
ENSMUSG00000033488	226527	Cryzl2	protein_coding	746.888	0.311349	0.106793	2.91543	0.00355201	0.035782
ENSMUSG00000049571	212124	Cfap46	protein_coding	9.2894	1.16291	0.398873	2.9155	0.00355121	0.035782
ENSMUSG00000108083	NA		unprocessed_pseudogene	204.504	0.721044	0.247363	2.91493	0.00355771	0.0358202
ENSMUSG00000026516	67459	Nvl	protein_coding	1348.25	-0.210739	0.0723219	-2.91391	0.00356936	0.0358992
ENSMUSG00000103242	NA		processed_pseudogene	6.31628	1.74166	0.597689	2.914	0.00356832	0.0358992
ENSMUSG00000033066	14457	Gas7	protein_coding	737.572	-0.581396	0.199567	-2.91328	0.00357653	0.0359522
ENSMUSG00000007817	328365	Zmiz1	protein_coding	3543.98	0.344688	0.118364	2.9121	0.00359009	0.0360692
ENSMUSG00000040247	108995	Tbc1d10c	protein_coding	17.7525	-0.721673	0.24791	-2.91102	0.00360246	0.0361628
ENSMUSG00000054702	252903	Ap1s3	protein_coding	57.4523	-0.521474	0.179152	-2.91079	0.00360515	0.0361628
ENSMUSG00000068479	67532	Mfap1a	protein_coding	505.169	-0.266453	0.0915364	-2.91089	0.00360398	0.0361628
ENSMUSG00000069456	19683	Rdh16	protein_coding	10756.1	0.431318	0.148201	2.91037	0.00361003	0.0361924
ENSMUSG00000019996	17761	Map7	protein_coding	1814.84	-0.187655	0.0645108	-2.9089	0.00362705	0.0363437
ENSMUSG00000029656	110382	C8b	protein_coding	6299.74	-0.8135	0.279745	-2.908	0.00363743	0.0364284
ENSMUSG00000042133	228005	Ppig	protein_coding	2004.07	-0.310156	0.106671	-2.90759	0.00364227	0.0364575
ENSMUSG00000042997	212114	Nhlrc3	protein_coding	1170.96	0.239609	0.0824599	2.90576	0.00366361	0.0366323
ENSMUSG00000069733	381534	Ube2u	protein_coding	200.035	-0.549291	0.189029	-2.90586	0.0036625	0.0366323
ENSMUSG00000019194	20266	Scn1b	protein_coding	95.9459	-0.452509	0.155814	-2.90416	0.00368238	0.0368003
ENSMUSG00000024516	66286	Sec11c	protein_coding	630.835	-0.347368	0.11968	-2.90248	0.00370219	0.0369787
ENSMUSG00000030228	18705	Pik3c2g	protein_coding	353.253	-0.460737	0.158775	-2.90182	0.00371005	0.0370299
ENSMUSG00000031939	75316	Taf1d	protein_coding	1148.37	-0.329718	0.113628	-2.90172	0.00371124	0.0370299
ENSMUSG00000025369	68094	Smarcc2	protein_coding	6733.3	0.181152	0.0624512	2.9007	0.00372332	0.0371309
ENSMUSG00000024991	13669	Eif3a	protein_coding	12991.2	-0.266892	0.0920169	-2.90047	0.00372608	0.0371387
ENSMUSG00000031557	83436	Plekha2	protein_coding	331.023	-0.29872	0.103004	-2.90008	0.00373063	0.0371644
ENSMUSG00000025465	93747	Echs1	protein_coding	9162.5	0.255174	0.0880027	2.89961	0.00373622	0.0372004
ENSMUSG00000020659	104836	Cbll1	protein_coding	679.394	-0.311463	0.107431	-2.89918	0.00374135	0.0372125
ENSMUSG00000040808	12309	S100g	protein_coding	5.2723	2.46526	0.850329	2.89918	0.00374138	0.0372125
ENSMUSG00000036555	74239	Iqce	protein_coding	623.297	0.366054	0.126285	2.89862	0.00374804	0.0372486
ENSMUSG00000045867	12905	Cradd	protein_coding	818.659	0.224701	0.0775219	2.89855	0.00374896	0.0372486
ENSMUSG00000050332	72345	Amer1	protein_coding	564.732	0.301312	0.10396	2.89834	0.00375147	0.037254
ENSMUSG00000022994	11512	Adcy6	protein_coding	2135.64	0.5272	0.181933	2.89777	0.00375821	0.0373013
ENSMUSG00000059796	13681	Eif4a1	protein_coding	10652.1	-0.358919	0.123875	-2.89743	0.00376236	0.0373228
ENSMUSG00000028958	64295	Tmub1	protein_coding	396.736	0.396537	0.136894	2.89667	0.00377142	0.037393
ENSMUSG00000021416	69123	Eci3	protein_coding	343.567	-1.04569	0.361037	-2.89636	0.00377519	0.0374107
ENSMUSG00000063564	237759	Col23a1	protein_coding	25.248	0.669397	0.231251	2.89468	0.00379546	0.0375918
ENSMUSG00000035629	100502698	Rubcn	protein_coding	1097.71	0.225589	0.0779674	2.89337	0.0038113	0.0377289
ENSMUSG00000061825	234671	Ces2c	protein_coding	585.11	-0.642008	0.221912	-2.89307	0.00381494	0.0377325
ENSMUSG00000085192	NA		antisense	15.7187	0.859341	0.29704	2.89301	0.00381567	0.0377325
ENSMUSG00000029553	21426	Tfec	protein_coding	85.948	-0.401866	0.138964	-2.89188	0.00382943	0.0378487
ENSMUSG00000076508	NA		IG_V_gene	4.86571	-1.60588	0.555455	-2.89111	0.00383888	0.0379222
ENSMUSG00000103254	NA		IG_V_gene	3.67852	-2.19031	0.757821	-2.89027	0.00384909	0.0380033
ENSMUSG00000024304	12558	Cdh2	protein_coding	6479.9	0.18713	0.0647488	2.8901	0.00385124	0.0380046
ENSMUSG00000020961	108800	Ston2	protein_coding	1112.88	0.278434	0.096353	2.88973	0.00385572	0.038009
ENSMUSG00000058794	18022	Nfe2	protein_coding	77.659	-1.6678	0.57712	-2.88987	0.00385398	0.038009
ENSMUSG00000028291	433693	Akirin2	protein_coding	536.014	-0.296795	0.102716	-2.88948	0.00385877	0.0380192
ENSMUSG00000026701	11758	Prdx6	protein_coding	18546.3	0.285935	0.099008	2.888	0.003877	0.0381404
ENSMUSG00000028457	320571	Atp8b5	protein_coding	98.9378	0.631761	0.218751	2.88803	0.00387658	0.0381404
ENSMUSG00000099632	NA		antisense	16.0554	0.776894	0.269009	2.88799	0.00387714	0.0381404
ENSMUSG00000040269	66230	Mrps28	protein_coding	314.167	0.409215	0.141712	2.88765	0.00388127	0.0381611
ENSMUSG00000016496	60533	Cd274	protein_coding	340.395	0.503246	0.174298	2.88727	0.00388604	0.0381682
ENSMUSG00000024669	12507	Cd5	protein_coding	6.77563	-1.07286	0.371579	-2.88729	0.00388578	0.0381682
ENSMUSG00000113193	NA		lincRNA	6.30619	2.00818	0.695659	2.88674	0.00389261	0.0382129
ENSMUSG00000001054	66089	Rmnd5b	protein_coding	392.281	0.319824	0.110813	2.88617	0.00389964	0.0382619
ENSMUSG00000026628	11910	Atf3	protein_coding	76.5641	-0.995059	0.344802	-2.88588	0.00390316	0.0382765
ENSMUSG00000006218	277743	Fam131c	protein_coding	45.8692	0.681041	0.236146	2.88399	0.00392677	0.0384753
ENSMUSG00000038022	330323	Mindy4	protein_coding	123.319	0.451867	0.15669	2.88382	0.00392886	0.0384753
ENSMUSG00000105646	NA		lincRNA	6.11858	-1.4247	0.494042	-2.88376	0.00392955	0.0384753
ENSMUSG00000105315	NA		processed_pseudogene	43.1451	-0.74255	0.257517	-2.8835	0.00393281	0.0384872
ENSMUSG00000048970	59048	C1galt1c1	protein_coding	935.083	-0.203488	0.0705818	-2.88301	0.00393893	0.0385271
ENSMUSG00000033857	217364	Engase	protein_coding	236.079	0.503027	0.174522	2.88231	0.00394767	0.0385926
ENSMUSG00000032415	70348	Ube2cbp	protein_coding	80.9848	0.430986	0.149549	2.88191	0.00395268	0.0386112
ENSMUSG00000061126	320997	Cyp4f39	protein_coding	9.99737	-1.11033	0.385287	-2.88184	0.00395366	0.0386112
ENSMUSG00000055546	276891	Timd4	protein_coding	397.487	-0.765209	0.265604	-2.88102	0.00396393	0.0386914
ENSMUSG00000034269	72895	Setd5	protein_coding	2659.22	-0.243119	0.0844135	-2.88009	0.0039756	0.0387852
ENSMUSG00000017715	74451	Pgs1	protein_coding	448.18	-0.339016	0.117741	-2.87935	0.00398501	0.0387927
ENSMUSG00000025260	15108	Hsd17b10	protein_coding	4902.87	0.320128	0.111186	2.87922	0.00398665	0.0387927
ENSMUSG00000029994	11746	Anxa4	protein_coding	3641.07	0.183927	0.0638744	2.8795	0.00398301	0.0387927
ENSMUSG00000038754	12686	Elovl3	protein_coding	392.501	-1.03468	0.359295	-2.87976	0.00397984	0.0387927
ENSMUSG00000101932	NA		processed_pseudogene	49.401	0.614867	0.21353	2.87954	0.00398259	0.0387927
ENSMUSG00000020573	30955	Pik3cg	protein_coding	66.9425	-0.492537	0.171079	-2.879	0.00398941	0.0387995
ENSMUSG00000046916	68632	Myct1	protein_coding	207.978	-0.283399	0.0984719	-2.87797	0.00400244	0.0389062
ENSMUSG00000019777	15182	Hdac2	protein_coding	1041.6	-0.34554	0.120071	-2.87778	0.00400481	0.0389092
ENSMUSG00000044125	NA		processed_transcript	39.4895	0.524721	0.18243	2.87628	0.00402388	0.0390604
ENSMUSG00000096981	NA		antisense	31.2695	0.590947	0.205459	2.87623	0.00402452	0.0390604
ENSMUSG00000109812	NA		TEC	224.469	0.537417	0.186863	2.87599	0.00402763	0.0390705
ENSMUSG00000112139	NA		lincRNA	15.9389	0.843764	0.293421	2.87561	0.0040325	0.0390976
ENSMUSG00000004221	16151	Ikbkg	protein_coding	3629.09	-0.258715	0.0899775	-2.87533	0.00403609	0.0391123
ENSMUSG00000005949	83429	Ctns	protein_coding	1112.76	0.234292	0.0815099	2.8744	0.00404793	0.0392069
ENSMUSG00000020454	74203	Eif4enif1	protein_coding	1333.6	-0.224952	0.0782961	-2.87309	0.00406477	0.0393204
ENSMUSG00000025127	14527	Gcgr	protein_coding	6553.33	0.484425	0.168596	2.87329	0.00406225	0.0393204
ENSMUSG00000080316	75202	Spaca6	protein_coding	421.452	-0.707267	0.246177	-2.873	0.0040659	0.0393204
ENSMUSG00000108042	NA		TEC	30.0521	-0.8113	0.282432	-2.87255	0.00407176	0.0393569
ENSMUSG00000031711	30932	Zfp330	protein_coding	806.276	-0.244486	0.0851185	-2.8723	0.00407498	0.0393678
ENSMUSG00000075543	231903	Urad	protein_coding	1261.67	-0.467278	0.162702	-2.87198	0.00407904	0.0393869
ENSMUSG00000030509	117589	Asb7	protein_coding	650.385	0.236799	0.0824764	2.87111	0.00409032	0.0394756
ENSMUSG00000028034	51886	Fubp1	protein_coding	3193.87	-0.302471	0.105366	-2.87068	0.00409595	0.0395097
ENSMUSG00000067049	381058	Unc93a	protein_coding	12.6073	1.23146	0.42907	2.87007	0.00410384	0.0395655
ENSMUSG00000032232	68178	Cgnl1	protein_coding	7984.83	0.195273	0.0680475	2.86966	0.00410912	0.0395853
ENSMUSG00000066537	269902	Vmn2r57	protein_coding	51.0442	0.53891	0.187801	2.86959	0.00411009	0.0395853
ENSMUSG00000021573	72948	Tppp	protein_coding	978.89	0.4247	0.148055	2.86853	0.00412382	0.0396637
ENSMUSG00000029014	22791	Dnajc2	protein_coding	693.396	-0.397567	0.138583	-2.8688	0.00412038	0.0396637
ENSMUSG00000096074	NA		IG_V_gene	8.94096	-2.65689	0.926238	-2.86848	0.00412453	0.0396637
ENSMUSG00000024910	13041	Ctsw	protein_coding	39.4229	-0.495619	0.172808	-2.86803	0.00413042	0.0397001
ENSMUSG00000010048	15983	Ifrd2	protein_coding	791.599	0.493601	0.172127	2.86765	0.00413534	0.039727
ENSMUSG00000036334	242050	Igsf10	protein_coding	163.501	0.431491	0.150483	2.86738	0.00413885	0.0397406
ENSMUSG00000032423	56403	Syncrip	protein_coding	3323.83	-0.291988	0.101855	-2.8667	0.00414782	0.0398064
ENSMUSG00000026113	269180	Inpp4a	protein_coding	934.981	0.379942	0.132563	2.86612	0.00415542	0.0398388
ENSMUSG00000069516	17105	Lyz2	protein_coding	2981.69	-0.578746	0.201916	-2.86627	0.00415334	0.0398388
ENSMUSG00000114193	NA		TEC	9.17406	-0.862977	0.301136	-2.86574	0.0041604	0.0398663
ENSMUSG00000023988	53414	Bysl	protein_coding	602.089	-0.357405	0.124738	-2.86524	0.00416697	0.039909
ENSMUSG00000015189	213819	Casd1	protein_coding	1333.16	-0.222959	0.0778475	-2.86406	0.00418255	0.0400175
ENSMUSG00000031169	53627	Porcn	protein_coding	190.939	-0.440205	0.153698	-2.86409	0.00418207	0.0400175
ENSMUSG00000022828	74197	Gtf2e1	protein_coding	694.935	-0.422734	0.14765	-2.86309	0.00419535	0.0400854
ENSMUSG00000029001	230903	Fbxo44	protein_coding	130.189	-0.385588	0.134676	-2.86307	0.00419555	0.0400854
ENSMUSG00000040323	NA		processed_pseudogene	16.6432	0.793752	0.277241	2.86304	0.00419602	0.0400854
ENSMUSG00000021091	20716	Serpina3n	protein_coding	27962.8	0.714048	0.249631	2.86041	0.00423093	0.0403984
ENSMUSG00000022052	71978	Ppp2r2a	protein_coding	879.33	-0.335869	0.117438	-2.85997	0.00423683	0.0404236
ENSMUSG00000063849	66812	Ppcdc	protein_coding	736.859	0.206823	0.0723185	2.85989	0.00423786	0.0404236
ENSMUSG00000034327	105440	Kctd9	protein_coding	598.836	-0.303022	0.105963	-2.8597	0.00424038	0.0404269
ENSMUSG00000064225	75552	Paqr9	protein_coding	29305.8	-0.380595	0.133096	-2.85955	0.00424249	0.0404269
ENSMUSG00000074882	433247	Cyp2c68	protein_coding	26616.8	-0.262729	0.0918964	-2.85897	0.00425015	0.0404795
ENSMUSG00000061878	20698	Sphk1	protein_coding	11.432	1.02629	0.359097	2.85796	0.00426378	0.0405888
ENSMUSG00000046324	226090	Ermp1	protein_coding	2436.37	0.257625	0.0901672	2.85719	0.00427412	0.0406414
ENSMUSG00000062753	106672	AI413582	protein_coding	60.436	0.48954	0.171344	2.85707	0.00427578	0.0406414
ENSMUSG00000085603	NA		transcribed_processed_pseudogene	7.51099	-1.28012	0.448029	-2.85723	0.00427359	0.0406414
ENSMUSG00000031799	326618	Tpm4	protein_coding	1021.16	-0.358048	0.125338	-2.85665	0.00428132	0.0406736
ENSMUSG00000082454	NA		processed_pseudogene	825.195	-0.405969	0.142139	-2.85613	0.00428835	0.0407199
ENSMUSG00000046408	73453	1700067K01Rik	protein_coding	17.5084	0.887313	0.310689	2.85595	0.00429078	0.0407224
ENSMUSG00000024131	20532	Slc3a1	protein_coding	4242.67	0.662228	0.231904	2.85561	0.0042954	0.0407253
ENSMUSG00000078889	13999	Gm14288	protein_coding	81.8868	-0.515981	0.180681	-2.85576	0.00429339	0.0407253
ENSMUSG00000056735	NA		antisense	29.2679	0.556026	0.194725	2.85544	0.00429772	0.0407268
ENSMUSG00000021578	67433	Ccdc127	protein_coding	1579.05	-0.215517	0.0754834	-2.85516	0.00430147	0.0407419
ENSMUSG00000012123	230806	Crybg2	protein_coding	443.273	1.16782	0.409066	2.85484	0.00430589	0.0407633
ENSMUSG00000054021	68346	Sirt5	protein_coding	764.401	0.2317	0.081171	2.85447	0.00431083	0.0407896
ENSMUSG00000021097	94040	Clmn	protein_coding	9678.68	0.419898	0.147129	2.85394	0.00431805	0.040817
ENSMUSG00000028187	70285	Rpf1	protein_coding	688.338	-0.290961	0.101946	-2.85407	0.0043163	0.040817
ENSMUSG00000043336	78749	Filip1l	protein_coding	340.214	-0.467144	0.163714	-2.85341	0.00432532	0.0408447
ENSMUSG00000074170	72287	Plekhf1	protein_coding	327.809	0.665825	0.233336	2.8535	0.00432407	0.0408447
ENSMUSG00000024870	76308	Rab1b	protein_coding	5247.58	0.390671	0.136949	2.85268	0.00433528	0.0408569
[truncated: 22,021 more rows]

## Sheet: Suppl Tab 4B
Supplementary Table 2B. Differential gene expression analysis, fishmeal fed mice on a HFD versus chow fed mice.
Ensembl	entrezgene_id	entrezgene_accession	gene_biotype	baseMean	log2FoldChange	lfcSE	stat	pvalue	padj
ENSMUSG00000041293	77596	Adgrf1	protein_coding	390.218	-2.40268	0.134372	-17.8808	1.6648e-71	3.14647e-67
ENSMUSG00000029188	20531	Slc34a2	protein_coding	727.852	-2.91359	0.184581	-15.7849	3.95405e-56	3.73657e-52
ENSMUSG00000090175	394434	Ugt1a9	protein_coding	3916.15	-2.13074	0.142791	-14.9221	2.36599e-50	1.49057e-46
ENSMUSG00000027533	16592	Fabp5	protein_coding	3940.75	-3.93865	0.30306	-12.9963	1.28477e-38	6.07055e-35
ENSMUSG00000083478	NA		unprocessed_pseudogene	102.676	-3.15671	0.271277	-11.6365	2.68795e-31	1.01605e-27
ENSMUSG00000051076	242122	Vtcn1	protein_coding	135.086	-2.19232	0.192351	-11.3975	4.30275e-30	1.35537e-26
ENSMUSG00000022351	20775	Sqle	protein_coding	3569.41	-3.66714	0.325305	-11.2729	1.78547e-29	4.82077e-26
ENSMUSG00000020027	216233	Socs2	protein_coding	1726.21	-1.74375	0.157074	-11.1014	1.23452e-28	2.91656e-25
ENSMUSG00000033854	72258	Kcnk10	protein_coding	160.235	2.84823	0.257805	11.048	2.24091e-28	4.70592e-25
ENSMUSG00000025780	209378	Itih5	protein_coding	1433.68	-1.6284	0.15398	-10.5754	3.87492e-26	7.3236e-23
ENSMUSG00000024427	24066	Spry4	protein_coding	1152.79	1.8434	0.177849	10.365	3.57819e-25	6.14798e-22
ENSMUSG00000075044	236293	Slc22a29	protein_coding	338.706	2.18552	0.213871	10.2188	1.63293e-24	2.57186e-21
ENSMUSG00000059743	110196	Fdps	protein_coding	646.102	-2.70126	0.265109	-10.1892	2.21535e-24	3.22078e-21
ENSMUSG00000066441	17252	Rdh11	protein_coding	5763.22	-2.2855	0.22456	-10.1777	2.49401e-24	3.36692e-21
ENSMUSG00000058258	319554	Idi1	protein_coding	5999	-2.88443	0.28497	-10.1219	4.41782e-24	5.56645e-21
ENSMUSG00000001467	13121	Cyp51	protein_coding	8353.34	-2.42812	0.240273	-10.1057	5.2136e-24	6.15856e-21
ENSMUSG00000028838	56219	Extl1	protein_coding	367.285	1.93268	0.197325	9.79444	1.18949e-22	1.32244e-19
ENSMUSG00000031604	66234	Msmo1	protein_coding	8973.7	-2.19545	0.226049	-9.71229	2.67252e-22	2.80615e-19
ENSMUSG00000031349	18194	Nsdhl	protein_coding	4263.87	-2.14308	0.22335	-9.59518	8.37701e-22	8.33292e-19
ENSMUSG00000054453	236643	Sytl5	protein_coding	246.057	-2.52563	0.267319	-9.44799	3.45406e-21	3.26408e-18
ENSMUSG00000042942	381157	Greb1l	protein_coding	196.039	-1.76868	0.191174	-9.25167	2.21021e-20	1.98919e-17
ENSMUSG00000027796	55994	Smad9	protein_coding	488.466	-2.32515	0.254471	-9.13721	6.40825e-20	5.50527e-17
ENSMUSG00000020538	20787	Srebf1	protein_coding	12867.2	1.52241	0.167859	9.06959	1.19471e-19	9.81738e-17
ENSMUSG00000026315	20725	Serpinb8	protein_coding	778.574	1.51468	0.168516	8.98831	2.51052e-19	1.97703e-16
ENSMUSG00000083287	NA		processed_pseudogene	91.9512	-2.8657	0.329744	-8.69069	3.60252e-18	2.72351e-15
ENSMUSG00000021273	14137	Fdft1	protein_coding	7590.92	-1.8246	0.210314	-8.67562	4.11287e-18	2.98974e-15
ENSMUSG00000006014	96875	Prg4	protein_coding	6355.95	0.898477	0.103976	8.6412	5.56281e-18	3.89396e-15
ENSMUSG00000030137	53857	Tuba8	protein_coding	66.502	-2.77947	0.32595	-8.5273	1.49807e-17	1.01119e-14
ENSMUSG00000027605	60525	Acss2	protein_coding	13616.1	-2.39848	0.282038	-8.50411	1.83e-17	1.19265e-14
ENSMUSG00000025175	63828	Fn3k	protein_coding	699.994	0.896156	0.106438	8.41948	3.78165e-17	2.38244e-14
ENSMUSG00000021670	15357	Hmgcr	protein_coding	6259.22	-2.19193	0.262833	-8.33966	7.4506e-17	4.40051e-14
ENSMUSG00000112937	NA		lincRNA	89.0702	-3.53704	0.424087	-8.34038	7.40524e-17	4.40051e-14
ENSMUSG00000042429	11539	Adora1	protein_coding	1193.3	2.17656	0.262729	8.28441	1.18693e-16	6.79785e-14
ENSMUSG00000062181	13909	Ces3b	protein_coding	12311.5	-1.2265	0.148228	-8.27441	1.29097e-16	7.17629e-14
ENSMUSG00000002578	22781	Ikzf4	protein_coding	111.087	-1.55019	0.191366	-8.10066	5.46618e-16	2.95174e-13
ENSMUSG00000034853	329910	Acot11	protein_coding	715.391	1.47127	0.183456	8.01976	1.05952e-15	5.56248e-13
ENSMUSG00000098014	NA		sense_intronic	145.552	-1.18988	0.149012	-7.98514	1.40361e-15	7.16981e-13
ENSMUSG00000052133	20357	Sema5b	protein_coding	314.652	2.9383	0.370136	7.93843	2.04763e-15	1.01843e-12
ENSMUSG00000027952	68603	Pmvk	protein_coding	3857.65	-2.05724	0.261002	-7.88206	3.22032e-15	1.56062e-12
ENSMUSG00000066477	NA		processed_transcript	401.316	-2.06628	0.267827	-7.71499	1.20996e-14	5.71706e-12
ENSMUSG00000040612	100039795	Ildr2	protein_coding	8239.8	1.16323	0.151891	7.65836	1.88321e-14	8.68113e-12
ENSMUSG00000023057	14079	Fabp2	protein_coding	5350.43	1.37197	0.181848	7.54461	4.53651e-14	2.04143e-11
ENSMUSG00000030257	259302	Srgap3	protein_coding	790.253	-2.17448	0.288781	-7.52985	5.07988e-14	2.23278e-11
ENSMUSG00000017390	11676	Aldoc	protein_coding	446.431	-1.90941	0.255244	-7.48072	7.39184e-14	3.17513e-11
ENSMUSG00000039878	72002	Slc39a5	protein_coding	78.3235	2.22948	0.299317	7.44857	9.43574e-14	3.96301e-11
ENSMUSG00000058794	18022	Nfe2	protein_coding	91.2724	-3.40267	0.461707	-7.36976	1.70931e-13	7.02302e-11
ENSMUSG00000093930	208715	Hmgcs1	protein_coding	39544.3	-1.79435	0.243785	-7.36037	1.83405e-13	7.37522e-11
ENSMUSG00000022309	11600	Angpt1	protein_coding	147.521	1.22626	0.168632	7.27177	3.548e-13	1.39702e-10
ENSMUSG00000090610	NA		processed_pseudogene	582.624	-2.4149	0.333526	-7.24052	4.46973e-13	1.72404e-10
ENSMUSG00000058454	13360	Dhcr7	protein_coding	4752.98	-1.71534	0.237007	-7.23752	4.56963e-13	1.72732e-10
ENSMUSG00000027870	56185	Hao2	protein_coding	2875.33	1.79302	0.248519	7.21482	5.40061e-13	2.0014e-10
ENSMUSG00000112265	NA		lincRNA	123.28	1.11691	0.155504	7.1825	6.84503e-13	2.4879e-10
ENSMUSG00000033105	16987	Lss	protein_coding	4426.89	-1.83809	0.256677	-7.16109	8.00353e-13	2.85409e-10
ENSMUSG00000074280	NA		processed_pseudogene	19.0762	-4.07513	0.569795	-7.15193	8.55686e-13	2.9949e-10
ENSMUSG00000107198	NA		lincRNA	142.388	2.06233	0.289871	7.11467	1.12179e-12	3.85487e-10
ENSMUSG00000028456	22249	Unc13b	protein_coding	428.076	-1.35411	0.190459	-7.10972	1.16277e-12	3.92434e-10
ENSMUSG00000085439	NA		antisense	29.4203	-3.55064	0.499975	-7.10163	1.23296e-12	4.08822e-10
ENSMUSG00000036452	71302	Arhgap26	protein_coding	1340.19	0.820297	0.115588	7.09676	1.27712e-12	4.16166e-10
ENSMUSG00000045934	194126	Mtmr11	protein_coding	234.161	-2.11541	0.298419	-7.08873	1.35351e-12	4.33583e-10
ENSMUSG00000049044	56508	Rapgef4	protein_coding	9141.05	-1.13763	0.160804	-7.0746	1.49877e-12	4.72114e-10
ENSMUSG00000111253	NA		lincRNA	44.7252	-2.49738	0.353964	-7.05546	1.7203e-12	5.33011e-10
ENSMUSG00000026675	15490	Hsd17b7	protein_coding	4125.86	-1.43928	0.204606	-7.03442	2.00092e-12	6.09958e-10
ENSMUSG00000033967	381845	Rnf225	protein_coding	53.0796	-2.55732	0.369281	-6.92511	4.35627e-12	1.30688e-09
ENSMUSG00000092075	NA		unprocessed_pseudogene	794.764	-4.87301	0.7063	-6.89935	5.22394e-12	1.5427e-09
ENSMUSG00000032548	24059	Slco2a1	protein_coding	6937.19	-0.809618	0.117819	-6.87174	6.3425e-12	1.8442e-09
ENSMUSG00000091867	233005	Cyp2a22	protein_coding	15407.2	1.64088	0.23893	6.86762	6.52841e-12	1.8695e-09
ENSMUSG00000042010	100705	Acacb	protein_coding	6681.04	-1.56241	0.228379	-6.84129	7.84829e-12	2.19783e-09
ENSMUSG00000054263	16880	Lifr	protein_coding	20379.4	-0.95909	0.140213	-6.84021	7.90755e-12	2.19783e-09
ENSMUSG00000057465	20209	Saa2	protein_coding	2562.79	2.1322	0.316848	6.72942	1.7034e-11	4.66585e-09
ENSMUSG00000110827	NA		lincRNA	416.958	-1.48488	0.22331	-6.64943	2.94224e-11	7.94405e-09
ENSMUSG00000035914	102657	Cd276	protein_coding	162.122	-1.47985	0.223777	-6.61308	3.76413e-11	1.002e-08
ENSMUSG00000029016	26372	Clcn6	protein_coding	421.596	-1.19591	0.181121	-6.60287	4.03285e-11	1.05862e-08
ENSMUSG00000020123	54140	Avpr1a	protein_coding	2867.81	-0.908763	0.137935	-6.58836	4.447e-11	1.15135e-08
ENSMUSG00000043013	15379	Onecut1	protein_coding	733.478	-1.28384	0.195556	-6.56507	5.2008e-11	1.31934e-08
ENSMUSG00000044254	100102	Pcsk9	protein_coding	1616.11	-1.52357	0.232106	-6.56408	5.23547e-11	1.31934e-08
ENSMUSG00000069668	57430	Sult3a1	protein_coding	9294.62	-1.99004	0.30358	-6.55523	5.55555e-11	1.38158e-08
ENSMUSG00000110151	NA		lincRNA	117.271	-1.88146	0.287653	-6.54075	6.12112e-11	1.50246e-08
ENSMUSG00000019577	27273	Pdk4	protein_coding	1760.89	-1.56396	0.239193	-6.5385	6.21398e-11	1.5057e-08
ENSMUSG00000005547	13087	Cyp2a5	protein_coding	21943.9	1.37552	0.214805	6.40357	1.51781e-10	3.63121e-08
ENSMUSG00000031255	27359	Sytl4	protein_coding	297.594	1.05652	0.165335	6.39019	1.65683e-10	3.91426e-08
ENSMUSG00000004446	12122	Bid	protein_coding	539.464	0.627348	0.0983437	6.37914	1.7809e-10	4.15544e-08
ENSMUSG00000113543	NA		lincRNA	210.041	-1.43222	0.225319	-6.35641	2.0652e-10	4.76003e-08
ENSMUSG00000032773	12669	Chrm1	protein_coding	38.7984	1.91323	0.301548	6.34469	2.22869e-10	5.07496e-08
ENSMUSG00000108207	NA		processed_transcript	265.465	0.793508	0.125252	6.33531	2.3686e-10	5.32936e-08
ENSMUSG00000087413	NA		antisense	229.855	0.766005	0.121083	6.32627	2.51157e-10	5.58455e-08
ENSMUSG00000097451	NA		processed_transcript	45.851	-2.69531	0.42764	-6.30276	2.92392e-10	6.42117e-08
ENSMUSG00000113629	NA		lincRNA	62.0275	2.21076	0.350854	6.30108	2.95578e-10	6.42117e-08
ENSMUSG00000037406	330723	Htra4	protein_coding	67.9619	-1.99105	0.317386	-6.27327	3.53549e-10	7.59327e-08
ENSMUSG00000041698	28248	Slco1a1	protein_coding	1757.13	-4.5419	0.725946	-6.25652	3.93655e-10	8.34833e-08
ENSMUSG00000068877	20342	Selenbp2	protein_coding	1383.19	-2.08735	0.333709	-6.25499	3.9754e-10	8.34833e-08
ENSMUSG00000052131	11997	Akr1b7	protein_coding	61.5714	-2.28847	0.367365	-6.22941	4.6819e-10	9.72394e-08
ENSMUSG00000031278	50790	Acsl4	protein_coding	3183.65	-1.06512	0.171532	-6.20943	5.31782e-10	1.09247e-07
ENSMUSG00000023044	246277	Csad	protein_coding	9483.17	-2.73188	0.441315	-6.19031	6.00441e-10	1.22025e-07
ENSMUSG00000072964	70237	Bhlhb9	protein_coding	206.708	1.15706	0.187966	6.15569	7.47491e-10	1.50293e-07
ENSMUSG00000023832	110460	Acat2	protein_coding	3321.49	-1.13947	0.18517	-6.15363	7.57312e-10	1.50665e-07
ENSMUSG00000028240	13122	Cyp7a1	protein_coding	13338.5	-2.0168	0.328656	-6.13649	8.43652e-10	1.66094e-07
ENSMUSG00000113581	NA		bidirectional_promoter_lncRNA	105.84	1.40456	0.228957	6.13461	8.53679e-10	1.66335e-07
ENSMUSG00000093861	NA		IG_V_gene	27.7446	-4.17027	0.68034	-6.12968	8.80556e-10	1.69822e-07
ENSMUSG00000041538	15002	H2-Ob	protein_coding	99.0092	-1.40841	0.230388	-6.11322	9.76418e-10	1.86407e-07
ENSMUSG00000046962	114565	Zbtb21	protein_coding	694.941	-0.658779	0.107885	-6.1063	1.01965e-09	1.92714e-07
ENSMUSG00000059824	13170	Dbp	protein_coding	904.132	4.53861	0.74492	6.09274	1.10993e-09	2.077e-07
ENSMUSG00000078234	242721	Klhdc7a	protein_coding	2790.91	1.26772	0.208532	6.07927	1.20732e-09	2.23709e-07
ENSMUSG00000039835	215819	Nhsl1	protein_coding	685.146	-0.685161	0.112934	-6.0669	1.30405e-09	2.39288e-07
ENSMUSG00000046447	66259	Camk2n1	protein_coding	4525.42	0.596316	0.098639	6.04544	1.49005e-09	2.70788e-07
ENSMUSG00000082039	NA		processed_pseudogene	40.379	3.11472	0.515404	6.04326	1.51027e-09	2.71848e-07
ENSMUSG00000077148	NA		snRNA	49.1171	-2.62255	0.434369	-6.03761	1.56411e-09	2.78884e-07
ENSMUSG00000105987	NA		processed_transcript	234.924	-1.54282	0.255889	-6.02925	1.64727e-09	2.90967e-07
ENSMUSG00000040505	27409	Abcg5	protein_coding	4411.41	1.07957	0.179164	6.02561	1.68469e-09	2.92115e-07
ENSMUSG00000074115	20208	Saa1	protein_coding	3629.03	1.83851	0.305095	6.02603	1.68034e-09	2.92115e-07
ENSMUSG00000040093	171543	Bmf	protein_coding	879.664	2.0007	0.333591	5.99745	2.00444e-09	3.444e-07
ENSMUSG00000095630	NA		IG_V_gene	15.7577	-4.45892	0.744173	-5.99178	2.07556e-09	3.53406e-07
ENSMUSG00000030145	72720	Zfp248	protein_coding	31.4194	-1.63632	0.27339	-5.98531	2.15974e-09	3.64457e-07
ENSMUSG00000015966	50905	Il17rb	protein_coding	484.081	-0.851592	0.142762	-5.96512	2.44457e-09	4.0887e-07
ENSMUSG00000002944	12491	Cd36	protein_coding	9419.82	1.17044	0.196314	5.96209	2.49031e-09	4.12868e-07
ENSMUSG00000022895	23872	Ets2	protein_coding	1637.83	-0.492976	0.0827495	-5.95746	2.56195e-09	4.2105e-07
ENSMUSG00000059060	19363	Rad51b	protein_coding	1273.88	1.39856	0.234907	5.95367	2.62188e-09	4.27185e-07
ENSMUSG00000110384	NA		lincRNA	33.162	-3.19651	0.539095	-5.92941	3.04032e-09	4.91129e-07
ENSMUSG00000032375	208117	Aph1b	protein_coding	206.277	-1.07266	0.181353	-5.91477	3.32338e-09	5.32305e-07
ENSMUSG00000041132	100637	N4bp2l1	protein_coding	2459.64	0.875652	0.148218	5.90785	3.46599e-09	5.50481e-07
ENSMUSG00000029153	433904	Ociad2	protein_coding	923.898	0.971474	0.164989	5.88813	3.90595e-09	6.15188e-07
ENSMUSG00000004880	98386	Lbr	protein_coding	682.362	-0.724785	0.123201	-5.88297	4.0298e-09	6.29448e-07
ENSMUSG00000031453	19414	Rasa3	protein_coding	809.718	0.894607	0.152901	5.85089	4.88962e-09	7.51332e-07
ENSMUSG00000097039	NA		lincRNA	72.3092	-1.4286	0.244116	-5.85213	4.85327e-09	7.51332e-07
ENSMUSG00000022723	224273	Crybg3	protein_coding	1498.29	-0.926564	0.158536	-5.84451	5.08049e-09	7.74365e-07
ENSMUSG00000026170	104086	Cyp27a1	protein_coding	15159.4	-0.759766	0.130466	-5.82348	5.76342e-09	8.7143e-07
ENSMUSG00000021268	NA		lincRNA	147.626	-2.31883	0.398354	-5.82103	5.84848e-09	8.77272e-07
ENSMUSG00000029189	231238	Sel1l3	protein_coding	539.764	-0.690513	0.11872	-5.8163	6.01655e-09	8.88939e-07
ENSMUSG00000029254	56792	Stap1	protein_coding	358.595	1.68241	0.289264	5.81619	6.02033e-09	8.88939e-07
ENSMUSG00000000594	14667	Gm2a	protein_coding	6951.75	-0.826737	0.142181	-5.81468	6.07501e-09	8.90059e-07
ENSMUSG00000006777	94179	Krt23	protein_coding	141.005	1.68579	0.29018	5.80947	6.26713e-09	9.11145e-07
ENSMUSG00000040026	20210	Saa3	protein_coding	293.875	1.12992	0.194765	5.80143	6.57516e-09	9.4863e-07
ENSMUSG00000020122	13649	Egfr	protein_coding	11333.5	-1.85849	0.320561	-5.79764	6.72564e-09	9.62989e-07
ENSMUSG00000026566	68481	Mpzl1	protein_coding	283.383	-1.13225	0.195392	-5.7948	6.84041e-09	9.72059e-07
ENSMUSG00000058207	20714	Serpina3k	protein_coding	240922	-0.877407	0.15224	-5.76329	8.24876e-09	1.16345e-06
ENSMUSG00000113613	NA		antisense	20.0847	2.25073	0.390614	5.76203	8.31104e-09	1.16354e-06
ENSMUSG00000000739	57429	Sult5a1	protein_coding	791.418	-1.577	0.274605	-5.74279	9.31282e-09	1.28476e-06
ENSMUSG00000097148	NA		protein_coding	100.833	-3.92721	0.683724	-5.74386	9.25425e-09	1.28476e-06
ENSMUSG00000018581	13411	Dnah11	protein_coding	49.4994	1.43431	0.250032	5.73651	9.66461e-09	1.32363e-06
ENSMUSG00000030483	13088	Cyp2b10	protein_coding	1068.99	-4.00213	0.698365	-5.73072	1.00007e-08	1.3598e-06
ENSMUSG00000039601	53901	Rcan2	protein_coding	1191.77	0.875868	0.15296	5.72614	1.02742e-08	1.38702e-06
ENSMUSG00000040017	20211	Saa4	protein_coding	20862.5	1.00912	0.176428	5.71974	1.06687e-08	1.43006e-06
ENSMUSG00000026950	17996	Neb	protein_coding	1363.12	-0.967812	0.169374	-5.71404	1.10325e-08	1.46841e-06
ENSMUSG00000022346	17869	Myc	protein_coding	202.456	-2.01083	0.352334	-5.70715	1.1488e-08	1.51835e-06
ENSMUSG00000026880	13830	Stom	protein_coding	4770.33	0.532647	0.0936033	5.69048	1.26685e-08	1.65128e-06
ENSMUSG00000041930	433940	Fam222a	protein_coding	69.3879	-1.72538	0.303156	-5.6914	1.26001e-08	1.65128e-06
ENSMUSG00000090165	394430	Ugt1a10	protein_coding	39.0091	-1.66875	0.293399	-5.68766	1.28788e-08	1.66719e-06
ENSMUSG00000032456	74080	Nmnat3	protein_coding	477.189	0.635164	0.113172	5.61238	1.99568e-08	2.56588e-06
ENSMUSG00000075520	102635496	Malrd1	protein_coding	9.74089	5.55118	0.991415	5.59925	2.15283e-08	2.74923e-06
ENSMUSG00000107800	NA		processed_pseudogene	75.1835	1.45661	0.261032	5.58018	2.40267e-08	3.04769e-06
ENSMUSG00000079012	20717	Serpina3m	protein_coding	28063.9	0.641053	0.114912	5.57864	2.42408e-08	3.05435e-06
ENSMUSG00000087404	NA		lincRNA	93.5384	1.62788	0.292418	5.56695	2.59231e-08	3.24467e-06
ENSMUSG00000064246	12654	Chil1	protein_coding	18.8512	2.91761	0.52577	5.54922	2.86952e-08	3.56802e-06
ENSMUSG00000002250	19015	Ppard	protein_coding	995.961	-1.52419	0.274783	-5.54688	2.9082e-08	3.59249e-06
ENSMUSG00000092545	NA		antisense	5180.35	0.660258	0.119735	5.51431	3.50149e-08	4.29729e-06
ENSMUSG00000057337	53374	Chst3	protein_coding	32.3095	-1.60357	0.290866	-5.51308	3.52614e-08	4.29962e-06
ENSMUSG00000095079	NA		IG_C_gene	87.7019	-2.34623	0.425717	-5.51124	3.56318e-08	4.31693e-06
ENSMUSG00000054931	544922	Zkscan4	protein_coding	60.5588	1.18716	0.215554	5.50748	3.64004e-08	4.38196e-06
ENSMUSG00000019945	73287	Cabcoco1	protein_coding	116.817	0.969592	0.176282	5.50022	3.79312e-08	4.53733e-06
ENSMUSG00000023122	69083	Sult1c2	protein_coding	827.868	1.17671	0.214506	5.48568	4.11882e-08	4.89385e-06
ENSMUSG00000026509	12334	Capn2	protein_coding	3285.74	0.322402	0.0587826	5.48465	4.14294e-08	4.89385e-06
ENSMUSG00000029656	110382	C8b	protein_coding	7188.95	-1.05683	0.193097	-5.47306	4.42339e-08	5.19268e-06
ENSMUSG00000021539	16841	Lect2	protein_coding	8021.99	0.769259	0.140625	5.47029	4.49304e-08	5.24187e-06
ENSMUSG00000022389	21685	Tef	protein_coding	3830.52	1.736	0.318088	5.4576	4.82602e-08	5.59581e-06
ENSMUSG00000005233	66442	Spc25	protein_coding	157.921	1.07033	0.196486	5.44736	5.11233e-08	5.89165e-06
ENSMUSG00000037709	58909	Fam13a	protein_coding	2140.38	0.992298	0.182608	5.43403	5.50949e-08	6.31087e-06
ENSMUSG00000032440	21813	Tgfbr2	protein_coding	888.654	-0.556947	0.102571	-5.42985	5.64009e-08	6.42154e-06
ENSMUSG00000097503	NA		antisense	69.0321	-1.64703	0.303738	-5.42253	5.87615e-08	6.65026e-06
ENSMUSG00000105907	NA		lincRNA	160.235	1.55657	0.287878	5.40705	6.40703e-08	7.20791e-06
ENSMUSG00000022178	16475	Ajuba	protein_coding	489.599	-0.856105	0.158641	-5.39649	6.79575e-08	7.59998e-06
ENSMUSG00000068742	12953	Cry2	protein_coding	1659.45	0.802885	0.148822	5.39492	6.85545e-08	7.62164e-06
ENSMUSG00000050395	326623	Tnfsf15	protein_coding	15.3452	3.70971	0.688332	5.38942	7.06846e-08	7.81251e-06
ENSMUSG00000091492	NA		antisense	44.4638	1.53556	0.286081	5.36755	7.98116e-08	8.77e-06
ENSMUSG00000021775	353187	Nr1d2	protein_coding	2792.89	1.66176	0.310196	5.35711	8.45638e-08	9.23847e-06
ENSMUSG00000068037	17171	Mas1	protein_coding	17.7555	2.92199	0.546246	5.34922	8.83338e-08	9.59488e-06
ENSMUSG00000020458	68585	Rtn4	protein_coding	10136.2	0.410654	0.0770607	5.32898	9.87682e-08	1.0667e-05
ENSMUSG00000017754	18830	Pltp	protein_coding	2934.45	-1.62006	0.30432	-5.32355	1.01762e-07	1.09279e-05
ENSMUSG00000017723	67701	Wfdc2	protein_coding	308.783	1.82556	0.343994	5.30696	1.11471e-07	1.19029e-05
ENSMUSG00000044349	NA		protein_coding	158.946	-1.56798	0.295963	-5.2979	1.17142e-07	1.24381e-05
ENSMUSG00000024411	11829	Aqp4	protein_coding	148.658	1.82138	0.34412	5.29288	1.20407e-07	1.26862e-05
ENSMUSG00000030800	76560	Prss8	protein_coding	125.95	-1.63837	0.309579	-5.29225	1.20821e-07	1.26862e-05
ENSMUSG00000039275	68837	Foxk2	protein_coding	1012.25	-0.641324	0.12124	-5.28971	1.22508e-07	1.27923e-05
ENSMUSG00000028716	67182	Pdzk1ip1	protein_coding	147.161	-2.1016	0.397395	-5.28844	1.23365e-07	1.28109e-05
ENSMUSG00000030342	12527	Cd9	protein_coding	1153.12	-1.21399	0.230549	-5.26562	1.39715e-07	1.44296e-05
ENSMUSG00000046312	329828	Myorg	protein_coding	2771.01	0.643968	0.12239	5.26161	1.42799e-07	1.46169e-05
ENSMUSG00000089678	268782	Agxt2	protein_coding	7165.53	0.664754	0.126349	5.26125	1.43076e-07	1.46169e-05
ENSMUSG00000044042	14260	Fmn1	protein_coding	860.333	-1.09063	0.207804	-5.24835	1.53464e-07	1.55939e-05
ENSMUSG00000032735	319713	Ablim3	protein_coding	1784.74	-0.861256	0.164147	-5.24686	1.54713e-07	1.56367e-05
ENSMUSG00000026638	54139	Irf6	protein_coding	2811.52	-0.69592	0.132776	-5.24131	1.59441e-07	1.60289e-05
ENSMUSG00000017715	74451	Pgs1	protein_coding	467.931	-0.539038	0.103144	-5.2261	1.73127e-07	1.73063e-05
ENSMUSG00000086010	NA		antisense	711.297	0.539197	0.103192	5.22519	1.73979e-07	1.73063e-05
ENSMUSG00000087470	NA		lincRNA	521.491	1.48645	0.285297	5.21017	1.88668e-07	1.86692e-05
ENSMUSG00000023031	109901	Cela1	protein_coding	790.956	0.924724	0.177884	5.19847	2.00936e-07	1.97797e-05
ENSMUSG00000053303	236149	Slc22a26	protein_coding	14946.8	-0.876082	0.168656	-5.19449	2.05279e-07	2.01025e-05
ENSMUSG00000006517	192156	Mvd	protein_coding	1273.06	-2.6352	0.508593	-5.18136	2.20277e-07	2.14118e-05
ENSMUSG00000075463	NA		processed_transcript	52.4125	-1.12516	0.217179	-5.18082	2.20915e-07	2.14118e-05
ENSMUSG00000032224	76886	Fam81a	protein_coding	73.2883	-1.59938	0.309993	-5.15941	2.47734e-07	2.38886e-05
ENSMUSG00000040583	13089	Cyp2b13	protein_coding	26739.4	1.18065	0.228894	5.15806	2.49517e-07	2.39384e-05
ENSMUSG00000054793	260299	Cadm4	protein_coding	213.407	-0.803423	0.155853	-5.15502	2.53606e-07	2.42078e-05
ENSMUSG00000038768	619326	9130409I23Rik	protein_coding	349.583	-1.34047	0.260771	-5.1404	2.74156e-07	2.6038e-05
ENSMUSG00000000567	20682	Sox9	protein_coding	342.28	-0.792364	0.154951	-5.11363	3.16027e-07	2.98645e-05
ENSMUSG00000047767	73683	Atg16l2	protein_coding	242.285	-0.743812	0.14553	-5.11104	3.20394e-07	3.01266e-05
ENSMUSG00000021707	13361	Dhfr	protein_coding	2431.9	0.46251	0.0906911	5.09984	3.39938e-07	3.18061e-05
ENSMUSG00000005951	74637	Shpk	protein_coding	2720.71	0.529027	0.104154	5.07927	3.78881e-07	3.52751e-05
ENSMUSG00000021149	69237	Gtpbp4	protein_coding	1923.57	-0.873731	0.172134	-5.07588	3.8571e-07	3.57349e-05
ENSMUSG00000027883	76123	Gpsm2	protein_coding	865.174	0.597934	0.117886	5.07213	3.93392e-07	3.62688e-05
ENSMUSG00000106590	NA		TEC	30.2708	1.39989	0.276216	5.0681	4.01801e-07	3.68643e-05
ENSMUSG00000029272	20860	Sult1e1	protein_coding	74.1024	4.17037	0.826725	5.04445	4.54837e-07	4.15286e-05
ENSMUSG00000071719	620592	Tmem28	protein_coding	52.5841	4.77858	0.948049	5.04044	4.64463e-07	4.22036e-05
ENSMUSG00000032231	12306	Anxa2	protein_coding	1255.91	0.797608	0.158318	5.03802	4.70364e-07	4.25353e-05
ENSMUSG00000001288	19411	Rarg	protein_coding	426.203	-0.854783	0.170052	-5.02659	4.9928e-07	4.49352e-05
ENSMUSG00000020173	12808	Cobl	protein_coding	895.685	-0.619151	0.123284	-5.02216	5.10937e-07	4.57664e-05
ENSMUSG00000024697	14675	Gna14	protein_coding	157.451	1.09538	0.218245	5.01905	5.19281e-07	4.6077e-05
ENSMUSG00000093651	NA		processed_pseudogene	67.3814	-1.75819	0.350249	-5.01983	5.17179e-07	4.6077e-05
ENSMUSG00000031378	11666	Abcd1	protein_coding	1620.94	0.532691	0.106202	5.01583	5.28059e-07	4.64456e-05
ENSMUSG00000072889	100978	Nfxl1	protein_coding	654.15	-0.506811	0.101044	-5.01572	5.28349e-07	4.64456e-05
ENSMUSG00000087047	NA		antisense	9.63784	2.84147	0.567404	5.00785	5.50412e-07	4.8161e-05
ENSMUSG00000020218	24117	Wif1	protein_coding	11.2237	2.96177	0.591685	5.00565	5.56732e-07	4.84895e-05
ENSMUSG00000027261	15112	Hao1	protein_coding	12017.5	0.588289	0.117557	5.00428	5.60705e-07	4.86116e-05
ENSMUSG00000067430	73451	Zfp763	protein_coding	229.84	0.643067	0.1286	5.00052	5.71767e-07	4.93443e-05
ENSMUSG00000021185	217830	Dglucy	protein_coding	3319.56	0.516187	0.103491	4.98777	6.10814e-07	5.24744e-05
ENSMUSG00000052726	240776	Kcnt2	protein_coding	62.8902	-1.04893	0.210566	-4.98146	6.31063e-07	5.39687e-05
ENSMUSG00000095419	NA		processed_pseudogene	3.6638	-5.33753	1.0719	-4.97951	6.37448e-07	5.42692e-05
ENSMUSG00000024254	67470	Abcg8	protein_coding	4988.74	1.20782	0.243326	4.96378	6.91351e-07	5.85943e-05
ENSMUSG00000031613	15446	Hpgd	protein_coding	7635.19	0.585534	0.11812	4.95712	7.15462e-07	6.03671e-05
ENSMUSG00000034774	211924	Dsg1c	protein_coding	568.906	1.2781	0.258081	4.9523	7.3342e-07	6.16073e-05
ENSMUSG00000049764	64453	Zfp280b	protein_coding	476.437	-0.524438	0.105921	-4.9512	7.37569e-07	6.16816e-05
ENSMUSG00000058897	77018	Col25a1	protein_coding	26.3468	-1.62121	0.327714	-4.94702	7.53586e-07	6.27435e-05
ENSMUSG00000094345	NA		IG_V_gene	31.3741	-2.83729	0.5737	-4.9456	7.59088e-07	6.29244e-05
ENSMUSG00000055493	13853	Epm2a	protein_coding	492.08	0.663616	0.134569	4.93143	8.16294e-07	6.7371e-05
ENSMUSG00000020651	23985	Slc26a4	protein_coding	30.1848	1.62516	0.330567	4.9163	8.81955e-07	7.216e-05
ENSMUSG00000049515	227357	Espnl	protein_coding	11.4522	-2.66652	0.542306	-4.917	8.7879e-07	7.216e-05
ENSMUSG00000005125	17988	Ndrg1	protein_coding	2715.32	-1.27325	0.259067	-4.91476	8.88926e-07	7.24168e-05
ENSMUSG00000000532	11479	Acvr1b	protein_coding	781.184	0.471526	0.0960853	4.90737	9.23053e-07	7.48742e-05
ENSMUSG00000021794	14661	Glud1	protein_coding	53644.2	0.427566	0.0871974	4.90342	9.41823e-07	7.54257e-05
ENSMUSG00000030945	233799	Acsm2	protein_coding	36.9422	-1.52376	0.310686	-4.90449	9.36723e-07	7.54257e-05
ENSMUSG00000095930	245269	Nim1k	protein_coding	232.655	0.81983	0.167175	4.90402	9.38966e-07	7.54257e-05
ENSMUSG00000021208	217845	Ifi27l2b	protein_coding	481.034	1.28568	0.262942	4.88958	1.01052e-06	8.05855e-05
ENSMUSG00000064346	NA		Mt_tRNA	246.967	0.894699	0.183233	4.88285	1.04563e-06	8.30351e-05
ENSMUSG00000039004	12161	Bmp6	protein_coding	191.432	-0.805713	0.165172	-4.87801	1.0716e-06	8.47413e-05
ENSMUSG00000064262	243374	Gimap8	protein_coding	873.843	-1.39476	0.286408	-4.86985	1.11683e-06	8.79504e-05
ENSMUSG00000038522	215929	Mfsd4b1	protein_coding	2444.94	0.618453	0.12708	4.86663	1.1352e-06	8.87327e-05
ENSMUSG00000052102	26384	Gnpda1	protein_coding	2313.65	0.858623	0.176437	4.86646	1.13615e-06	8.87327e-05
ENSMUSG00000031155	18715	Pim2	protein_coding	123.292	-0.720212	0.148082	-4.86361	1.15267e-06	8.96518e-05
ENSMUSG00000024548	240427	Setbp1	protein_coding	292.093	1.07078	0.220898	4.84738	1.25102e-06	9.69026e-05
ENSMUSG00000024694	64697	Keg1	protein_coding	4139.02	-0.875053	0.180968	-4.83541	1.32872e-06	0.000102501
ENSMUSG00000053414	26559	Hunk	protein_coding	124.105	-1.32433	0.274656	-4.82179	1.42275e-06	0.000109309
ENSMUSG00000073968	101700	Trim68	protein_coding	160.356	-0.775805	0.161106	-4.8155	1.4683e-06	0.000112352
ENSMUSG00000090145	394435	Ugt1a6b	protein_coding	2608.75	0.753383	0.156617	4.81036	1.50655e-06	0.000114814
ENSMUSG00000009013	56455	Dynll1	protein_coding	452.581	-0.800461	0.166572	-4.80551	1.54358e-06	0.000116945
ENSMUSG00000036306	211134	Lzts1	protein_coding	34.6221	1.63824	0.34094	4.80508	1.54689e-06	0.000116945
ENSMUSG00000099757	NA		processed_transcript	34.8668	-1.93119	0.402568	-4.79717	1.60923e-06	0.000121173
ENSMUSG00000026893	227960	Gca	protein_coding	324.613	-0.804018	0.167706	-4.79421	1.6332e-06	0.00012249
ENSMUSG00000027364	75083	Usp50	protein_coding	22.4728	-1.88037	0.392391	-4.7921	1.65048e-06	0.000122811
ENSMUSG00000079550	227157	Mpp4	protein_coding	79.2089	-1.14199	0.238282	-4.79259	1.64645e-06	0.000122811
ENSMUSG00000112794	NA		TEC	185.81	-0.777137	0.162258	-4.78952	1.67183e-06	0.000123912
ENSMUSG00000001604	21401	Tcea3	protein_coding	2764.96	0.662957	0.138484	4.78725	1.69086e-06	0.000124083
ENSMUSG00000021252	58520	Erg28	protein_coding	4987.52	-0.705496	0.147364	-4.78744	1.68923e-06	0.000124083
ENSMUSG00000072849	20704	Serpina1e	protein_coding	10310.9	-3.36694	0.703366	-4.78689	1.69383e-06	0.000124083
ENSMUSG00000027963	58193	Extl2	protein_coding	465.618	0.517955	0.108288	4.78313	1.7259e-06	0.000125944
ENSMUSG00000045064	72350	Zc2hc1c	protein_coding	195.186	0.731761	0.153069	4.78061	1.74762e-06	0.000127039
ENSMUSG00000055730	102022	Ces2a	protein_coding	10101.3	-0.739376	0.154857	-4.77458	1.80083e-06	0.000130405
ENSMUSG00000039745	53415	Htatip2	protein_coding	2217.75	-0.808685	0.169894	-4.75993	1.93663e-06	0.000139703
ENSMUSG00000112082	NA		lincRNA	124.976	0.803714	0.169279	4.74788	2.0556e-06	0.000147722
ENSMUSG00000035239	50877	Neu3	protein_coding	140.385	-1.18616	0.249976	-4.74509	2.08411e-06	0.000149203
ENSMUSG00000026655	66540	Fam107b	protein_coding	4977.38	0.617779	0.130424	4.7367	2.17226e-06	0.000154345
ENSMUSG00000032310	13077	Cyp1a2	protein_coding	18137.5	-0.729728	0.15404	-4.73726	2.16622e-06	0.000154345
ENSMUSG00000039533	75104	Mmd2	protein_coding	519.648	1.31344	0.277369	4.73535	2.18682e-06	0.000154797
ENSMUSG00000003233	13544	Dvl3	protein_coding	1348.18	-0.391127	0.0827828	-4.72473	2.30421e-06	0.000161894
ENSMUSG00000058492	NA		transcribed_unprocessed_pseudogene	13049.3	0.613534	0.129846	4.72509	2.30013e-06	0.000161894
ENSMUSG00000021509	328258	Slc25a48	protein_coding	530.84	0.890199	0.188624	4.71943	2.36505e-06	0.000165553
ENSMUSG00000041372	330406	B4galnt3	protein_coding	89.564	0.859713	0.182205	4.71837	2.37737e-06	0.000165802
ENSMUSG00000107516	NA		lincRNA	330.184	-0.732137	0.155271	-4.71523	2.41436e-06	0.000167762
ENSMUSG00000114818	NA		lincRNA	111.374	-1.19902	0.254663	-4.70828	2.49818e-06	0.000172951
ENSMUSG00000045875	11549	Adra1a	protein_coding	631.355	1.0362	0.221085	4.6869	2.77375e-06	0.000191328
ENSMUSG00000103288	NA		antisense	70.6724	-1.22951	0.262601	-4.68203	2.84048e-06	0.000195219
ENSMUSG00000027376	192212	Prom2	protein_coding	12.9972	-3.00275	0.641792	-4.6787	2.88701e-06	0.000196984
ENSMUSG00000055491	226169	Pprc1	protein_coding	807.432	-0.74388	0.158983	-4.679	2.88281e-06	0.000196984
ENSMUSG00000024673	12482	Ms4a1	protein_coding	48.4598	-1.57521	0.337288	-4.67021	3.00892e-06	0.00020383
ENSMUSG00000060560	234677	Ces4a	protein_coding	23.9181	-1.70402	0.364814	-4.67092	2.99848e-06	0.00020383
ENSMUSG00000028914	12371	Casp9	protein_coding	1154.78	0.413091	0.0885913	4.66288	3.11807e-06	0.00021047
ENSMUSG00000028189	74245	Ctbs	protein_coding	657.702	0.46567	0.100109	4.65162	3.29339e-06	0.000221513
ENSMUSG00000059173	18573	Pde1a	protein_coding	275.675	0.739141	0.15902	4.6481	3.35008e-06	0.000224527
ENSMUSG00000024331	13506	Dsc2	protein_coding	4089.8	0.548865	0.118146	4.64563	3.39036e-06	0.000225739
ENSMUSG00000058260	71907	Serpina9	protein_coding	21.2729	-3.04378	0.655206	-4.64553	3.39206e-06	0.000225739
ENSMUSG00000028199	12972	Cryz	protein_coding	5339.32	0.465701	0.100636	4.62757	3.69979e-06	0.000245355
ENSMUSG00000058838	NA		processed_pseudogene	196.441	-1.36257	0.294639	-4.62454	3.75431e-06	0.000248099
ENSMUSG00000035944	239570	Ttc38	protein_coding	5075.56	0.579528	0.125438	4.62002	3.83698e-06	0.000252679
ENSMUSG00000096833	NA		IG_V_gene	395.727	-6.17833	1.33818	-4.61695	3.89415e-06	0.000255553
ENSMUSG00000041782	16763	Lad1	protein_coding	208.082	-0.843737	0.183197	-4.60563	4.11214e-06	0.000268926
ENSMUSG00000029843	243755	Slc13a4	protein_coding	35.5197	1.85724	0.404133	4.59561	4.31476e-06	0.000281203
ENSMUSG00000037697	114874	Ddhd1	protein_coding	1646.64	-0.589623	0.128345	-4.59404	4.34736e-06	0.000282354
ENSMUSG00000036534	234595	Slc38a7	protein_coding	1434.17	0.669112	0.145775	4.59003	4.43174e-06	0.000286849
ENSMUSG00000084761	NA		antisense	22.3293	-2.03656	0.445343	-4.57302	4.80739e-06	0.000310101
ENSMUSG00000001891	216558	Ugp2	protein_coding	19779.6	0.709465	0.155197	4.5714	4.84488e-06	0.000311456
ENSMUSG00000099599	NA		lincRNA	14.1991	-4.16287	0.911803	-4.56554	4.98221e-06	0.000319199
ENSMUSG00000000303	12550	Cdh1	protein_coding	2119.38	-1.32079	0.289464	-4.5629	5.04523e-06	0.000322145
ENSMUSG00000020309	68044	Chac2	protein_coding	1813.38	0.455554	0.0998883	4.56064	5.09988e-06	0.000324538
ENSMUSG00000006169	216705	Clint1	protein_coding	3607.42	-0.494817	0.10863	-4.55505	5.23736e-06	0.000332168
ENSMUSG00000056204	66522	Pgpep1	protein_coding	3169.6	0.591233	0.129962	4.54926	5.38343e-06	0.00034029
ENSMUSG00000031637	67620	Lrp2bp	protein_coding	160.992	-1.02673	0.225782	-4.54742	5.43066e-06	0.000341676
ENSMUSG00000097286	NA		bidirectional_promoter_lncRNA	602.885	1.38931	0.305544	4.547	5.4415e-06	0.000341676
ENSMUSG00000022864	67102	D16Ertd472e	protein_coding	571.578	-0.723381	0.159227	-4.54307	5.54398e-06	0.000346958
ENSMUSG00000042638	14917	Gucy2c	protein_coding	57.9307	1.48188	0.326338	4.54093	5.60079e-06	0.000349356
ENSMUSG00000021209	74521	Ppp4r4	protein_coding	377.937	0.655513	0.14472	4.52953	5.91161e-06	0.00036394
ENSMUSG00000022425	18606	Enpp2	protein_coding	2878.12	0.94654	0.20888	4.53149	5.85679e-06	0.00036394
ENSMUSG00000035049	107094	Rrp12	protein_coding	333.108	-0.620028	0.136883	-4.52962	5.909e-06	0.00036394
ENSMUSG00000041468	14738	Gpr12	protein_coding	133.151	1.5419	0.340345	4.5304	5.8873e-06	0.00036394
ENSMUSG00000037580	14528	Gch1	protein_coding	5505.43	-0.461065	0.102164	-4.51298	6.39219e-06	0.000392248
ENSMUSG00000026074	26921	Map4k4	protein_coding	1329.25	-0.871782	0.193288	-4.51029	6.47398e-06	0.000395981
ENSMUSG00000034329	237911	Brip1	protein_coding	179.169	0.824764	0.183244	4.50091	6.7664e-06	0.000412532
ENSMUSG00000035745	170483	Grin3b	protein_coding	10.4099	2.55875	0.569133	4.49587	6.92869e-06	0.000421068
ENSMUSG00000034295	225288	Fhod3	protein_coding	85.8625	0.944946	0.21068	4.48523	7.28355e-06	0.000441215
ENSMUSG00000033960	240185	Jcad	protein_coding	585.84	-0.504229	0.112512	-4.48154	7.41046e-06	0.000447168
ENSMUSG00000085132	NA		antisense	259.837	0.974111	0.21742	4.48033	7.4528e-06	0.000447168
ENSMUSG00000093894	NA		IG_V_gene	52.7205	-3.55404	0.79318	-4.48075	7.43826e-06	0.000447168
ENSMUSG00000045776	319476	Lrtm1	protein_coding	1681.79	1.09564	0.244763	4.47632	7.59403e-06	0.0004542
ENSMUSG00000021260	214305	Hhipl1	protein_coding	102.154	1.25223	0.279804	4.47539	7.62737e-06	0.000454755
ENSMUSG00000061322	68922	Dnaic1	protein_coding	28.8307	-1.99286	0.445634	-4.47196	7.75058e-06	0.000460648
ENSMUSG00000030935	20216	Acsm3	protein_coding	6430.5	0.620235	0.138777	4.46928	7.84824e-06	0.00046499
ENSMUSG00000060807	12401	Serpina6	protein_coding	28840.4	0.936923	0.209729	4.4673	7.9214e-06	0.000467858
ENSMUSG00000001918	20514	Slc1a5	protein_coding	157.827	-1.07994	0.24205	-4.46166	8.13277e-06	0.000477809
ENSMUSG00000090925	NA		antisense	197.505	-1.80642	0.404895	-4.46146	8.14045e-06	0.000477809
ENSMUSG00000040998	114249	Npnt	protein_coding	61.5769	1.36225	0.30547	4.4595	8.21497e-06	0.00048069
ENSMUSG00000073460	240023	Pnldc1	protein_coding	147.209	1.47809	0.332335	4.44758	8.68413e-06	0.000506574
ENSMUSG00000039323	16008	Igfbp2	protein_coding	7972.69	-1.12099	0.252354	-4.44214	8.90691e-06	0.000516382
ENSMUSG00000039770	383295	Ypel5	protein_coding	2101.72	0.464413	0.104546	4.44218	8.90511e-06	0.000516382
ENSMUSG00000005540	14128	Fcer2a	protein_coding	62.3983	-1.66795	0.376105	-4.43479	9.216e-06	0.000532668
ENSMUSG00000086040	330319	Wipf3	protein_coding	763.546	1.05418	0.237833	4.43242	9.31808e-06	0.000536926
ENSMUSG00000050627	333433	Gpd1l	protein_coding	2132.61	0.37824	0.0853586	4.43119	9.37154e-06	0.000538365
ENSMUSG00000108961	NA		lincRNA	123.767	-2.53826	0.573606	-4.42509	9.64024e-06	0.000552123
ENSMUSG00000022682	106298	Rrn3	protein_coding	968.402	-0.526471	0.119313	-4.41252	1.02173e-05	0.000583402
ENSMUSG00000041096	52808	Tspyl2	protein_coding	555.758	-0.67082	0.152086	-4.41079	1.02994e-05	0.000586322
ENSMUSG00000067017	NA		pseudogene	361.81	-1.01518	0.230596	-4.4024	1.0706e-05	0.000607638
ENSMUSG00000022505	13731	Emp2	protein_coding	1222.58	-0.502176	0.114167	-4.39862	1.08941e-05	0.00061462
ENSMUSG00000024866	71670	Acy3	protein_coding	4712.31	0.68934	0.156707	4.39891	1.08796e-05	0.00061462
ENSMUSG00000064215	52668	Ifi27	protein_coding	3033.11	0.487251	0.110864	4.39504	1.10752e-05	0.000622978
ENSMUSG00000076607	NA		IG_J_gene	7.49638	-3.14914	0.716886	-4.3928	1.11901e-05	0.000627577
ENSMUSG00000073155	NA		protein_coding	4130.08	1.00306	0.22857	4.38844	1.14168e-05	0.000638394
ENSMUSG00000020102	20503	Slc16a7	protein_coding	9315.93	0.493189	0.11254	4.38236	1.17399e-05	0.000654526
ENSMUSG00000018449	69723	Rpain	protein_coding	991.131	0.397035	0.0906577	4.3795	1.18954e-05	0.000659129
ENSMUSG00000025270	11656	Alas2	protein_coding	1269.25	0.756304	0.172715	4.37892	1.19271e-05	0.000659129
ENSMUSG00000049532	50524	Sall2	protein_coding	167.472	-0.899479	0.205366	-4.37989	1.18741e-05	0.000659129
ENSMUSG00000079164	53791	Tlr5	protein_coding	814.88	0.930667	0.212822	4.37297	1.22565e-05	0.00067536
ENSMUSG00000087579	NA		antisense	12077.4	1.08739	0.248746	4.37148	1.23407e-05	0.000678022
ENSMUSG00000076532	NA		IG_V_gene	11.8859	-2.95619	0.676777	-4.36804	1.25369e-05	0.000686805
ENSMUSG00000001630	232533	Stk38l	protein_coding	1351.55	-0.746985	0.17125	-4.36196	1.289e-05	0.000704106
ENSMUSG00000104213	NA		IG_C_gene	122.962	-1.54298	0.355156	-4.34451	1.39585e-05	0.000760278
ENSMUSG00000006715	57441	Gmnn	protein_coding	228.218	0.516421	0.119004	4.33954	1.42782e-05	0.000775457
ENSMUSG00000021701	20620	Plk2	protein_coding	583.968	-0.670086	0.154552	-4.33566	1.4532e-05	0.000784748
ENSMUSG00000025279	13421	Dnase1l3	protein_coding	3319.92	-0.43859	0.101159	-4.33566	1.45324e-05	0.000784748
ENSMUSG00000025323	20688	Sp4	protein_coding	509.774	0.57755	0.133316	4.33218	1.4764e-05	0.000794985
ENSMUSG00000028464	22004	Tpm2	protein_coding	528.613	1.04011	0.240257	4.32916	1.49677e-05	0.000801389
ENSMUSG00000039976	207592	Tbc1d16	protein_coding	1858.66	0.765249	0.176758	4.32935	1.4955e-05	0.000801389
ENSMUSG00000089943	394433	Ugt1a5	protein_coding	5882.12	-1.35515	0.313767	-4.31898	1.56752e-05	0.000836895
ENSMUSG00000069170	110789	Adgrv1	protein_coding	100.596	1.22971	0.284966	4.31529	1.59394e-05	0.000848605
ENSMUSG00000044071	268354	Tafa2	protein_coding	448.742	-1.09057	0.25306	-4.30954	1.63595e-05	0.000868524
ENSMUSG00000103254	NA		IG_V_gene	4.68703	-5.07884	1.17875	-4.30868	1.64231e-05	0.000869457
ENSMUSG00000060227	319996	Casc4	protein_coding	321.989	1.02695	0.238415	4.30742	1.65167e-05	0.000871973
ENSMUSG00000045409	79263	Trim39	protein_coding	1216.12	-0.392156	0.0910694	-4.30613	1.66139e-05	0.00087466
ENSMUSG00000020010	26464	Vnn3	protein_coding	6765.53	0.440918	0.102449	4.30378	1.67905e-05	0.000881503
ENSMUSG00000027997	12368	Casp6	protein_coding	1581.83	0.610033	0.142023	4.2953	1.7446e-05	0.000913379
ENSMUSG00000020175	76877	Rab36	protein_coding	67.294	-1.1889	0.276879	-4.29392	1.75549e-05	0.000916542
ENSMUSG00000076612	NA		IG_C_gene	34.2392	-2.07849	0.484329	-4.29148	1.77482e-05	0.000922052
ENSMUSG00000109482	NA		protein_coding	8634.88	0.439185	0.102342	4.29136	1.7758e-05	0.000922052
ENSMUSG00000042213	67492	Zfand4	protein_coding	893.519	-0.778655	0.181568	-4.28851	1.79875e-05	0.00092633
ENSMUSG00000051147	17961	Nat2	protein_coding	1278.93	0.506638	0.118133	4.2887	1.79723e-05	0.00092633
ENSMUSG00000074622	16658	Mafb	protein_coding	1289.97	0.727448	0.169624	4.2886	1.798e-05	0.00092633
ENSMUSG00000000276	56077	Dgke	protein_coding	163.467	-0.617199	0.144039	-4.28493	1.82794e-05	0.000938808
ENSMUSG00000116226	NA		TEC	82.7716	-1.24283	0.290122	-4.28382	1.83708e-05	0.000940944
ENSMUSG00000028637	73332	Ccdc30	protein_coding	103.259	0.694356	0.162112	4.28318	1.84242e-05	0.000941128
ENSMUSG00000029428	13852	Stx2	protein_coding	775.879	0.488736	0.114151	4.28148	1.85652e-05	0.000945775
ENSMUSG00000075543	231903	Urad	protein_coding	1329.18	-0.735384	0.171983	-4.27592	1.90352e-05	0.000964516
ENSMUSG00000086390	NA		processed_transcript	1966.12	0.62387	0.145903	4.27592	1.90348e-05	0.000964516
ENSMUSG00000058317	218793	Ube2e2	protein_coding	1308.82	0.527226	0.123389	4.27288	1.92961e-05	0.000975125
ENSMUSG00000102888	NA		IG_V_gene	14.7887	-6.17914	1.4473	-4.26944	1.95966e-05	0.00098767
ENSMUSG00000006850	71983	Tmco6	protein_coding	272.819	-0.898783	0.210564	-4.26846	1.96825e-05	0.000989358
ENSMUSG00000037278	69071	Tmem97	protein_coding	1930.8	-0.641723	0.150413	-4.26641	1.98647e-05	0.000995871
ENSMUSG00000031618	110784	Nr3c2	protein_coding	736.678	0.593642	0.139203	4.26459	2.00267e-05	0.00100133
ENSMUSG00000107770	NA		processed_pseudogene	48.4769	-1.83261	0.429954	-4.26233	2.02304e-05	0.00100885
ENSMUSG00000025764	269424	Jade1	protein_coding	2391.68	0.609204	0.14316	4.2554	2.08675e-05	0.00103516
ENSMUSG00000040957	63955	Cables1	protein_coding	164.864	1.03477	0.243145	4.25576	2.08344e-05	0.00103516
ENSMUSG00000050965	18750	Prkca	protein_coding	1376.42	0.53858	0.126728	4.24989	2.1388e-05	0.0010582
ENSMUSG00000110605	NA		lincRNA	110.735	-0.918798	0.216413	-4.24558	2.18033e-05	0.00107593
ENSMUSG00000091366	NA		transcribed_processed_pseudogene	18.1493	-1.43904	0.339994	-4.23254	2.3107e-05	0.0011373
ENSMUSG00000039264	83408	Gimap3	protein_coding	179.928	-0.92383	0.218592	-4.22628	2.37588e-05	0.00116392
ENSMUSG00000051435	329977	Fhad1	protein_coding	187.983	0.73392	0.173661	4.22616	2.37712e-05	0.00116392
ENSMUSG00000022863	12228	Btg3	protein_coding	73.0722	-0.806641	0.190917	-4.22508	2.38852e-05	0.00116444
ENSMUSG00000033149	208177	Phldb2	protein_coding	4190.42	0.422022	0.0998893	4.2249	2.3905e-05	0.00116444
ENSMUSG00000024654	66514	Asrgl1	protein_coding	891.648	0.541723	0.128561	4.21374	2.51173e-05	0.00122035
ENSMUSG00000041939	17855	Mvk	protein_coding	792.122	-1.43249	0.34049	-4.20712	2.58642e-05	0.00125342
ENSMUSG00000072662	545893	Mansc4	protein_coding	32.682	1.09487	0.260632	4.20082	2.65951e-05	0.00128226
ENSMUSG00000116478	NA		processed_pseudogene	31.941	1.12453	0.267679	4.20106	2.6567e-05	0.00128226
ENSMUSG00000042216	52850	Sgsm1	protein_coding	341.961	-1.06232	0.252924	-4.20014	2.66752e-05	0.00128286
ENSMUSG00000017132	19157	Cyth1	protein_coding	1828.81	0.575864	0.137439	4.18995	2.79013e-05	0.00133837
ENSMUSG00000076577	NA		IG_V_gene	102.621	-4.72576	1.12803	-4.18938	2.79712e-05	0.00133837
ENSMUSG00000010751	79202	Tnfrsf22	protein_coding	89.5963	-0.974733	0.23274	-4.18808	2.81323e-05	0.00134268
ENSMUSG00000052534	18514	Pbx1	protein_coding	1860.68	0.496073	0.118499	4.1863	2.8354e-05	0.00134985
ENSMUSG00000024378	170459	Stard4	protein_coding	6949.03	-0.570903	0.136436	-4.18441	2.85906e-05	0.0013577
ENSMUSG00000037519	233977	Ppfia1	protein_coding	1638.04	-0.425399	0.101743	-4.18112	2.90082e-05	0.00137407
ENSMUSG00000032849	239273	Abcc4	protein_coding	341.416	-0.672201	0.160878	-4.17833	2.93657e-05	0.00138753
ENSMUSG00000095589	NA		IG_V_gene	13.2084	-3.66768	0.877915	-4.17772	2.94449e-05	0.0013878
ENSMUSG00000019256	11622	Ahr	protein_coding	3415.79	-0.390061	0.0935063	-4.1715	3.02603e-05	0.00142269
ENSMUSG00000039552	212892	Rsph4a	protein_coding	366.022	1.11649	0.267809	4.16899	3.05948e-05	0.00143129
ENSMUSG00000060407	13085	Cyp2a12	protein_coding	36570.3	0.48461	0.116227	4.1695	3.05271e-05	0.00143129
ENSMUSG00000106980	NA		lincRNA	52.4384	1.0573	0.253942	4.16354	3.13357e-05	0.00146233
ENSMUSG00000028603	20280	Scp2	protein_coding	131783	0.492494	0.118801	4.14555	3.38997e-05	0.00156652
ENSMUSG00000034858	235493	Fam214a	protein_coding	5736.9	0.539203	0.130051	4.1461	3.38185e-05	0.00156652
ENSMUSG00000039145	227541	Camk1d	protein_coding	11474.4	-0.612031	0.147628	-4.14576	3.38692e-05	0.00156652
ENSMUSG00000043110	320974	Lrrn4	protein_coding	55.1575	-1.44461	0.348463	-4.14565	3.38849e-05	0.00156652
ENSMUSG00000028069	66614	Gpatch4	protein_coding	769.79	-0.705667	0.17039	-4.14148	3.45074e-05	0.00159071
ENSMUSG00000086382	NA		antisense	166.799	0.825159	0.199372	4.13879	3.49147e-05	0.00160556
ENSMUSG00000037896	217864	Rcor1	protein_coding	1152.93	-0.496068	0.11995	-4.13561	3.54013e-05	0.00162399
ENSMUSG00000003949	217082	Hlf	protein_coding	3514.8	0.603377	0.1461	4.12988	3.62947e-05	0.00165945
ENSMUSG00000018604	21386	Tbx3	protein_coding	3339.01	-0.819778	0.198516	-4.12953	3.63498e-05	0.00165945
ENSMUSG00000056148	103142	Rdh9	protein_coding	2477.68	1.1922	0.289139	4.12326	3.7354e-05	0.00170118
ENSMUSG00000000686	67477	Abhd15	protein_coding	1278.08	0.590966	0.143451	4.11963	3.79482e-05	0.00172409
ENSMUSG00000027890	14865	Gstm4	protein_coding	4235.86	-0.732554	0.17819	-4.1111	3.93786e-05	0.00178478
ENSMUSG00000026502	78825	Desi2	protein_coding	1394.55	-0.631964	0.153759	-4.1101	3.9549e-05	0.00178822
ENSMUSG00000032652	232430	Crebl2	protein_coding	2865.13	0.365817	0.0890502	4.10798	3.99127e-05	0.00180036
ENSMUSG00000018537	22658	Pcgf2	protein_coding	192.947	-0.807771	0.197123	-4.0978	4.17093e-05	0.00187692
ENSMUSG00000067656	171405	Slc22a27	protein_coding	3987.6	0.586702	0.143263	4.09527	4.21673e-05	0.00189302
ENSMUSG00000035270	224224	Impg2	protein_coding	641.814	0.61869	0.151333	4.08826	4.34612e-05	0.00194649
ENSMUSG00000046861	76608	Hectd3	protein_coding	2853.93	0.375362	0.0918858	4.08509	4.40595e-05	0.00196861
ENSMUSG00000029314	231510	Gpat3	protein_coding	775.097	0.934576	0.229162	4.07823	4.53803e-05	0.00201335
ENSMUSG00000051510	17134	Mafg	protein_coding	3818.47	0.586655	0.143846	4.07835	4.53555e-05	0.00201335
ENSMUSG00000114882	NA		TEC	7.49778	-2.57313	0.63087	-4.0787	4.52876e-05	0.00201335
ENSMUSG00000015176	70769	Nolc1	protein_coding	1355.11	-0.631549	0.154903	-4.07705	4.56105e-05	0.00201882
ENSMUSG00000034245	232232	Hdac11	protein_coding	3464.42	0.538873	0.132257	4.07444	4.61243e-05	0.00203205
ENSMUSG00000060862	230848	Zbtb40	protein_coding	549.641	-0.546149	0.134032	-4.07476	4.60612e-05	0.00203205
ENSMUSG00000007872	15903	Id3	protein_coding	871.548	-1.02576	0.251953	-4.07125	4.6762e-05	0.00204584
ENSMUSG00000039470	70546	Zdhhc2	protein_coding	54.5017	-1.29062	0.316988	-4.07151	4.67089e-05	0.00204584
ENSMUSG00000105547	NA		IG_C_gene	49.406	-1.63579	0.401725	-4.07192	4.66277e-05	0.00204584
ENSMUSG00000020261	215335	Slc36a1	protein_coding	2291.07	0.433071	0.106425	4.06927	4.71613e-05	0.00205399
ENSMUSG00000035104	232146	Eva1a	protein_coding	2011.78	0.397647	0.0977201	4.06925	4.71656e-05	0.00205399
ENSMUSG00000039304	22035	Tnfsf10	protein_coding	729.855	0.66654	0.163831	4.06846	4.73241e-05	0.00205615
ENSMUSG00000032184	70082	Lysmd2	protein_coding	20.6021	-1.54245	0.379649	-4.06283	4.8481e-05	0.00210158
ENSMUSG00000031347	26370	Cetn2	protein_coding	963.244	-0.507606	0.124995	-4.06102	4.88594e-05	0.00211314
ENSMUSG00000094797	NA		IG_V_gene	21.1478	-2.04435	0.503672	-4.05889	4.93063e-05	0.0021276
ENSMUSG00000034687	231470	Fras1	protein_coding	415.369	0.683605	0.168484	4.05738	4.96272e-05	0.00213657
ENSMUSG00000032261	212531	Sh3bgrl2	protein_coding	2507.85	0.415111	0.102332	4.05653	4.98072e-05	0.00213944
ENSMUSG00000048240	14708	Gng7	protein_coding	70.6429	-0.789351	0.194865	-4.05076	5.10521e-05	0.00218795
ENSMUSG00000021765	14313	Fst	protein_coding	70.3585	-1.25674	0.310302	-4.05005	5.12065e-05	0.0021896
ENSMUSG00000057666	14433	Gapdh	protein_coding	1265.6	1.86435	0.461181	4.04255	5.28723e-05	0.00225573
ENSMUSG00000040660	13094	Cyp2b9	protein_coding	51116.9	0.494172	0.122356	4.03879	5.37265e-05	0.00228701
ENSMUSG00000021798	24131	Ldb3	protein_coding	12.9402	2.05486	0.509366	4.03416	5.47973e-05	0.00232735
ENSMUSG00000025574	21877	Tk1	protein_coding	1239.49	0.587995	0.145857	4.0313	5.54701e-05	0.00234819
ENSMUSG00000040127	70061	Sdr9c7	protein_coding	3120.04	-0.451948	0.112119	-4.03099	5.55435e-05	0.00234819
ENSMUSG00000069255	105352	Dusp22	protein_coding	798.105	0.474292	0.117676	4.03049	5.56607e-05	0.00234819
ENSMUSG00000029101	71729	Rgs12	protein_coding	376.31	0.676161	0.168079	4.02287	5.74943e-05	0.00241476
ENSMUSG00000043639	73713	Rbm20	protein_coding	271.518	0.659924	0.164033	4.02312	5.74319e-05	0.00241476
ENSMUSG00000019906	108030	Lin7a	protein_coding	1476.28	0.484492	0.120461	4.02197	5.77137e-05	0.00241795
ENSMUSG00000022686	108105	B3gnt5	protein_coding	15.5915	-1.75705	0.436913	-4.02151	5.78261e-05	0.00241795
ENSMUSG00000096336	NA		IG_V_gene	37.3883	-1.21777	0.30287	-4.02077	5.80072e-05	0.00242017
ENSMUSG00000009376	17295	Met	protein_coding	5275.44	0.451734	0.112444	4.01741	5.88406e-05	0.00244953
ENSMUSG00000001942	22619	Siae	protein_coding	3517.56	0.422704	0.105311	4.01386	5.97328e-05	0.00248121
ENSMUSG00000045348	243300	Nyap1	protein_coding	27.3812	-1.75257	0.43728	-4.00788	6.12656e-05	0.0025393
ENSMUSG00000024799	73166	Tm7sf2	protein_coding	3220.08	-1.14812	0.286546	-4.00675	6.156e-05	0.00254592
ENSMUSG00000018566	20528	Slc2a4	protein_coding	22.7817	2.02651	0.506012	4.00487	6.20509e-05	0.00256061
ENSMUSG00000038917	NA		lincRNA	40.9898	-2.22033	0.554533	-4.00397	6.22891e-05	0.00256485
ENSMUSG00000019873	28193	Reep3	protein_coding	7965.51	0.378573	0.0946414	4.00008	6.33212e-05	0.00259893
ENSMUSG00000034785	13370	Dio1	protein_coding	4794.36	1.21601	0.304017	3.99982	6.3392e-05	0.00259893
ENSMUSG00000040563	235044	Plppr2	protein_coding	274.835	-0.761316	0.190442	-3.99763	6.39801e-05	0.00261737
ENSMUSG00000094088	NA		IG_V_gene	10.416	-3.27344	0.819237	-3.99572	6.44989e-05	0.00263289
ENSMUSG00000026773	170768	Pfkfb3	protein_coding	458.783	-0.832569	0.208652	-3.99022	6.60109e-05	0.00268303
ENSMUSG00000033720	94282	Sfxn5	protein_coding	2206.31	0.456066	0.114289	3.99045	6.59487e-05	0.00268303
ENSMUSG00000032064	330938	Dixdc1	protein_coding	2006.12	0.539811	0.135328	3.98891	6.63768e-05	0.00268571
ENSMUSG00000047904	20606	Sstr2	protein_coding	10.1334	-2.03051	0.509066	-3.98871	6.64345e-05	0.00268571
ENSMUSG00000108626	NA		lincRNA	19.5686	-2.78897	0.69926	-3.98846	6.65032e-05	0.00268571
ENSMUSG00000020605	58240	Hs1bp3	protein_coding	978.596	0.512167	0.128432	3.98783	6.66802e-05	0.00268711
ENSMUSG00000036006	193385	Ripor2	protein_coding	113.13	-0.899366	0.225676	-3.98522	6.74185e-05	0.00271108
ENSMUSG00000051000	229488	Fam160a1	protein_coding	358.99	0.678952	0.170502	3.98207	6.83186e-05	0.00274145
ENSMUSG00000025405	16325	Inhbc	protein_coding	3129.09	0.800628	0.201121	3.98082	6.86784e-05	0.00275005
ENSMUSG00000032883	74205	Acsl3	protein_coding	2425.34	-0.713184	0.179361	-3.97626	7.00088e-05	0.00279304
ENSMUSG00000035093	70354	Secisbp2l	protein_coding	5017.6	-0.300934	0.0756852	-3.97612	7.00478e-05	0.00279304
ENSMUSG00000020684	276952	Rasl10b	protein_coding	16.0729	-1.48991	0.374945	-3.97368	7.07702e-05	0.00280999
ENSMUSG00000058006	100019	Mdn1	protein_coding	1420.87	-0.560912	0.141146	-3.97398	7.06814e-05	0.00280999
ENSMUSG00000074521	NA		protein_coding	83.3141	-1.28457	0.323987	-3.96489	7.34299e-05	0.00290948
ENSMUSG00000117780	NA		lincRNA	1262	-2.40383	0.606632	-3.96259	7.41413e-05	0.00293153
ENSMUSG00000028359	18407	Orm3	protein_coding	825.169	1.06098	0.267839	3.96125	7.45595e-05	0.00294191
ENSMUSG00000064125	73072	Prr36	protein_coding	73.7061	-0.877509	0.221935	-3.9539	7.68877e-05	0.00302745
ENSMUSG00000026259	53972	Ngef	protein_coding	1881.27	0.545158	0.137923	3.95262	7.72998e-05	0.00303105
ENSMUSG00000085208	NA		antisense	1906.85	0.416252	0.105298	3.95309	7.71472e-05	0.00303105
ENSMUSG00000020381	68067	Mrnip	protein_coding	411.766	0.807416	0.204546	3.94736	7.9019e-05	0.00308618
ENSMUSG00000061186	353282	Sfmbt2	protein_coding	60.1665	1.79846	0.455617	3.94732	7.90325e-05	0.00308618
ENSMUSG00000061458	217431	Nol10	protein_coding	356.504	-0.525452	0.133216	-3.94436	8.00128e-05	0.00311802
ENSMUSG00000028957	18628	Per3	protein_coding	608.292	2.39452	0.607344	3.94261	8.06013e-05	0.00313449
ENSMUSG00000023873	66931	1700010I14Rik	protein_coding	79.5569	-1.37358	0.348948	-3.93636	8.27274e-05	0.00321057
ENSMUSG00000046589	72267	Lrrc8e	protein_coding	28.6329	-1.34205	0.341066	-3.93487	8.32435e-05	0.00322398
ENSMUSG00000115681	NA		lincRNA	19.1445	-1.57088	0.399833	-3.92883	8.53586e-05	0.00329914
ENSMUSG00000029575	77697	Mmab	protein_coding	1949.15	-0.762962	0.194327	-3.92618	8.63052e-05	0.00332891
ENSMUSG00000055866	18627	Per2	protein_coding	828.814	1.104	0.281256	3.92526	8.66368e-05	0.0033349
ENSMUSG00000044350	210808	Lacc1	protein_coding	799.352	-0.691625	0.176245	-3.92422	8.70118e-05	0.00334253
ENSMUSG00000028565	18027	Nfia	protein_coding	4594.71	0.33291	0.0848636	3.92289	8.74939e-05	0.00334983
ENSMUSG00000041673	67580	Lrrc18	protein_coding	33.317	1.04534	0.266485	3.92272	8.75563e-05	0.00334983
ENSMUSG00000055538	71918	Zcchc24	protein_coding	7037.98	0.313239	0.0799846	3.91624	8.99413e-05	0.0034272
ENSMUSG00000097310	NA		lincRNA	456.32	0.647015	0.165203	3.91648	8.98526e-05	0.0034272
ENSMUSG00000074063	71839	Osgin1	protein_coding	10466.3	-1.04493	0.267005	-3.91354	9.09546e-05	0.00345884
ENSMUSG00000008167	68628	Fbxw9	protein_coding	752.093	0.580048	0.148356	3.90985	9.2352e-05	0.00350493
ENSMUSG00000116130	NA		antisense	401.792	0.482428	0.123494	3.90648	9.3652e-05	0.00354714
ENSMUSG00000041324	16323	Inhba	protein_coding	2371.06	-0.867909	0.222471	-3.90122	9.57101e-05	0.00361784
ENSMUSG00000042340	13019	Ctf1	protein_coding	355.691	0.563584	0.144545	3.89903	9.65773e-05	0.00364334
ENSMUSG00000027071	228139	P2rx3	protein_coding	97.0924	-0.810719	0.207975	-3.89815	9.69306e-05	0.00364938
ENSMUSG00000050503	74165	Fbxl22	protein_coding	14.9071	-1.52408	0.391223	-3.89569	9.792e-05	0.00367375
ENSMUSG00000064982	NA		snRNA	19.3536	-1.69451	0.434983	-3.89557	9.79666e-05	0.00367375
ENSMUSG00000055254	18212	Ntrk2	protein_coding	2380.66	2.34497	0.602339	3.89312	9.8965e-05	0.00370384
ENSMUSG00000033965	20502	Slc16a2	protein_coding	15006	0.540535	0.138872	3.89232	9.92907e-05	0.00370868
ENSMUSG00000074491	75863	Clec4g	protein_coding	2420.72	-0.352278	0.090554	-3.89026	0.000100138	0.00373294
ENSMUSG00000027478	13436	Dnmt3b	protein_coding	330.951	-0.853056	0.219397	-3.88818	0.000101001	0.0037577
ENSMUSG00000033159	69171	Cnppd1	protein_coding	2613.34	0.513294	0.132082	3.88618	0.000101832	0.0037812
ENSMUSG00000047880	12145	Cxcr5	protein_coding	30.0973	-1.58602	0.408849	-3.87923	0.000104788	0.00388333
ENSMUSG00000024803	107765	Ankrd1	protein_coding	57.4343	-1.16583	0.300667	-3.87749	0.000105538	0.00389514
ENSMUSG00000048915	13640	Efna5	protein_coding	433.079	0.751696	0.193903	3.87666	0.0001059	0.00389514
ENSMUSG00000079470	195434	Utp14b	protein_coding	1596.7	-0.660105	0.170239	-3.87752	0.000105526	0.00389514
ENSMUSG00000087054	NA		antisense	11.1828	-2.01302	0.519276	-3.87659	0.000105931	0.00389514
ENSMUSG00000029471	207565	Camkk2	protein_coding	1102.96	-0.603695	0.155762	-3.87575	0.000106297	0.00390098
ENSMUSG00000075420	68528	Smim6	protein_coding	65.3502	0.79536	0.205249	3.87511	0.000106577	0.00390371
ENSMUSG00000022262	110082	Dnah5	protein_coding	30.4492	-2.32131	0.599389	-3.87279	0.000107597	0.00392906
ENSMUSG00000061731	14042	Ext1	protein_coding	2021.12	0.366597	0.0946647	3.87259	0.000107685	0.00392906
ENSMUSG00000027690	20526	Slc2a2	protein_coding	19805.4	0.474014	0.122568	3.86737	0.000110014	0.0040063
ENSMUSG00000027176	228410	Cstf3	protein_coding	869.122	-0.494583	0.127961	-3.86511	0.000111041	0.00403593
ENSMUSG00000070576	433938	Mn1	protein_coding	469.186	0.652001	0.168886	3.8606	0.000113111	0.00409541
ENSMUSG00000108589	NA		unprocessed_pseudogene	39.3916	1.12828	0.292219	3.86106	0.000112897	0.00409541
ENSMUSG00000032332	12816	Col12a1	protein_coding	177.76	0.728927	0.189132	3.85406	0.000116177	0.00419835
ENSMUSG00000012187	68393	Mogat1	protein_coding	42.8989	1.59439	0.413987	3.8513	0.000117493	0.00422193
ENSMUSG00000042331	432572	Specc1	protein_coding	169.713	-0.605368	0.157186	-3.85129	0.000117499	0.00422193
ENSMUSG00000054659	242377	Pm20d2	protein_coding	180.474	0.53238	0.138219	3.85172	0.000117292	0.00422193
ENSMUSG00000049791	14366	Fzd4	protein_coding	2395.73	0.624442	0.162216	3.84944	0.000118389	0.00424581
ENSMUSG00000094335	NA		IG_V_gene	30.1671	-1.96331	0.510455	-3.84619	0.000119969	0.00428623
ENSMUSG00000095130	NA		IG_V_gene	6.99264	-5.07224	1.31866	-3.84651	0.000119813	0.00428623
ENSMUSG00000042474	69169	Fcmr	protein_coding	31.3905	-1.47564	0.383816	-3.84465	0.000120723	0.00430504
ENSMUSG00000032018	235293	Sc5d	protein_coding	46460.5	-0.73095	0.190216	-3.84273	0.000121672	0.00433069
ENSMUSG00000072623	22750	Zfp9	protein_coding	159.17	-0.862909	0.224679	-3.84062	0.000122723	0.00435988
ENSMUSG00000090264	108112	Eif4ebp3	protein_coding	70.1729	-1.55519	0.405159	-3.83846	0.000123809	0.00439022
ENSMUSG00000027030	53416	Stk39	protein_coding	201.548	0.609001	0.158682	3.83786	0.000124109	0.00439263
ENSMUSG00000001419	17261	Mef2d	protein_coding	2191.97	-0.49146	0.128154	-3.83491	0.000125613	0.00443753
ENSMUSG00000021259	13116	Cyp46a1	protein_coding	145.688	1.02592	0.267733	3.83188	0.000127166	0.00448401
ENSMUSG00000046169	108154	Adamts6	protein_coding	289.954	1.33541	0.348755	3.82907	0.000128629	0.00452717
ENSMUSG00000097121	NA		antisense	351.463	0.506855	0.132426	3.82746	0.000129474	0.00454844
ENSMUSG00000014453	12143	Blk	protein_coding	22.0027	-1.60259	0.419466	-3.82054	0.000133159	0.00466923
ENSMUSG00000002324	56739	Rec8	protein_coding	74.8216	-0.800967	0.209695	-3.81967	0.00013363	0.00467704
ENSMUSG00000028011	56720	Tdo2	protein_coding	71030.1	0.746282	0.195417	3.81892	0.000134035	0.00468256
ENSMUSG00000071551	432720	Akr1c19	protein_coding	3145.47	-1.00862	0.264278	-3.81652	0.000135349	0.00471973
ENSMUSG00000032633	216805	Flcn	protein_coding	1158.69	0.912209	0.23921	3.81343	0.000137053	0.00477034
ENSMUSG00000087201	NA		antisense	124.224	0.713909	0.187347	3.81063	0.000138612	0.00481574
ENSMUSG00000100094	NA		lincRNA	4544.56	-0.827508	0.217196	-3.80996	0.000138991	0.00482006
ENSMUSG00000005107	117591	Slc2a9	protein_coding	3436.41	0.396713	0.10415	3.80907	0.000139489	0.00482845
ENSMUSG00000024197	66905	Plin3	protein_coding	1838.27	0.538177	0.141327	3.80802	0.000140084	0.00484019
ENSMUSG00000063730	15493	Hsd3b2	protein_coding	1794.02	0.81047	0.212912	3.8066	0.000140888	0.00485908
ENSMUSG00000109656	NA		TEC	91.332	1.49079	0.39196	3.80341	0.000142716	0.00491317
ENSMUSG00000114566	NA		lincRNA	18.8617	-2.10786	0.554359	-3.80233	0.000143341	0.00492573
ENSMUSG00000028860	269589	Sytl1	protein_coding	212.845	0.758695	0.199888	3.79559	0.000147291	0.00505219
ENSMUSG00000097766	NA		bidirectional_promoter_lncRNA	80.5084	-1.59111	0.419249	-3.79515	0.000147556	0.00505219
ENSMUSG00000025014	21673	Dntt	protein_coding	247.632	-0.990336	0.261033	-3.79391	0.000148293	0.00506825
ENSMUSG00000027185	98956	Nat10	protein_coding	1534.25	-0.336127	0.0887068	-3.78919	0.000151138	0.00515104
ENSMUSG00000040010	20539	Slc7a5	protein_coding	122.762	-0.639102	0.168674	-3.78899	0.000151261	0.00515104
ENSMUSG00000027068	241452	Dhrs9	protein_coding	338.537	-1.21186	0.320282	-3.78374	0.00015449	0.00524849
ENSMUSG00000038751	20459	Ptk6	protein_coding	272.576	0.748653	0.197876	3.78344	0.000154678	0.00524849
ENSMUSG00000051335	328232	Gfod1	protein_coding	320.092	-0.688278	0.181984	-3.78207	0.000155528	0.00526788
ENSMUSG00000051674	100737	Dcun1d4	protein_coding	1885.98	0.446679	0.118166	3.78008	0.000156777	0.0053007
ENSMUSG00000004100	235036	Ppan	protein_coding	334.577	-0.564154	0.149277	-3.77924	0.00015731	0.00530922
ENSMUSG00000024924	22359	Vldlr	protein_coding	1283.54	0.802828	0.212484	3.77831	0.000157899	0.0053196
ENSMUSG00000035620	237422	Ric8b	protein_coding	636.546	-0.370348	0.0981065	-3.77496	0.000160034	0.00538193
ENSMUSG00000076614	NA		IG_C_gene	41.5158	-4.04271	1.07154	-3.77281	0.000161417	0.0054188
ENSMUSG00000078963	66255	Hsbp1l1	protein_coding	57.2948	-0.897372	0.237901	-3.77204	0.000161916	0.00542593
ENSMUSG00000016758	12124	Bik	protein_coding	173.274	1.32704	0.351895	3.77112	0.000162518	0.00543646
ENSMUSG00000036904	14370	Fzd8	protein_coding	814.806	0.860266	0.228192	3.76993	0.000163294	0.00545276
ENSMUSG00000001767	66877	Crnkl1	protein_coding	842.612	-0.556311	0.147589	-3.76932	0.000163695	0.00545648
ENSMUSG00000012428	117167	Steap4	protein_coding	6989.66	0.595851	0.158146	3.76773	0.000164738	0.00546235
ENSMUSG00000035172	217198	Plekhh3	protein_coding	303.681	0.820745	0.217821	3.76797	0.000164578	0.00546235
ENSMUSG00000039873	415115	Neurl2	protein_coding	30.3619	-1.0663	0.282981	-3.76808	0.000164506	0.00546235
ENSMUSG00000087611	NA		antisense	56.7972	1.16162	0.308539	3.76491	0.000166609	0.00551474
ENSMUSG00000055301	11529	Adh7	protein_coding	118.391	-0.700335	0.186067	-3.76389	0.00016729	0.00552759
ENSMUSG00000054920	71778	Klhl5	protein_coding	1664.6	0.310081	0.0824345	3.76154	0.000168872	0.00557012
ENSMUSG00000021958	72400	Pinx1	protein_coding	168.356	-0.723419	0.192383	-3.7603	0.000169707	0.00557821
ENSMUSG00000047866	66887	Lonp2	protein_coding	27006.9	0.42382	0.112706	3.7604	0.000169642	0.00557821
ENSMUSG00000000320	11684	Alox12	protein_coding	37.0767	-1.01199	0.269375	-3.75681	0.000172092	0.00564677
ENSMUSG00000052713	269023	Zfp608	protein_coding	256.313	0.694922	0.18509	3.75451	0.000173679	0.00568895
ENSMUSG00000055202	240063	Zfp811	protein_coding	16.5807	-1.81322	0.483	-3.75407	0.000173987	0.0056892
ENSMUSG00000029869	13848	Ephb6	protein_coding	81.8702	1.01733	0.271226	3.75087	0.000176222	0.00573487
ENSMUSG00000031591	11886	Asah1	protein_coding	2605.15	-0.353118	0.0941242	-3.75161	0.0001757	0.00573487
ENSMUSG00000091813	436059	Ces2h	protein_coding	47.6767	1.14872	0.306274	3.75063	0.000176387	0.00573487
ENSMUSG00000094786	NA		protein_coding	550.553	-1.21489	0.323943	-3.75034	0.000176598	0.00573487
ENSMUSG00000027276	16449	Jag1	protein_coding	361.975	-0.514283	0.137495	-3.74037	0.000183749	0.00595688
ENSMUSG00000031578	67920	Mak16	protein_coding	752.917	-0.611244	0.16344	-3.73988	0.000184111	0.00595838
ENSMUSG00000079427	100039707	Mthfsl	protein_coding	687.098	0.528853	0.141569	3.73565	0.00018723	0.00604896
ENSMUSG00000060791	63986	Gmfg	protein_coding	409.039	-0.55495	0.148662	-3.73296	0.000189242	0.00610354
ENSMUSG00000032047	110446	Acat1	protein_coding	25695.3	0.623834	0.16719	3.73129	0.000190498	0.00613358
ENSMUSG00000037003	209039	Tns2	protein_coding	2884.13	0.984255	0.263883	3.72989	0.000191567	0.0061575
ENSMUSG00000030724	12478	Cd19	protein_coding	88.5416	-1.22494	0.32845	-3.72945	0.000191899	0.0061577
ENSMUSG00000037904	74251	Ankrd9	protein_coding	28.5187	-1.37748	0.370038	-3.72252	0.000197243	0.00631847
ENSMUSG00000042851	78751	Zc3h6	protein_coding	154.683	0.842924	0.226945	3.71422	0.000203834	0.00651854
ENSMUSG00000091721	433653	Gimd1	protein_coding	250.503	0.73363	0.197553	3.71358	0.000204346	0.00652387
ENSMUSG00000061718	19049	Ppp1r1b	protein_coding	220.26	-1.16132	0.312788	-3.7128	0.000204977	0.00653298
ENSMUSG00000045314	78088	Sowahb	protein_coding	388.517	-0.579499	0.156219	-3.70954	0.000207635	0.00660658
ENSMUSG00000021922	16427	Itih4	protein_coding	171348	0.409925	0.110561	3.70769	0.000209161	0.00663937
ENSMUSG00000025004	13099	Cyp2c40	protein_coding	22926.3	-0.607549	0.163884	-3.7072	0.000209566	0.00663937
ENSMUSG00000069520	67226	Tmem19	protein_coding	3479.54	0.417269	0.112562	3.70701	0.00020972	0.00663937
ENSMUSG00000081957	NA		processed_pseudogene	169.72	0.755137	0.203771	3.70581	0.000210713	0.00665966
ENSMUSG00000027985	16842	Lef1	protein_coding	10.3564	-1.82414	0.492449	-3.70422	0.00021204	0.0066904
ENSMUSG00000076437	72657	Selenoh	protein_coding	49.297	0.894192	0.241473	3.70308	0.000212999	0.00670948
ENSMUSG00000076613	NA		IG_C_gene	67.3998	-2.38841	0.645215	-3.70173	0.000214134	0.00673399
ENSMUSG00000018459	114644	Slc13a3	protein_coding	1635.22	0.920461	0.24884	3.69901	0.000216439	0.00676148
ENSMUSG00000022332	13992	Khdrbs3	protein_coding	1064.75	0.417646	0.112906	3.69907	0.000216389	0.00676148
ENSMUSG00000024431	14815	Nr3c1	protein_coding	6013.24	0.372699	0.100729	3.70002	0.00021558	0.00676148
ENSMUSG00000034412	103724	Tbc1d10a	protein_coding	423.68	0.689322	0.186333	3.69941	0.000216097	0.00676148
ENSMUSG00000030584	29861	Dpf1	protein_coding	14.813	-2.15303	0.582259	-3.69773	0.00021754	0.00678466
ENSMUSG00000022546	76282	Gpt	protein_coding	13190.4	0.612013	0.165557	3.6967	0.000218421	0.00678974
ENSMUSG00000096108	NA		IG_V_gene	15.0279	-3.07881	0.832825	-3.69682	0.000218313	0.00678974
ENSMUSG00000107451	NA		lincRNA	183.512	0.993314	0.268897	3.69402	0.000220733	0.00685035
ENSMUSG00000021611	21752	Tert	protein_coding	649.437	0.507868	0.137603	3.69082	0.000223531	0.00692578
ENSMUSG00000030131	17837	Mug2	protein_coding	50148.9	0.563256	0.152653	3.68978	0.000224444	0.00694272
ENSMUSG00000008090	116701	Fgfrl1	protein_coding	1021.22	0.679122	0.184099	3.68889	0.000225231	0.00695566
ENSMUSG00000024151	17685	Msh2	protein_coding	725.254	0.413542	0.112234	3.68465	0.000229015	0.00706098
ENSMUSG00000020623	26399	Map2k6	protein_coding	319.503	0.609275	0.165439	3.68277	0.00023071	0.00710167
ENSMUSG00000019843	14360	Fyn	protein_coding	469.997	-0.406566	0.110491	-3.67962	0.000233579	0.00717829
ENSMUSG00000039089	237339	L3mbtl3	protein_coding	442.672	0.442556	0.120301	3.67873	0.000234395	0.00719166
ENSMUSG00000051906	69142	Cd209f	protein_coding	6.42655	-2.29101	0.623224	-3.67606	0.000236865	0.00725566
ENSMUSG00000062190	71835	Lancl2	protein_coding	447.494	0.380327	0.103495	3.67482	0.000238016	0.00727913
ENSMUSG00000040592	15985	Cd79b	protein_coding	50.5972	-1.20035	0.326734	-3.6738	0.000238971	0.00729653
ENSMUSG00000036027	69809	1810046K07Rik	protein_coding	175.377	0.651346	0.177388	3.67186	0.00024079	0.00732839
ENSMUSG00000041945	211798	Mfsd9	protein_coding	168.122	0.507392	0.138177	3.67205	0.000240611	0.00732839
ENSMUSG00000070730	67809	Rmdn3	protein_coding	2675.45	0.298911	0.0814309	3.67073	0.000241862	0.00734919
ENSMUSG00000026610	26381	Esrrg	protein_coding	568.185	0.901585	0.245668	3.66993	0.000242612	0.00736015
ENSMUSG00000070407	54710	Hs3st3b1	protein_coding	4978.8	-0.443421	0.120855	-3.66904	0.000243461	0.00737407
ENSMUSG00000037826	243382	Ppm1k	protein_coding	8322.03	0.816485	0.222685	3.66655	0.00024584	0.00743422
ENSMUSG00000034485	72565	Uaca	protein_coding	654.854	0.415542	0.113438	3.66318	0.000249107	0.00750898
ENSMUSG00000110127	NA		TEC	4.82941	3.12257	0.852334	3.66356	0.000248738	0.00750898
ENSMUSG00000003848	67619	Nob1	protein_coding	393.047	-0.414152	0.113085	-3.6623	0.000249961	0.00752272
ENSMUSG00000037548	15000	H2-DMb2	protein_coding	58.8495	-0.964916	0.26365	-3.65984	0.000252373	0.00758324
ENSMUSG00000030468	243958	Siglecg	protein_coding	42.9734	-1.20365	0.328992	-3.65861	0.000253587	0.00760762
ENSMUSG00000076591	NA		IG_V_gene	17.3831	-5.4102	1.47899	-3.65805	0.000254142	0.00761217
ENSMUSG00000002107	14007	Celf2	protein_coding	793.687	0.50749	0.138801	3.65625	0.000255932	0.00764271
ENSMUSG00000023259	171429	Slc26a6	protein_coding	105.511	-0.608046	0.166305	-3.65621	0.00025597	0.00764271
ENSMUSG00000038754	12686	Elovl3	protein_coding	474.1	-1.2297	0.336379	-3.6557	0.000256477	0.00764576
ENSMUSG00000084899	NA		processed_transcript	164.253	-1.09671	0.300038	-3.65522	0.000256964	0.00764822
ENSMUSG00000099669	NA		lincRNA	19.6641	1.356	0.371286	3.65216	0.00026004	0.00772761
ENSMUSG00000004768	19335	Rab23	protein_coding	582.229	0.421914	0.115718	3.64606	0.000266294	0.00790103
ENSMUSG00000024642	21888	Tle4	protein_coding	481.947	-0.582415	0.159771	-3.64531	0.000267073	0.00791171
ENSMUSG00000034674	21665	Tdg	protein_coding	602.241	-0.333448	0.0914842	-3.64487	0.000267527	0.00791277
ENSMUSG00000065147	NA		snoRNA	55.0891	-0.960619	0.263713	-3.64266	0.00026983	0.00796841
ENSMUSG00000089911	15247	Mfsd14a	protein_coding	1473.42	-0.458147	0.125919	-3.63844	0.00027429	0.00808749
ENSMUSG00000092008	100043108	Cyp2c69	protein_coding	50594.3	-0.745726	0.205038	-3.63702	0.000275807	0.00811954
ENSMUSG00000025479	13106	Cyp2e1	protein_coding	387635	0.708758	0.194933	3.6359	0.000277016	0.00814247
ENSMUSG00000022514	16180	Il1rap	protein_coding	6279.17	0.524379	0.144272	3.63466	0.000278352	0.00816902
ENSMUSG00000018168	22780	Ikzf3	protein_coding	70.0582	-1.08197	0.297916	-3.63178	0.000281478	0.0082352
ENSMUSG00000026289	77040	Atg16l1	protein_coding	1470.86	-0.304942	0.0839586	-3.63205	0.000281177	0.0082352
ENSMUSG00000113836	NA		transcribed_processed_pseudogene	56.2257	0.981734	0.270399	3.63068	0.000282673	0.00825738
ENSMUSG00000000782	21414	Tcf7	protein_coding	412.151	-0.746186	0.205993	-3.62239	0.000291895	0.00849699
ENSMUSG00000016386	77015	Mpped2	protein_coding	40.5912	0.858826	0.237071	3.62265	0.000291601	0.00849699
ENSMUSG00000031295	110094	Phka2	protein_coding	1744.87	0.435383	0.120202	3.6221	0.000292225	0.00849699
ENSMUSG00000021710	75805	Nln	protein_coding	1567.48	0.304038	0.0839724	3.62069	0.000293817	0.00853016
ENSMUSG00000085558	NA		processed_transcript	385.191	0.533923	0.147556	3.61843	0.000296393	0.00859176
ENSMUSG00000032053	18985	Pou2af1	protein_coding	41.8121	-1.40129	0.387771	-3.61372	0.000301834	0.00873608
ENSMUSG00000114469	NA		processed_transcript	103.135	1.13283	0.313514	3.61332	0.000302302	0.00873626
ENSMUSG00000054191	16596	Klf1	protein_coding	58.073	0.791661	0.21969	3.60354	0.000313914	0.00905796
ENSMUSG00000041912	72634	Tdrkh	protein_coding	263.88	-0.667292	0.185326	-3.60064	0.000317441	0.00914577
ENSMUSG00000028555	230603	Ttc39a	protein_coding	39.1673	1.03424	0.287459	3.59785	0.000320858	0.00923017
ENSMUSG00000041012	70031	Cmtm8	protein_coding	1082.51	0.399259	0.111004	3.59678	0.000322177	0.00925403
ENSMUSG00000039981	237256	Zc3h12d	protein_coding	476.652	0.69736	0.193981	3.595	0.000324392	0.0093035
ENSMUSG00000096215	432995	Smim22	protein_coding	126.696	-1.01452	0.282646	-3.58936	0.000331492	0.00949273
ENSMUSG00000015405	70008	Ace2	protein_coding	26.1707	-0.994489	0.277256	-3.58689	0.000334639	0.00956326
ENSMUSG00000030087	66277	Klf15	protein_coding	3957.75	0.690458	0.192541	3.58604	0.000335736	0.00956326
ENSMUSG00000034918	268663	Cdhr2	protein_coding	8.1168	-2.05843	0.573997	-3.58613	0.000335617	0.00956326
ENSMUSG00000068747	20661	Sort1	protein_coding	747.148	-0.696775	0.194312	-3.58585	0.000335979	0.00956326
ENSMUSG00000000149	14673	Gna12	protein_coding	2953.94	0.838227	0.23383	3.58477	0.000337373	0.0095741
ENSMUSG00000029456	71985	Acad10	protein_coding	1878.46	0.649455	0.18116	3.58498	0.000337106	0.0095741
ENSMUSG00000021806	18074	Nid2	protein_coding	515.435	-0.672153	0.187575	-3.58337	0.000339187	0.00961115
ENSMUSG00000027692	665113	Tnik	protein_coding	352.15	-0.465367	0.129908	-3.58229	0.000340602	0.00963679
ENSMUSG00000016382	102866	Pls3	protein_coding	7071.3	0.591713	0.165226	3.58124	0.000341966	0.00964651
ENSMUSG00000036109	171170	Mbnl3	protein_coding	55.4326	1.184	0.330603	3.58135	0.000341829	0.00964651
ENSMUSG00000028402	17475	Mpdz	protein_coding	2154.23	0.333603	0.0931882	3.57988	0.000343747	0.0096823
ENSMUSG00000031400	14381	G6pdx	protein_coding	450.666	-1.25925	0.352007	-3.57736	0.000347083	0.0097617
ENSMUSG00000110613	NA		lincRNA	88.4662	0.876387	0.24507	3.57606	0.000348807	0.00979563
ENSMUSG00000010911	56369	Apip	protein_coding	601.499	0.426802	0.119412	3.57421	0.000351285	0.00984416
ENSMUSG00000031903	192654	Pla2g15	protein_coding	772.287	0.404908	0.113293	3.57399	0.000351577	0.00984416
ENSMUSG00000020432	21452	Tcn2	protein_coding	10644	0.444209	0.124357	3.57206	0.000354183	0.00990244
ENSMUSG00000095127	NA		IG_V_gene	21.6159	-3.98344	1.11635	-3.56828	0.00035933	0.0100315
ENSMUSG00000015968	12289	Cacna1d	protein_coding	140.874	0.768054	0.215444	3.56498	0.000363889	0.0101438
ENSMUSG00000019851	64058	Perp	protein_coding	5211.43	0.419878	0.117803	3.56424	0.000364919	0.0101575
ENSMUSG00000090298	215895	Sult3a2	protein_coding	729.432	-2.16206	0.608202	-3.55484	0.000378214	0.0105121
ENSMUSG00000062031	212974	Pgghg	protein_coding	2173.77	0.450622	0.126838	3.55272	0.000381267	0.0105659
ENSMUSG00000068114	76457	Ccdc134	protein_coding	295.82	-0.529786	0.149121	-3.55272	0.000381267	0.0105659
ENSMUSG00000044122	216974	Proca1	protein_coding	127.8	-0.755711	0.212843	-3.55056	0.000384418	0.0106376
ENSMUSG00000024498	56070	Tcerg1	protein_coding	1220.94	-0.591144	0.166804	-3.54395	0.000394174	0.0108916
ENSMUSG00000020656	195733	Grhl1	protein_coding	87.481	-0.987374	0.278776	-3.54182	0.000397374	0.0109641
ENSMUSG00000093687	NA		processed_pseudogene	12.3833	-1.92312	0.543057	-3.54128	0.000398197	0.0109707
ENSMUSG00000015750	226548	Aph1a	protein_coding	2730.25	0.458205	0.129548	3.53694	0.000404793	0.01112
ENSMUSG00000103502	NA		antisense	62.3336	0.727741	0.205753	3.53696	0.000404759	0.01112
ENSMUSG00000024065	57440	Ehd3	protein_coding	4521.16	-0.348623	0.0986714	-3.53317	0.000410602	0.0112333
ENSMUSG00000027999	66350	Pla2g12a	protein_coding	302.007	0.751942	0.21281	3.5334	0.000410244	0.0112333
ENSMUSG00000046688	211550	Tifa	protein_coding	1226.15	0.464382	0.131437	3.53311	0.0004107	0.0112333
ENSMUSG00000027577	11438	Chrna4	protein_coding	551.244	-2.82511	0.800096	-3.53096	0.000414058	0.0113088
ENSMUSG00000097180	NA		lincRNA	19.2681	-1.25099	0.354345	-3.53043	0.000414881	0.0113149
ENSMUSG00000020900	77579	Myh10	protein_coding	757.134	-0.42132	0.119514	-3.52529	0.000423015	0.0115202
ENSMUSG00000027775	66868	Mfsd1	protein_coding	4245.33	0.385473	0.109401	3.52348	0.000425926	0.0115827
ENSMUSG00000108621	NA		lincRNA	3093.44	0.5149	0.146161	3.52284	0.000426954	0.011594
ENSMUSG00000085468	NA		antisense	618.159	0.482024	0.136924	3.52037	0.000430944	0.0116856
ENSMUSG00000085156	NA		lincRNA	111.595	-0.807194	0.229371	-3.51916	0.000432908	0.011722
ENSMUSG00000032058	73699	Ppp2r1b	protein_coding	1094.12	0.563406	0.160208	3.51673	0.000436905	0.0117964
ENSMUSG00000079293	56644	Clec7a	polymorphic_pseudogene	317.073	0.801088	0.227778	3.51697	0.00043651	0.0117964
ENSMUSG00000026399	13136	Cd55	protein_coding	784.959	-0.773256	0.220026	-3.51439	0.00044076	0.0118836
ENSMUSG00000001802	435965	Lrp3	protein_coding	655.417	0.747734	0.213224	3.5068	0.000453531	0.0121931
ENSMUSG00000090213	407243	Tmem189	protein_coding	418.619	0.498544	0.14215	3.50717	0.0004529	0.0121931
ENSMUSG00000079845	434794	Xlr4a	protein_coding	25.3272	-1.88265	0.537016	-3.50575	0.000455318	0.0122237
ENSMUSG00000007207	20907	Stx1a	protein_coding	43.9763	-0.926079	0.264246	-3.50461	0.000457283	0.0122417
ENSMUSG00000028229	66302	Rmdn1	protein_coding	670.465	0.350312	0.0999493	3.5049	0.000456782	0.0122417
ENSMUSG00000030598	50760	Fbxo17	protein_coding	62.5156	-0.702287	0.200604	-3.50087	0.000463746	0.0123972
ENSMUSG00000040722	56807	Scamp5	protein_coding	676.314	0.395179	0.112974	3.49796	0.000468824	0.0125152
ENSMUSG00000089675	NA		protein_coding	3.77077	-3.66271	1.0474	-3.49696	0.000470594	0.0125448
ENSMUSG00000032715	228775	Trib3	protein_coding	163.308	1.17122	0.335153	3.49458	0.000474799	0.012639
ENSMUSG00000028476	53614	Reck	protein_coding	249.352	-0.566352	0.162127	-3.49325	0.000477182	0.0126846
ENSMUSG00000026304	19329	Rab17	protein_coding	708.79	0.5235	0.149888	3.4926	0.000478351	0.0126978
ENSMUSG00000044361	271278	BC024139	protein_coding	901.414	0.825731	0.236467	3.49196	0.000479495	0.0127103
ENSMUSG00000047746	207215	Fbxo40	protein_coding	33.5255	1.47637	0.423181	3.48875	0.000485284	0.0128219
ENSMUSG00000060675	225845	Plaat3	protein_coding	568.424	-0.476791	0.136675	-3.4885	0.000485739	0.0128219
ENSMUSG00000085711	NA		processed_pseudogene	2444.81	0.316675	0.0907664	3.4889	0.000485009	0.0128219
ENSMUSG00000048550	208967	Thnsl1	protein_coding	281.901	0.482805	0.138452	3.48718	0.000488151	0.0128676
ENSMUSG00000022843	12724	Clcn2	protein_coding	1823.18	0.390955	0.112162	3.48565	0.000490948	0.0129053
ENSMUSG00000027530	75497	Fabp12	protein_coding	13.026	-1.80604	0.518084	-3.486	0.000490301	0.0129053
ENSMUSG00000061751	545156	Kalrn	protein_coding	1412.8	0.419361	0.120382	3.48357	0.000494768	0.0129877
ENSMUSG00000049038	74238	Mterf2	protein_coding	176.721	0.650313	0.186781	3.48168	0.000498273	0.0130615
ENSMUSG00000078866	628308	Zfp970	protein_coding	1590.31	-0.803969	0.231198	-3.4774	0.000506295	0.0132534
ENSMUSG00000090247	14533	Bloc1s1	protein_coding	84.2014	0.793488	0.228337	3.47507	0.000510729	0.013351
ENSMUSG00000023274	12504	Cd4	protein_coding	45.2128	-0.901531	0.259458	-3.47467	0.000511492	0.0133525
ENSMUSG00000028948	74035	Nol9	protein_coding	831.26	-0.453674	0.130631	-3.47294	0.000514789	0.01342
ENSMUSG00000089791	NA		processed_pseudogene	37.8274	-0.840542	0.242134	-3.47139	0.000517763	0.0134789
ENSMUSG00000034173	71970	Zbed5	protein_coding	162.109	1.34736	0.388386	3.46912	0.000522166	0.0135749
ENSMUSG00000005142	17159	Man2b1	protein_coding	5637.89	0.324101	0.0934453	3.46835	0.000523675	0.0135954
ENSMUSG00000048756	56484	Foxo3	protein_coding	2025.99	0.410464	0.118423	3.46609	0.000528079	0.0136909
ENSMUSG00000057561	13664	Eif1a	protein_coding	3397.63	-0.56548	0.163233	-3.46425	0.000531706	0.0137661
ENSMUSG00000038074	231997	Fkbp14	protein_coding	420.324	-0.540812	0.156245	-3.4613	0.000537579	0.0138801
ENSMUSG00000088246	NA		miRNA	13.4647	1.64308	0.474684	3.46143	0.000537323	0.0138801
ENSMUSG00000021884	56794	Hacl1	protein_coding	2431.96	-0.823102	0.237968	-3.45888	0.000542433	0.0139483
ENSMUSG00000027562	12349	Car2	protein_coding	470.207	-0.649021	0.18763	-3.45905	0.00054208	0.0139483
ENSMUSG00000034855	15945	Cxcl10	protein_coding	168.198	0.812818	0.234992	3.45892	0.000542354	0.0139483
ENSMUSG00000002908	84036	Kcnn1	protein_coding	183.469	0.517234	0.149583	3.45785	0.000544509	0.0139558
ENSMUSG00000019842	103213	Traf3ip2	protein_coding	205.49	-0.493833	0.142851	-3.45698	0.000546264	0.0139558
ENSMUSG00000036560	243914	Lgi4	protein_coding	15.2181	-1.3734	0.397292	-3.4569	0.000546419	0.0139558
ENSMUSG00000087357	NA		lincRNA	11.6175	-2.18601	0.632264	-3.45744	0.000545337	0.0139558
ENSMUSG00000090394	67647	4930523C07Rik	protein_coding	775.065	0.614905	0.177876	3.45693	0.000546364	0.0139558
ENSMUSG00000014609	11448	Chrne	protein_coding	25.9915	-0.981097	0.284003	-3.45453	0.000551258	0.0140604
ENSMUSG00000029111	24116	Nelfa	protein_coding	565.858	-0.446941	0.129437	-3.45297	0.000554453	0.0141143
ENSMUSG00000078350	68859	Smim1	protein_coding	196.085	-0.808543	0.234172	-3.45277	0.000554863	0.0141143
ENSMUSG00000043895	14739	S1pr2	protein_coding	330.007	0.48271	0.140018	3.44749	0.000565812	0.0143735
ENSMUSG00000044646	207259	Zbtb7c	protein_coding	69.7899	-0.885544	0.256959	-3.44625	0.000568423	0.0144204
ENSMUSG00000019718	67217	L3hypdh	protein_coding	874.982	0.408035	0.118412	3.44589	0.00056919	0.0144205
ENSMUSG00000089756	667962	Zfp966	protein_coding	16.0001	-2.01664	0.585566	-3.44392	0.000573345	0.0145063
ENSMUSG00000032114	14385	Slc37a4	protein_coding	3953.3	0.615105	0.17872	3.44174	0.000577995	0.0146043
ENSMUSG00000057342	56632	Sphk2	protein_coding	2335.11	0.973791	0.282965	3.44138	0.000578762	0.0146043
ENSMUSG00000022679	93734	Mpv17l	protein_coding	968.038	-0.59743	0.173698	-3.43948	0.000582832	0.0146829
ENSMUSG00000029864	76263	Gstk1	protein_coding	4215.59	0.589035	0.171271	3.4392	0.000583433	0.0146829
ENSMUSG00000114452	NA		lincRNA	168.985	-1.12038	0.325805	-3.4388	0.000584309	0.0146854
ENSMUSG00000003379	12518	Cd79a	protein_coding	91.544	-1.43509	0.417417	-3.43804	0.00058595	0.0146876
ENSMUSG00000029591	22256	Ung	protein_coding	188.266	0.804796	0.234063	3.43837	0.000585232	0.0146876
ENSMUSG00000029467	11938	Atp2a2	protein_coding	12882.4	-0.488134	0.142046	-3.43645	0.000589401	0.014754
ENSMUSG00000049723	17381	Mmp12	protein_coding	47.0105	1.5859	0.461541	3.4361	0.000590159	0.014754
ENSMUSG00000040420	320865	Cdh18	protein_coding	27.6135	1.06528	0.310084	3.43544	0.000591601	0.0147705
ENSMUSG00000019990	29863	Pde7b	protein_coding	454.54	0.49485	0.144083	3.43448	0.000593684	0.0147902
ENSMUSG00000037847	225994	Nmrk1	protein_coding	1695.93	-0.540804	0.157469	-3.43436	0.000593957	0.0147902
ENSMUSG00000108083	NA		unprocessed_pseudogene	200.193	0.839038	0.244333	3.43399	0.000594765	0.0147909
ENSMUSG00000026933	227634	Camsap1	protein_coding	653.901	-0.429193	0.125038	-3.43251	0.000598022	0.0148523
ENSMUSG00000006567	11979	Atp7b	protein_coding	2962.27	0.482571	0.140613	3.4319	0.000599376	0.0148664
ENSMUSG00000025815	209692	Dhtkd1	protein_coding	5633.63	0.628834	0.183301	3.4306	0.00060224	0.0149075
ENSMUSG00000031712	16168	Il15	protein_coding	144.961	0.600162	0.174982	3.42986	0.000603901	0.0149075
ENSMUSG00000092035	170676	Peg10	protein_coding	45	-1.66244	0.484716	-3.42973	0.000604189	0.0149075
ENSMUSG00000101111	NA		unprocessed_pseudogene	3294.36	0.944264	0.275296	3.42999	0.000603597	0.0149075
ENSMUSG00000052040	50794	Klf13	protein_coding	2459.95	0.753555	0.220122	3.42335	0.00061855	0.015242
ENSMUSG00000038550	229599	Ciart	protein_coding	45.9488	2.9993	0.876275	3.42278	0.000619844	0.015254
ENSMUSG00000021136	64075	Smoc1	protein_coding	6002.76	0.443858	0.129707	3.42199	0.00062164	0.0152783
ENSMUSG00000026616	12902	Cr2	protein_coding	27.262	-1.7653	0.515996	-3.42115	0.000623568	0.0153058
ENSMUSG00000046314	217517	Stxbp6	protein_coding	932.319	0.407716	0.119271	3.4184	0.000629913	0.0154415
ENSMUSG00000039985	56306	Sinhcaf	protein_coding	97.8132	-0.681716	0.199565	-3.416	0.000635484	0.0155578
ENSMUSG00000079534	434797	Gm5640	protein_coding	3.72999	3.53632	1.03539	3.41543	0.000636804	0.01557
ENSMUSG00000026656	14130	Fcgr2b	protein_coding	2936.84	-0.39807	0.116575	-3.41471	0.00063849	0.015591
ENSMUSG00000023968	114570	Crip3	protein_coding	37.4821	0.99311	0.290869	3.41429	0.000639496	0.0155954
ENSMUSG00000028889	230734	Yrdc	protein_coding	440.55	-0.629946	0.184646	-3.41164	0.000645737	0.0157254
ENSMUSG00000082361	12223	Btc	protein_coding	139.099	0.684856	0.20076	3.41132	0.00064649	0.0157254
ENSMUSG00000016664	23970	Pacsin2	protein_coding	3342.66	0.404138	0.11855	3.40901	0.000651983	0.0158387
ENSMUSG00000003824	71846	Syce2	protein_coding	23.0606	1.02951	0.30211	3.40773	0.000655057	0.0158744
ENSMUSG00000058934	NA		antisense	88.1638	0.67489	0.198049	3.4077	0.000655134	0.0158744
ENSMUSG00000026491	226747	Ahctf1	protein_coding	5576.93	-0.562914	0.165385	-3.40367	0.000664877	0.0160459
ENSMUSG00000032068	76509	Plet1	protein_coding	165.36	-0.606722	0.178269	-3.40341	0.000665497	0.0160459
ENSMUSG00000064120	56738	Mocs1	protein_coding	4356.37	0.455759	0.133914	3.40337	0.00066561	0.0160459
ENSMUSG00000114425	NA		lincRNA	63.1505	0.902951	0.265289	3.40365	0.00066492	0.0160459
ENSMUSG00000034639	74729	Setmar	protein_coding	217.535	0.46643	0.137112	3.40183	0.000669371	0.0160759
ENSMUSG00000047492	16326	Inhbe	protein_coding	4257.26	1.08895	0.32012	3.40169	0.000669699	0.0160759
ENSMUSG00000076618	NA		IG_J_gene	8.04982	-2.39752	0.704723	-3.40208	0.000668751	0.0160759
ENSMUSG00000105442	NA		TEC	7.87065	2.02288	0.594707	3.40147	0.000670253	0.0160759
ENSMUSG00000030521	67973	Mphosph10	protein_coding	711.085	-0.696207	0.204755	-3.4002	0.000673376	0.0161161
ENSMUSG00000051998	240754	Lax1	protein_coding	31.2411	-1.22321	0.359758	-3.40009	0.000673636	0.0161161
ENSMUSG00000085912	NA		lincRNA	34.3021	1.1347	0.33392	3.39813	0.000678484	0.0162116
ENSMUSG00000032066	170752	Bco2	protein_coding	2041.92	0.388109	0.114233	3.39753	0.000679977	0.0162267
ENSMUSG00000006800	72043	Sulf2	protein_coding	941.79	0.551321	0.16238	3.39526	0.00068564	0.0163017
ENSMUSG00000020395	16428	Itk	protein_coding	31.3907	-1.00997	0.297424	-3.39571	0.000684502	0.0163017
ENSMUSG00000026932	67991	Nacc2	protein_coding	1540.75	0.376999	0.111038	3.39523	0.000685706	0.0163017
ENSMUSG00000039765	231214	Cc2d2a	protein_coding	593.368	0.560099	0.165017	3.3942	0.000688302	0.0163429
ENSMUSG00000063193	217304	Cd300lb	protein_coding	69.4252	0.746624	0.22006	3.39282	0.000691773	0.0163851
ENSMUSG00000086219	NA		antisense	35.3718	0.923471	0.272185	3.3928	0.000691817	0.0163851
ENSMUSG00000034707	75612	Gns	protein_coding	7645.23	0.330284	0.0975318	3.38643	0.000708094	0.0167497
ENSMUSG00000040147	109731	Maob	protein_coding	20937.5	0.423147	0.124991	3.38542	0.000710681	0.0167898
ENSMUSG00000026691	14262	Fmo3	protein_coding	16060.9	-1.04343	0.308403	-3.38332	0.000716139	0.0168977
ENSMUSG00000036103	140792	Colec12	protein_coding	3263.42	0.321641	0.0950845	3.38269	0.000717797	0.0169157
ENSMUSG00000031483	244373	Erlin2	protein_coding	2289.29	0.259787	0.0768351	3.38109	0.000721976	0.016993
ENSMUSG00000078672	381530	Mup20	protein_coding	559.912	-0.990238	0.292969	-3.38	0.000724845	0.0170393
ENSMUSG00000023861	55951	Mpc1	protein_coding	5562.67	0.378492	0.112076	3.3771	0.000732532	0.0171986
ENSMUSG00000025193	66388	Cutc	protein_coding	663.688	0.385998	0.114619	3.36767	0.000758056	0.0177757
ENSMUSG00000046010	66983	Zfp830	protein_coding	424.016	-0.333396	0.0990159	-3.3671	0.000759639	0.0177817
ENSMUSG00000047735	209086	Samd9l	protein_coding	2555.34	0.482618	0.143342	3.3669	0.000760193	0.0177817
ENSMUSG00000030098	243547	Grip2	protein_coding	22.2012	1.12023	0.332902	3.36505	0.000765287	0.0178752
ENSMUSG00000116993	NA		lincRNA	617.297	0.512393	0.152282	3.36477	0.000766078	0.0178752
ENSMUSG00000086839	NA		antisense	11.0853	-1.76106	0.523632	-3.36317	0.000770525	0.0179568
ENSMUSG00000049109	210757	Themis	protein_coding	34.8913	1.96733	0.58548	3.36019	0.000778877	0.018129
ENSMUSG00000045730	11555	Adrb2	protein_coding	64.5529	-0.754629	0.224676	-3.35874	0.000782997	0.0182025
ENSMUSG00000045751	212377	Mms22l	protein_coding	65.6451	0.742852	0.221494	3.35382	0.000797046	0.018504
ENSMUSG00000048249	77128	Crebrf	protein_coding	1416.25	0.624552	0.186238	3.35351	0.000797922	0.018504
ENSMUSG00000037318	215243	Traf3ip3	protein_coding	65.9423	-0.92255	0.275169	-3.35266	0.000800387	0.0185184
ENSMUSG00000053279	11668	Aldh1a1	protein_coding	61237.9	0.61301	0.182845	3.35262	0.000800506	0.0185184
ENSMUSG00000086929	NA		antisense	33.5119	1.25233	0.373632	3.35178	0.000802949	0.0185522
ENSMUSG00000028411	66408	Aptx	protein_coding	811.621	0.36423	0.108692	3.35104	0.000805086	0.0185717
ENSMUSG00000073565	71373	Prr16	protein_coding	2229.62	0.484779	0.144675	3.35081	0.000805757	0.0185717
ENSMUSG00000076937	NA		IG_C_gene	50.9305	-1.77189	0.529292	-3.34766	0.000814956	0.0187609
ENSMUSG00000030309	232560	Caprin2	protein_coding	316.606	0.730766	0.218328	3.3471	0.00081662	0.0187763
ENSMUSG00000003644	20111	Rps6ka1	protein_coding	570.689	0.662096	0.19805	3.34308	0.000828547	0.0190274
ENSMUSG00000002797	110175	Ggct	protein_coding	515.906	-0.554356	0.166016	-3.33916	0.000840307	0.0191347
ENSMUSG00000006390	54325	Elovl1	protein_coding	1870.9	-0.52908	0.158404	-3.34006	0.000837589	0.0191347
ENSMUSG00000014030	18507	Pax5	protein_coding	49.446	-1.15938	0.347143	-3.33978	0.000838454	0.0191347
ENSMUSG00000021281	21928	Tnfaip2	protein_coding	1902.18	-0.612279	0.183329	-3.33978	0.000838452	0.0191347
ENSMUSG00000036120	19727	Rfxank	protein_coding	1294.37	-0.578299	0.173104	-3.34076	0.000835486	0.0191347
ENSMUSG00000072664	105887	Ugt3a1	protein_coding	5894.21	0.635318	0.190257	3.33926	0.000840028	0.0191347
ENSMUSG00000110239	NA		lincRNA	10.0578	1.79548	0.53753	3.34025	0.000837026	0.0191347
ENSMUSG00000040111	235283	Gramd1b	protein_coding	232.567	0.573227	0.171717	3.33822	0.000843177	0.0191769
ENSMUSG00000000278	74617	Scpep1	protein_coding	2559.84	-0.374837	0.112343	-3.33656	0.000848226	0.0192149
ENSMUSG00000006641	330064	Slc5a6	protein_coding	445.537	0.647981	0.194198	3.33671	0.00084776	0.0192149
ENSMUSG00000036478	12226	Btg1	protein_coding	3794.17	0.415736	0.124612	3.33624	0.000849202	0.0192149
ENSMUSG00000072946	77219	Ptgr2	protein_coding	5113.37	0.254593	0.0763167	3.336	0.000849927	0.0192149
ENSMUSG00000104367	NA		lincRNA	29.9396	1.01843	0.305197	3.33698	0.000846938	0.0192149
ENSMUSG00000027699	13605	Ect2	protein_coding	117.501	-0.831161	0.249196	-3.33537	0.000851847	0.0192353
ENSMUSG00000105970	NA		TEC	52.8597	-1.17823	0.353455	-3.33347	0.000857701	0.0193443
ENSMUSG00000108487	NA		unprocessed_pseudogene	19.9804	1.04284	0.312949	3.33231	0.000861269	0.0194016
ENSMUSG00000027961	109245	Lrrc39	protein_coding	79.3563	1.17875	0.353944	3.33034	0.000867397	0.0195164
ENSMUSG00000035769	102448	Xylb	protein_coding	9270.8	0.353377	0.106145	3.3292	0.000870973	0.0195736
ENSMUSG00000025429	19201	Pstpip2	protein_coding	1373.04	-0.683337	0.205317	-3.3282	0.000874087	0.0196202
ENSMUSG00000025197	226143	Cyp2c23	protein_coding	19986.3	-0.579217	0.174051	-3.32786	0.000875154	0.0196209
ENSMUSG00000020520	171212	Galnt10	protein_coding	456.694	0.461967	0.138852	3.32703	0.000877754	0.0196559
ENSMUSG00000038279	110109	Nop2	protein_coding	892.699	-0.48662	0.146289	-3.32643	0.000879648	0.019675
ENSMUSG00000016024	16803	Lbp	protein_coding	7132.24	0.572648	0.172211	3.32527	0.000883338	0.0197109
ENSMUSG00000030747	67800	Dgat2	protein_coding	16533.8	0.60804	0.18284	3.32552	0.000882522	0.0197109
ENSMUSG00000026020	55989	Nop58	protein_coding	1200.7	-0.805748	0.242424	-3.32371	0.000888289	0.0197746
ENSMUSG00000046402	19659	Rbp1	protein_coding	512.956	-0.942732	0.283619	-3.32394	0.000887558	0.0197746
ENSMUSG00000027405	67134	Nop56	protein_coding	1053.51	-0.571615	0.172057	-3.32225	0.00089295	0.0198343
ENSMUSG00000046269	54651	Usp27x	protein_coding	81.9385	0.528176	0.158983	3.32221	0.000893068	0.0198343
ENSMUSG00000022215	68680	Fitm1	protein_coding	441.698	1.15148	0.346635	3.32187	0.000894166	0.0198354
ENSMUSG00000000142	12006	Axin2	protein_coding	832.725	-0.698449	0.210318	-3.32091	0.000897232	0.01988
ENSMUSG00000038276	171209	Asic3	protein_coding	8.41755	-1.66378	0.501148	-3.31994	0.000900354	0.0199259
ENSMUSG00000094872	NA		IG_V_gene	13.8782	-2.18158	0.657659	-3.31718	0.000909303	0.0201004
ENSMUSG00000052013	208154	Btla	protein_coding	60.7872	-1.01129	0.304973	-3.31599	0.000913186	0.0201626
ENSMUSG00000024191	224630	Bnip1	protein_coding	856.047	0.281693	0.084991	3.31439	0.000918433	0.0202548
ENSMUSG00000035953	219024	Pip4p1	protein_coding	774.819	-0.361153	0.108995	-3.31349	0.000921385	0.0202962
ENSMUSG00000052435	110794	Cebpe	protein_coding	280.937	0.733781	0.221768	3.30878	0.000937033	0.0206169
ENSMUSG00000097134	NA		lincRNA	109.379	0.651826	0.197061	3.30773	0.000940538	0.02067
ENSMUSG00000046658	54201	Zfp316	protein_coding	290.497	0.413026	0.124884	3.30729	0.000942029	0.0206787
ENSMUSG00000070044	212326	Fam149a	protein_coding	1554.9	0.411806	0.124719	3.30186	0.000960453	0.0210586
ENSMUSG00000055319	207352	Sec23ip	protein_coding	1796.31	-0.33322	0.100942	-3.30112	0.000962997	0.02109
ENSMUSG00000074213	NA		antisense	19.7161	-1.468	0.44514	-3.29783	0.000974334	0.0213136
ENSMUSG00000021285	21981	Ppp1r13b	protein_coding	697.502	-0.336445	0.102072	-3.29617	0.000980128	0.0214155
ENSMUSG00000025348	16404	Itga7	protein_coding	581.294	0.625344	0.189754	3.29555	0.000982286	0.0214379
ENSMUSG00000027765	18441	P2ry1	protein_coding	589.483	0.562015	0.170564	3.29504	0.000984085	0.0214524
ENSMUSG00000031906	58994	Smpd3	protein_coding	62.5816	1.07281	0.326066	3.29015	0.00100133	0.0218032
ENSMUSG00000000295	69692	Hddc2	protein_coding	54.0072	-0.744748	0.226493	-3.28817	0.00100842	0.0219323
ENSMUSG00000041057	72515	Wdr43	protein_coding	1110.15	-0.473352	0.143989	-3.28743	0.00101108	0.0219648
ENSMUSG00000031796	14894	Cfap20	protein_coding	921.012	0.319638	0.0972608	3.2864	0.00101477	0.0220197
ENSMUSG00000037750	216971	Fam222b	protein_coding	893.342	-0.342032	0.104103	-3.28551	0.00101797	0.0220638
ENSMUSG00000030968	71830	Pdilt	protein_coding	582.11	-0.675254	0.205644	-3.28361	0.00102487	0.0221879
ENSMUSG00000097729	NA		processed_transcript	201.366	-0.706653	0.215231	-3.28322	0.00102627	0.0221928
ENSMUSG00000021751	93732	Acox2	protein_coding	12742.2	0.38377	0.116921	3.2823	0.00102963	0.022203
ENSMUSG00000043183	319719	Simc1	protein_coding	487.99	-0.72713	0.221518	-3.28248	0.00102897	0.022203
ENSMUSG00000054814	69727	Usp46	protein_coding	772.437	-0.482575	0.147031	-3.28213	0.00103027	0.022203
ENSMUSG00000052752	224619	Traf7	protein_coding	834.416	-0.407364	0.124182	-3.28039	0.00103664	0.0223098
ENSMUSG00000066153	381531	Mup21	protein_coding	331.266	0.672436	0.205003	3.28013	0.00103758	0.0223098
ENSMUSG00000010025	11671	Aldh3a2	protein_coding	29344.7	0.587333	0.17925	3.27661	0.00105063	0.0225232
ENSMUSG00000033147	242126	Slc22a15	protein_coding	851.347	0.426404	0.13013	3.27674	0.00105013	0.0225232
ENSMUSG00000092086	NA		processed_pseudogene	216.682	0.524363	0.160038	3.27648	0.00105108	0.0225232
ENSMUSG00000028552	13858	Eps15	protein_coding	2423.1	-0.37026	0.11304	-3.27547	0.00105487	0.0225532
ENSMUSG00000049555	20776	Tmie	protein_coding	2522.85	0.520385	0.158863	3.27568	0.00105407	0.0225532
ENSMUSG00000004341	75512	Gpx6	protein_coding	47.6435	0.887472	0.271079	3.27385	0.00106093	0.0226062
ENSMUSG00000029669	269831	Tspan12	protein_coding	6589.91	0.251445	0.076792	3.27436	0.00105901	0.0226062
ENSMUSG00000044068	22183	Zrsr1	protein_coding	1166.39	-0.468656	0.143147	-3.27395	0.00106057	0.0226062
ENSMUSG00000076608	NA		IG_J_gene	8.24081	-1.87142	0.571792	-3.2729	0.0010645	0.0226565
ENSMUSG00000025702	71779	Marchf8	protein_coding	5733.53	0.25353	0.0775251	3.2703	0.00107433	0.0228401
ENSMUSG00000025582	18164	Nptx1	protein_coding	14.0762	1.34693	0.41213	3.26821	0.0010823	0.0229836
ENSMUSG00000041135	192656	Ripk2	protein_coding	277.198	0.543268	0.166593	3.26104	0.00111005	0.0235466
ENSMUSG00000033295	19268	Ptprf	protein_coding	10424.8	0.62622	0.192118	3.25955	0.00111588	0.0236436
ENSMUSG00000018983	242705	E2f2	protein_coding	92.706	0.978372	0.300214	3.25891	0.0011184	0.0236669
ENSMUSG00000034258	217721	Flvcr2	protein_coding	675.307	0.741956	0.227689	3.25864	0.00111948	0.0236669
ENSMUSG00000022676	20583	Snai2	protein_coding	347.123	0.656212	0.201421	3.25791	0.00112237	0.0237014
ENSMUSG00000022948	224440	Setd4	protein_coding	399.182	-0.565328	0.173613	-3.25626	0.0011289	0.0238127
ENSMUSG00000110439	100861909	Mup22	protein_coding	23915.3	-2.53114	0.777689	-3.2547	0.00113512	0.0239173
ENSMUSG00000023828	20519	Slc22a3	protein_coding	168.127	0.735511	0.226194	3.25168	0.00114725	0.0241458
ENSMUSG00000042745	15901	Id1	protein_coding	160.944	-0.808691	0.248929	-3.24868	0.00115942	0.0243208
ENSMUSG00000074361	319430	C5ar2	protein_coding	202.623	-0.46738	0.143856	-3.24894	0.00115836	0.0243208
ENSMUSG00000114357	NA		antisense	7.48835	1.66569	0.512636	3.24927	0.00115704	0.0243208
ENSMUSG00000027227	20322	Sord	protein_coding	83413.9	0.367474	0.113247	3.24489	0.00117498	0.0246198
ENSMUSG00000025059	14933	Gk	protein_coding	8338.67	0.443571	0.136732	3.24408	0.00117831	0.0246623
ENSMUSG00000027313	69065	Chac1	protein_coding	97.004	2.15665	0.665024	3.24296	0.00118293	0.0247044
ENSMUSG00000067144	108114	Slc22a7	protein_coding	1294.82	0.848135	0.261511	3.24321	0.00118191	0.0247044
ENSMUSG00000027536	66371	Chmp4c	protein_coding	310.507	-0.506028	0.156083	-3.24204	0.00118678	0.02473
ENSMUSG00000030339	17000	Ltbr	protein_coding	2739.63	0.665277	0.205189	3.24227	0.0011858	0.02473
ENSMUSG00000032372	18828	Plscr2	protein_coding	1799.11	0.332223	0.102556	3.23944	0.00119763	0.0249011
ENSMUSG00000040363	71458	Bcor	protein_coding	1720.91	-0.354409	0.109397	-3.23966	0.00119671	0.0249011
ENSMUSG00000032349	68801	Elovl5	protein_coding	48724.7	-0.442819	0.136723	-3.23881	0.0012003	0.0249293
ENSMUSG00000105741	NA		TEC	64.9062	-0.591616	0.182714	-3.23794	0.00120397	0.024978
ENSMUSG00000032531	56332	Amotl2	protein_coding	1256.55	0.487674	0.150656	3.237	0.00120793	0.0250328
ENSMUSG00000024143	104215	Rhoq	protein_coding	497.213	0.389366	0.120308	3.2364	0.00121049	0.0250584
ENSMUSG00000020075	56200	Ddx21	protein_coding	2473.83	-0.421713	0.13036	-3.235	0.00121643	0.0251147
ENSMUSG00000021287	74335	Xrcc3	protein_coding	199.862	0.667328	0.206291	3.23489	0.0012169	0.0251147
ENSMUSG00000110634	NA		lincRNA	13.2798	1.76411	0.54535	3.23482	0.0012172	0.0251147
ENSMUSG00000118011	NA		processed_pseudogene	6.4114	2.33099	0.722252	3.22739	0.00124924	0.0257478
ENSMUSG00000049717	319583	Lig4	protein_coding	379.01	-0.469608	0.145568	-3.22604	0.00125516	0.0258415
ENSMUSG00000002831	57435	Plin4	protein_coding	1023.63	1.7558	0.544474	3.22477	0.00126074	0.0259282
ENSMUSG00000032860	18442	P2ry2	protein_coding	432.295	0.524188	0.162789	3.22005	0.00128167	0.0263238
ENSMUSG00000062410	15494	Hsd3b3	protein_coding	10040.3	0.605003	0.1879	3.21981	0.00128276	0.0263238
ENSMUSG00000054715	232878	Zscan22	protein_coding	411.057	-0.369754	0.114858	-3.21923	0.00128537	0.0263486
ENSMUSG00000026581	20343	Sell	protein_coding	86.362	-0.755822	0.234825	-3.21865	0.00128793	0.0263726
ENSMUSG00000031781	109006	Ciapin1	protein_coding	819.961	-0.398835	0.123939	-3.21798	0.00129095	0.0264016
ENSMUSG00000056899	93757	Immp2l	protein_coding	813.369	0.465243	0.144588	3.21772	0.00129214	0.0264016
ENSMUSG00000038335	104662	Tsr1	protein_coding	1026.99	-0.65492	0.203682	-3.21541	0.0013026	0.0265865
ENSMUSG00000058470	666926	Gm8369	protein_coding	15.3484	-1.54695	0.481211	-3.21471	0.00130576	0.0266224
ENSMUSG00000041075	14369	Fzd7	protein_coding	1307.4	-0.431714	0.134418	-3.21173	0.00131939	0.0268712
ENSMUSG00000004865	20815	Srpk1	protein_coding	1600.62	-0.250132	0.0779094	-3.21055	0.00132483	0.026953
ENSMUSG00000037366	100163	Pafah2	protein_coding	5858.2	0.370456	0.115454	3.20868	0.00133345	0.0270992
ENSMUSG00000043020	242253	Wdr63	protein_coding	25.4248	1.16991	0.364645	3.20837	0.00133491	0.0270998
ENSMUSG00000029233	57357	Srd5a3	protein_coding	397.163	0.347211	0.108249	3.20753	0.00133882	0.0271499
ENSMUSG00000023022	65970	Lima1	protein_coding	5122.22	0.398769	0.124353	3.20676	0.0013424	0.0271933
ENSMUSG00000078619	83796	Smarcd2	protein_coding	2603.1	0.327636	0.102184	3.20633	0.00134441	0.0272049
ENSMUSG00000112880	NA		bidirectional_promoter_lncRNA	97.4191	0.517579	0.161487	3.20509	0.0013502	0.0272928
ENSMUSG00000037321	21354	Tap1	protein_coding	1163.84	0.517422	0.1615	3.20384	0.00135606	0.0273347
ENSMUSG00000099858	NA		processed_pseudogene	370.834	0.614015	0.191656	3.20373	0.00135661	0.0273347
ENSMUSG00000113853	NA		TEC	26.82	-0.923409	0.288191	-3.20416	0.00135459	0.0273347
ENSMUSG00000075289	107239	Carns1	protein_coding	75.5403	-0.55602	0.173639	-3.20216	0.001364	0.0274543
ENSMUSG00000023963	56050	Cyp39a1	protein_coding	2279.28	-0.520513	0.162627	-3.20066	0.00137115	0.0275688
ENSMUSG00000037108	381678	Zcwpw1	protein_coding	324.95	-0.46273	0.144631	-3.19939	0.0013772	0.0276028
ENSMUSG00000037251	74653	Pomk	protein_coding	592.259	0.355017	0.110964	3.19938	0.00137722	0.0276028
ENSMUSG00000041650	110821	Pcca	protein_coding	3794.97	0.390017	0.121895	3.1996	0.00137617	0.0276028
ENSMUSG00000041147	12190	Brca2	protein_coding	217.785	0.660074	0.206338	3.19899	0.00137908	0.0276109
ENSMUSG00000046179	108961	E2f8	protein_coding	583.236	-0.912894	0.285661	-3.19572	0.00139481	0.0278372
ENSMUSG00000046598	71911	Bdh1	protein_coding	17680.9	0.704408	0.220403	3.196	0.00139345	0.0278372
ENSMUSG00000094502	NA		IG_V_gene	5.65565	-3.35454	1.04964	-3.19589	0.00139401	0.0278372
ENSMUSG00000058624	14544	Gda	protein_coding	2240.62	0.502026	0.157149	3.19458	0.00140034	0.0279181
ENSMUSG00000097673	NA		lincRNA	84.9723	0.593148	0.185777	3.19279	0.00140904	0.0280619
ENSMUSG00000028318	64424	Polr1e	protein_coding	228.525	-0.479694	0.150273	-3.19215	0.00141218	0.028095
ENSMUSG00000076606	NA		IG_J_gene	5.91165	-3.49749	1.09582	-3.19166	0.0014146	0.0281135
ENSMUSG00000084616	NA		snRNA	53.2429	-1.09401	0.342827	-3.19113	0.00141716	0.0281347
ENSMUSG00000004032	14866	Gstm5	protein_coding	536.052	-0.57054	0.178931	-3.18861	0.00142958	0.0283001
ENSMUSG00000112063	NA		processed_pseudogene	5.38396	-2.1516	0.674755	-3.18871	0.00142908	0.0283001
ENSMUSG00000114355	NA		lincRNA	30.7337	1.03081	0.323287	3.18853	0.00142998	0.0283001
ENSMUSG00000062794	235048	Zfp599	protein_coding	13.7493	-1.30101	0.408158	-3.18752	0.001435	0.0283699
ENSMUSG00000022048	12934	Dpysl2	protein_coding	423.013	-0.499557	0.156895	-3.18402	0.00145243	0.0286785
ENSMUSG00000022964	77975	Tmem50b	protein_coding	341.471	-0.447322	0.140514	-3.18348	0.00145517	0.0286785
ENSMUSG00000037370	18605	Enpp1	protein_coding	2650.59	0.28991	0.0910803	3.18302	0.00145749	0.0286785
ENSMUSG00000041272	252838	Tox	protein_coding	654.188	0.567108	0.178139	3.18351	0.00145499	0.0286785
ENSMUSG00000092470	NA		protein_coding	4.00509	-2.57814	0.810004	-3.18288	0.00145821	0.0286785
ENSMUSG00000015217	15354	Hmgb3	protein_coding	751.184	0.421868	0.13263	3.18078	0.0014688	0.0288324
ENSMUSG00000026701	11758	Prdx6	protein_coding	19261.3	0.398445	0.125269	3.18072	0.00146908	0.0288324
ENSMUSG00000039231	20937	Suv39h1	protein_coding	412.521	0.343478	0.108123	3.17675	0.00148935	0.0292
ENSMUSG00000046408	73453	1700067K01Rik	protein_coding	18.0991	1.15416	0.363405	3.17595	0.00149345	0.0292499
ENSMUSG00000001672	73608	Marveld3	protein_coding	23.8207	-1.07521	0.338694	-3.17457	0.0015006	0.0292715
ENSMUSG00000025470	69752	Zfp511	protein_coding	261.828	-0.41025	0.129196	-3.17541	0.00149623	0.0292715
ENSMUSG00000029279	114642	Brdt	protein_coding	68.9761	0.567536	0.178799	3.17416	0.00150269	0.0292715
ENSMUSG00000035357	55983	Pdzrn3	protein_coding	352.287	0.804521	0.253464	3.1741	0.001503	0.0292715
ENSMUSG00000044072	237711	Eml6	protein_coding	171.699	0.678038	0.213595	3.17441	0.00150141	0.0292715
ENSMUSG00000090035	14426	Galnt4	protein_coding	1007.13	0.322978	0.101759	3.17394	0.00150385	0.0292715
ENSMUSG00000026398	26424	Nr5a2	protein_coding	4815.18	0.345975	0.109108	3.17093	0.00151952	0.0295159
ENSMUSG00000065236	NA		rRNA	5.51296	-1.89559	0.597768	-3.17111	0.00151856	0.0295159
ENSMUSG00000009108	14686	Gnat2	protein_coding	31.4321	-1.12148	0.353827	-3.16958	0.00152659	0.0296048
ENSMUSG00000026822	16819	Lcn2	protein_coding	631.48	1.86957	0.589869	3.16946	0.00152723	0.0296048
ENSMUSG00000025791	72157	Pgm1	protein_coding	10001.8	0.364868	0.11517	3.16809	0.00153444	0.0297141
ENSMUSG00000008193	272382	Spib	protein_coding	44.5541	-0.831135	0.262444	-3.1669	0.00154075	0.0298057
ENSMUSG00000026012	12487	Cd28	protein_coding	21.8012	-1.05785	0.334067	-3.16659	0.00154235	0.0298062
ENSMUSG00000030256	79362	Bhlhe41	protein_coding	43.0564	2.5673	0.810968	3.16572	0.00154701	0.0298486
ENSMUSG00000037703	241638	Lzts3	protein_coding	1428.11	0.393235	0.124222	3.16559	0.0015477	0.0298486
ENSMUSG00000022150	13132	Dab2	protein_coding	1180.64	-0.518108	0.163757	-3.16389	0.00155677	0.029947
ENSMUSG00000037242	29876	Clic4	protein_coding	3922.65	-0.330616	0.104491	-3.16406	0.00155585	0.029947
ENSMUSG00000047496	320311	Rnf152	protein_coding	2786.52	0.715036	0.22601	3.16374	0.00155756	0.029947
ENSMUSG00000001911	18032	Nfix	protein_coding	5710.21	0.412133	0.130373	3.16119	0.00157128	0.0301802
ENSMUSG00000032527	66904	Pccb	protein_coding	7359.2	0.374256	0.118429	3.16016	0.0015768	0.0302515
ENSMUSG00000046005	NA		lincRNA	173.438	-0.636554	0.201466	-3.15961	0.0015798	0.0302515
ENSMUSG00000096490	NA		IG_V_gene	11.8367	-2.80101	0.886481	-3.1597	0.00157932	0.0302515
ENSMUSG00000061536	215474	Sec22c	protein_coding	696.84	0.52506	0.166349	3.15637	0.00159746	0.030555
ENSMUSG00000075025	NA		lincRNA	15.408	2.36719	0.750034	3.15611	0.00159888	0.030555
ENSMUSG00000035469	71330	Rcbtb1	protein_coding	3991.94	0.310806	0.0986003	3.15218	0.00162056	0.0309379
ENSMUSG00000016239	74365	Lonrf3	protein_coding	188.767	-0.79616	0.252621	-3.1516	0.00162378	0.0309682
ENSMUSG00000025026	27360	Add3	protein_coding	976.337	-0.386917	0.122841	-3.14973	0.00163421	0.0311044
ENSMUSG00000062908	11364	Acadm	protein_coding	27798	0.541529	0.171926	3.14978	0.00163394	0.0311044
ENSMUSG00000031596	11988	Slc7a2	protein_coding	23661.9	0.512348	0.16274	3.14826	0.00164247	0.0312301
ENSMUSG00000003411	69908	Rab3b	protein_coding	11.7377	-1.35114	0.429299	-3.14731	0.00164779	0.0312997
ENSMUSG00000039713	269608	Plekhg5	protein_coding	266.699	0.816631	0.259739	3.14404	0.0016663	0.0316196
ENSMUSG00000084923	NA		lincRNA	136.711	-1.7132	0.545178	-3.14246	0.00167533	0.031759
ENSMUSG00000073008	213439	Gpr174	protein_coding	21.6515	-1.19987	0.382029	-3.14078	0.00168497	0.0319097
ENSMUSG00000116508	NA		antisense	186.477	0.394205	0.125607	3.1384	0.00169871	0.0321377
ENSMUSG00000100301	NA		lincRNA	28.2333	0.914307	0.291411	3.13751	0.00170387	0.0322032
ENSMUSG00000078700	NA		processed_transcript	114.285	-0.515552	0.164368	-3.13657	0.00170934	0.0322742
ENSMUSG00000025608	27205	Podxl	protein_coding	432.055	-0.498704	0.159128	-3.13397	0.00172458	0.0325296
ENSMUSG00000110353	NA		protein_coding	629.441	-0.512317	0.163518	-3.13309	0.00172978	0.0325951
ENSMUSG00000039349	226777	C130074G19Rik	protein_coding	15051.3	0.281991	0.090026	3.13233	0.00173423	0.0326464
ENSMUSG00000022387	223770	Brd1	protein_coding	1537	-0.351073	0.11215	-3.1304	0.00174571	0.0328297
ENSMUSG00000080364	NA		snoRNA	8.85892	-1.60053	0.512112	-3.12535	0.00177596	0.0333655
ENSMUSG00000020340	76884	Cyfip2	protein_coding	132.369	-0.543204	0.173951	-3.12275	0.00179172	0.0336281
ENSMUSG00000027709	72039	Mccc1	protein_coding	3640.47	0.301692	0.0966627	3.12108	0.00180189	0.0337854
ENSMUSG00000038936	109232	Sccpdh	protein_coding	145.752	0.50159	0.160775	3.11983	0.00180953	0.0338951
ENSMUSG00000064225	75552	Paqr9	protein_coding	31670.4	-0.492223	0.157866	-3.11797	0.00182101	0.0340764
ENSMUSG00000023927	20230	Satb1	protein_coding	37.1193	-0.818316	0.26262	-3.11598	0.00183337	0.0342398
ENSMUSG00000102297	NA		TEC	7.86211	-2.2514	0.722491	-3.11616	0.0018322	0.0342398
ENSMUSG00000025265	14163	Fgd1	protein_coding	98.469	-0.59931	0.192383	-3.11519	0.00183828	0.0342638
ENSMUSG00000107785	NA		lincRNA	102.818	0.736521	0.236428	3.1152	0.00183818	0.0342638
ENSMUSG00000026981	16181	Il1rn	protein_coding	312.731	0.878028	0.28193	3.11435	0.00184349	0.0343271
ENSMUSG00000098973	NA		miRNA	134.226	0.824971	0.264941	3.11379	0.00184699	0.0343583
ENSMUSG00000002052	20926	Supt6	protein_coding	4836.33	-0.233772	0.0751149	-3.11219	0.00185705	0.0345115
ENSMUSG00000116518	NA		processed_transcript	167.748	0.754845	0.24269	3.11032	0.00186882	0.0346962
ENSMUSG00000020576	71169	Nbas	protein_coding	1522.48	0.375848	0.120896	3.10885	0.00187816	0.0348354
ENSMUSG00000025203	20250	Scd2	protein_coding	586.59	-0.95473	0.307245	-3.10739	0.00188744	0.0349732
ENSMUSG00000030523	17364	Trpm1	protein_coding	8.31515	1.98047	0.637704	3.10562	0.0018988	0.0350463
ENSMUSG00000037754	228852	Ppp1r16b	protein_coding	177.167	-0.456232	0.146871	-3.10634	0.00189422	0.0350463
ENSMUSG00000038080	218214	Kdm1b	protein_coding	1820.67	0.277358	0.0893065	3.10569	0.00189835	0.0350463
ENSMUSG00000049553	20019	Polr1a	protein_coding	1701.59	-0.339855	0.109421	-3.10595	0.00189671	0.0350463
ENSMUSG00000047409	69274	Ctdspl	protein_coding	494.466	-0.49956	0.160906	-3.10467	0.00190491	0.0351247
ENSMUSG00000054978	74492	Kbtbd13	protein_coding	20.1464	1.30488	0.420402	3.10387	0.00191005	0.0351851
ENSMUSG00000036330	110877	Slc18a1	protein_coding	231.943	0.468619	0.151049	3.10243	0.00191939	0.0353227
ENSMUSG00000033207	71738	Mamdc2	protein_coding	273.913	0.466398	0.150435	3.10032	0.00193312	0.0354873
ENSMUSG00000033871	170826	Ppargc1b	protein_coding	222.717	0.843913	0.272207	3.10026	0.00193353	0.0354873
ENSMUSG00000035878	235386	Hykk	protein_coding	9431.58	0.77669	0.25053	3.10019	0.00193396	0.0354873
ENSMUSG00000016520	140887	Lnx2	protein_coding	1183.26	-0.543766	0.175451	-3.09926	0.00194007	0.0355328
ENSMUSG00000023262	109652	Acy1	protein_coding	1670.09	0.533509	0.172142	3.09924	0.0019402	0.0355328
ENSMUSG00000041540	20678	Sox5	protein_coding	1471.29	0.4278	0.138069	3.09845	0.00194533	0.0355921
ENSMUSG00000054708	70615	Ankrd24	protein_coding	427.341	-0.469924	0.151718	-3.09735	0.0019526	0.0356907
ENSMUSG00000041028	66092	Ghitm	protein_coding	18309.7	0.289058	0.0934102	3.0945	0.00197143	0.0359653
ENSMUSG00000090290	212728	Tarbp1	protein_coding	228.961	-0.491512	0.158826	-3.09465	0.00197042	0.0359653
ENSMUSG00000043587	235534	Pxylp1	protein_coding	438.841	0.429562	0.13885	3.0937	0.00197676	0.0360277
ENSMUSG00000031681	17125	Smad1	protein_coding	757.588	-0.286544	0.09266	-3.09243	0.00198527	0.036148
ENSMUSG00000015087	227624	Rabl6	protein_coding	1218.24	-0.283811	0.0918085	-3.09134	0.00199255	0.0362457
ENSMUSG00000015027	50917	Galns	protein_coding	223.495	-0.443649	0.143596	-3.08957	0.00200448	0.0364275
ENSMUSG00000035992	216742	Fnip1	protein_coding	2529.41	0.575819	0.186472	3.08797	0.00201531	0.0365892
ENSMUSG00000044548	59036	Dact1	protein_coding	155.478	-0.428074	0.138655	-3.08733	0.00201965	0.0366328
ENSMUSG00000028010	68147	Gar1	protein_coding	431.253	-0.573342	0.185742	-3.08677	0.00202347	0.0366639
ENSMUSG00000115338	18950	Pnp	protein_coding	1137.55	-0.576607	0.186815	-3.0865	0.00202525	0.0366639
ENSMUSG00000015451	NA		processed_transcript	431.797	0.612439	0.198455	3.08604	0.00202843	0.0366714
ENSMUSG00000022106	105670	Rcbtb2	protein_coding	2160.85	0.330196	0.107032	3.08504	0.00203525	0.0366714
ENSMUSG00000022416	239556	Cacna1i	protein_coding	13.3478	-1.54935	0.502198	-3.08514	0.00203458	0.0366714
ENSMUSG00000039197	11534	Adk	protein_coding	28823.3	0.387749	0.125699	3.08474	0.00203729	0.0366714
ENSMUSG00000049588	52570	Ccdc69	protein_coding	26.2743	-1.21671	0.394381	-3.08511	0.00203476	0.0366714
ENSMUSG00000054676	72244	1600014C10Rik	protein_coding	11461.1	0.564443	0.182979	3.08474	0.0020373	0.0366714
ENSMUSG00000049091	20768	Sephs2	protein_coding	25515.8	0.433868	0.1407	3.08363	0.00204489	0.036773
ENSMUSG00000008153	232370	Clstn3	protein_coding	309.744	0.706583	0.229411	3.07999	0.00207011	0.0371911
ENSMUSG00000003809	270076	Gcdh	protein_coding	28563	0.330524	0.10737	3.07837	0.00208136	0.0373577
ENSMUSG00000030244	232493	Gys2	protein_coding	6662.84	0.539447	0.175312	3.07708	0.00209042	0.0374848
ENSMUSG00000044468	74645	Tent5c	protein_coding	869.45	-0.369571	0.120158	-3.07571	0.00210002	0.0376212
ENSMUSG00000022519	106393	Srl	protein_coding	145.45	0.567276	0.184456	3.0754	0.0021022	0.0376246
ENSMUSG00000021838	74480	Samd4	protein_coding	278.528	-0.641099	0.208599	-3.07336	0.00211662	0.0378469
ENSMUSG00000068220	16852	Lgals1	protein_coding	1668.37	0.784131	0.255193	3.07269	0.00212136	0.0378958
ENSMUSG00000027460	11602	Angpt4	protein_coding	7.27816	2.07676	0.67598	3.07222	0.00212472	0.0379199
ENSMUSG00000071645	70044	Tut1	protein_coding	847.625	-0.354754	0.115486	-3.07184	0.00212746	0.037933
ENSMUSG00000026618	381314	Iars2	protein_coding	3302.04	0.278317	0.0907465	3.06697	0.0021624	0.0384472
ENSMUSG00000074582	99371	Arfgef2	protein_coding	4141.01	0.242519	0.0790607	3.0675	0.00215858	0.0384472
ENSMUSG00000093405	NA		bidirectional_promoter_lncRNA	138.949	0.703012	0.229203	3.0672	0.00216076	0.0384472
ENSMUSG00000048546	57259	Tob2	protein_coding	1862.3	0.691234	0.225425	3.06636	0.00216682	0.0384895
ENSMUSG00000018865	29859	Sult4a1	protein_coding	4.80983	-2.82742	0.922211	-3.06591	0.00217006	0.0385108
ENSMUSG00000035031	230558	C8a	protein_coding	13900.5	-0.601517	0.196268	-3.06477	0.00217835	0.0386218
ENSMUSG00000058997	219189	Vwa8	protein_coding	13637.4	0.585222	0.190997	3.06403	0.00218374	0.0386811
ENSMUSG00000004018	67030	Fancl	protein_coding	228.088	0.534928	0.174622	3.06335	0.00218874	0.0387333
ENSMUSG00000021416	69123	Eci3	protein_coding	437.272	-1.01149	0.330433	-3.0611	0.00220528	0.0387719
ENSMUSG00000025172	56642	Ankrd2	protein_coding	37.002	1.08047	0.352907	3.06162	0.00220145	0.0387719
ENSMUSG00000040669	13619	Phc1	protein_coding	147.702	0.53739	0.175513	3.06183	0.00219989	0.0387719
ENSMUSG00000071335	NA		transcribed_unprocessed_pseudogene	824.707	0.476886	0.155731	3.06223	0.00219693	0.0387719
ENSMUSG00000087241	NA		antisense	747.341	0.378786	0.123733	3.06131	0.00220372	0.0387719
ENSMUSG00000099032	100039596	Tcf24	protein_coding	368.255	0.801373	0.261726	3.06187	0.00219956	0.0387719
ENSMUSG00000110055	NA		unprocessed_pseudogene	39.7508	1.00646	0.32874	3.06155	0.00220191	0.0387719
ENSMUSG00000095416	NA		IG_V_gene	19.8276	-6.09993	1.99367	-3.05964	0.002216	0.0389241
ENSMUSG00000032212	66660	Sltm	protein_coding	2248.69	-0.332886	0.108809	-3.05935	0.00221815	0.0389258
ENSMUSG00000066829	235050	Zfp810	protein_coding	206.427	-0.600361	0.196304	-3.05832	0.00222578	0.0390235
ENSMUSG00000041653	116939	Pnpla3	protein_coding	295.756	-1.53153	0.500886	-3.05764	0.00223085	0.039076
ENSMUSG00000060131	241633	Atp8b4	protein_coding	67.1558	0.648973	0.212313	3.05668	0.00223804	0.0391657
ENSMUSG00000069270	319164	H2ac6	protein_coding	8.55183	-1.47678	0.483224	-3.0561	0.00224235	0.0392048
ENSMUSG00000106287	NA		sense_intronic	8.59806	-1.61732	0.52936	-3.05524	0.00224879	0.039281
ENSMUSG00000020893	18626	Per1	protein_coding	677.989	1.02145	0.33465	3.05228	0.00227109	0.0396267
ENSMUSG00000031286	320302	Glt28d2	protein_coding	228.672	0.404034	0.132381	3.05206	0.00227277	0.0396267
ENSMUSG00000018442	116891	Derl2	protein_coding	5868.96	0.384218	0.125971	3.05006	0.00228793	0.0398051
ENSMUSG00000064325	15245	Hhip	protein_coding	169.306	-0.783025	0.25674	-3.04988	0.00228932	0.0398051
ENSMUSG00000110935	NA		processed_pseudogene	400.019	-0.839293	0.275178	-3.05	0.00228839	0.0398051
ENSMUSG00000074375	629203	Sult2a3	protein_coding	1625.49	2.77653	0.910464	3.04957	0.00229168	0.0398095
ENSMUSG00000040536	69352	Necab1	protein_coding	3026.55	0.465954	0.152826	3.04892	0.00229665	0.0398592
ENSMUSG00000087231	NA		processed_transcript	190.061	0.805801	0.264356	3.04816	0.00230246	0.0399234
ENSMUSG00000022445	76279	Cyp2d26	protein_coding	41650.7	0.538177	0.176675	3.04614	0.00231802	0.0401564
ENSMUSG00000003279	224997	Dlgap1	protein_coding	144.175	-0.525648	0.172702	-3.04367	0.0023371	0.0402654
ENSMUSG00000009145	93838	Dqx1	protein_coding	1060.68	0.367706	0.120797	3.044	0.00233458	0.0402654
ENSMUSG00000032846	67263	Zswim6	protein_coding	283.425	-0.398362	0.130873	-3.04387	0.00233555	0.0402654
ENSMUSG00000055116	11865	Arntl	protein_coding	1563.1	-1.07104	0.351848	-3.04405	0.00233418	0.0402654
ENSMUSG00000078813	69757	Leng1	protein_coding	462.01	-0.521167	0.171197	-3.04426	0.00233254	0.0402654
ENSMUSG00000097372	NA		lincRNA	6.53694	-3.07063	1.00862	-3.04439	0.00233154	0.0402654
ENSMUSG00000028128	14066	F3	protein_coding	180.762	0.492525	0.161933	3.04154	0.00235372	0.040478
ENSMUSG00000037526	100504663	Atg14	protein_coding	769.203	0.508386	0.16714	3.04167	0.00235268	0.040478
ENSMUSG00000032092	14012	Mpzl2	protein_coding	3077.21	0.472814	0.155503	3.04055	0.0023615	0.0405748
ENSMUSG00000019848	78977	Popdc3	protein_coding	3.6515	-3.5982	1.18374	-3.03969	0.00236821	0.0405795
ENSMUSG00000019883	52665	Echdc1	protein_coding	7401.9	-0.47461	0.156127	-3.03989	0.00236663	0.0405795
ENSMUSG00000022218	21816	Tgm1	protein_coding	987.674	-0.604743	0.198913	-3.04024	0.00236393	0.0405795
ENSMUSG00000038286	68021	Bphl	protein_coding	6369.54	0.438202	0.144285	3.03705	0.00238904	0.0408731
ENSMUSG00000058440	18181	Nrf1	protein_coding	465.889	-0.319618	0.105242	-3.03697	0.00238967	0.0408731
ENSMUSG00000097730	NA		antisense	1020.11	0.610064	0.20092	3.03636	0.00239456	0.0409197
ENSMUSG00000031949	30947	Adat1	protein_coding	376.358	-0.34366	0.113267	-3.03407	0.00241281	0.0411571
ENSMUSG00000040848	108735	Sft2d2	protein_coding	4325.77	0.242289	0.0798492	3.03433	0.00241073	0.0411571
ENSMUSG00000036636	26373	Clcn7	protein_coding	2318.41	0.533214	0.175781	3.0334	0.00241814	0.0412109
ENSMUSG00000030236	28253	Slco1b2	protein_coding	65991.2	0.412137	0.135904	3.03255	0.00242496	0.0412898
ENSMUSG00000084983	NA		antisense	1152.73	0.421211	0.138959	3.03119	0.00243594	0.0414395
ENSMUSG00000038459	70178	Abhd17c	protein_coding	2553.25	0.418757	0.138175	3.03062	0.00244054	0.0414805
ENSMUSG00000044681	269637	Cnpy1	protein_coding	5.96885	-3.18029	1.05098	-3.02604	0.00247783	0.0420764
ENSMUSG00000002489	21844	Tiam1	protein_coding	95.888	-0.589804	0.195113	-3.02289	0.00250376	0.0424662
ENSMUSG00000019850	21929	Tnfaip3	protein_coding	190.598	0.434638	0.143791	3.0227	0.00250528	0.0424662
ENSMUSG00000025995	73674	Wdr75	protein_coding	617.132	-0.524718	0.173759	-3.0198	0.00252945	0.0428374
ENSMUSG00000037664	12577	Cdkn1c	protein_coding	67.1648	0.738404	0.24456	3.01932	0.00253345	0.0428667
ENSMUSG00000008393	52502	Carhsp1	protein_coding	4070.03	0.42057	0.13931	3.01896	0.00253648	0.0428695
ENSMUSG00000085923	NA		antisense	377.77	0.438315	0.145197	3.01876	0.00253815	0.0428695
ENSMUSG00000108980	NA		lincRNA	5.55562	1.89749	0.629454	3.01451	0.00257394	0.0434352
ENSMUSG00000032290	56294	Ptpn9	protein_coding	1608.47	-0.529245	0.175587	-3.01414	0.00257708	0.0434494
ENSMUSG00000019487	106628	Trip10	protein_coding	494.753	-0.40687	0.135044	-3.01288	0.00258783	0.0435531
ENSMUSG00000020692	217011	Nle1	protein_coding	118.889	-0.538294	0.178657	-3.01301	0.0025867	0.0435531
ENSMUSG00000030722	18020	Nfatc2ip	protein_coding	242.585	-0.388808	0.129111	-3.01143	0.00260017	0.0437217
ENSMUSG00000035578	69707	Iqcg	protein_coding	138.414	0.473955	0.15744	3.01038	0.0026092	0.0438346
ENSMUSG00000029312	246293	Klhl8	protein_coding	150.318	0.398099	0.132296	3.00916	0.00261974	0.0439725
ENSMUSG00000020644	15902	Id2	protein_coding	9261.79	-0.434562	0.144458	-3.00823	0.00262775	0.0440678
ENSMUSG00000033966	381113	Cdkl4	protein_coding	19.7158	1.1248	0.373977	3.00767	0.00263263	0.0440715
ENSMUSG00000114937	NA		antisense	5.09559	-2.28354	0.759181	-3.0079	0.0026306	0.0440715
ENSMUSG00000064945	NA		misc_RNA	28.3302	1.2384	0.411869	3.00679	0.00264025	0.04416
ENSMUSG00000020668	16570	Kif3c	protein_coding	103.216	-0.517147	0.172065	-3.00553	0.00265116	0.0442088
ENSMUSG00000037343	319944	Taf2	protein_coding	965.413	-0.308375	0.102608	-3.00538	0.00265253	0.0442088
ENSMUSG00000061175	329679	Fnip2	protein_coding	2652.22	0.674515	0.22438	3.00613	0.00264595	0.0442088
ENSMUSG00000087638	NA		antisense	70.8173	0.980325	0.326135	3.00589	0.00264807	0.0442088
ENSMUSG00000053040	68318	Aph1c	protein_coding	74.4427	-0.6638	0.220895	-3.00505	0.00265536	0.044217
ENSMUSG00000086782	NA		lincRNA	510.964	0.583224	0.194125	3.00437	0.00266131	0.0442771
ENSMUSG00000117814	NA		lincRNA	44.0428	0.681064	0.226798	3.00296	0.00267368	0.0444437
ENSMUSG00000047843	55950	Bri3	protein_coding	396.016	0.5204	0.173366	3.00174	0.00268442	0.0445831
ENSMUSG00000002845	67846	Tmem39a	protein_coding	721.001	-0.505086	0.168338	-3.00044	0.00269594	0.0447351
ENSMUSG00000030577	12483	Cd22	protein_coding	136.763	-0.702121	0.234033	-3.0001	0.00269895	0.0447458
ENSMUSG00000047180	214854	Neurl3	protein_coding	414.814	-0.460448	0.153511	-2.99944	0.00270475	0.0447809
ENSMUSG00000086071	NA		lincRNA	423.469	0.415454	0.138516	2.99932	0.00270581	0.0447809
ENSMUSG00000076940	NA		IG_V_gene	25.2081	-1.59042	0.530413	-2.99845	0.00271359	0.0448704
ENSMUSG00000031214	94190	Ophn1	protein_coding	161.407	0.441439	0.147239	2.99812	0.00271654	0.0448799
ENSMUSG00000097970	NA		lincRNA	191.869	-0.584666	0.195031	-2.9978	0.00271933	0.0448868
ENSMUSG00000076508	NA		IG_V_gene	6.13045	-2.236	0.746377	-2.99581	0.00273719	0.0450634
ENSMUSG00000090642	NA		antisense	4.46383	-2.50345	0.83561	-2.99595	0.00273591	0.0450634
ENSMUSG00000105681	NA		TEC	41.4321	-0.680765	0.227204	-2.99627	0.00273306	0.0450634
ENSMUSG00000020273	216578	Papolg	protein_coding	569.951	-0.331282	0.110593	-2.9955	0.00273993	0.0450694
ENSMUSG00000086544	NA		antisense	112.055	0.825976	0.275881	2.99396	0.00275385	0.0452589
ENSMUSG00000022684	67118	Bfar	protein_coding	2283.86	0.326288	0.10908	2.99127	0.00277819	0.0455797
ENSMUSG00000085887	NA		antisense	9.83186	-1.4321	0.478756	-2.99129	0.00277804	0.0455797
ENSMUSG00000077565	NA		snoRNA	15.3575	-1.06367	0.355896	-2.98872	0.0028015	0.0459223
ENSMUSG00000050921	78826	P2ry10	protein_coding	26.4588	-0.941033	0.315098	-2.98648	0.00282208	0.0461796
ENSMUSG00000067225	404195	Cyp2c54	protein_coding	11758.3	-0.8684	0.290759	-2.98666	0.00282039	0.0461796
ENSMUSG00000060860	77891	Ube2s	protein_coding	489.047	-0.489662	0.164017	-2.98544	0.00283173	0.0462974
ENSMUSG00000111666	NA		lincRNA	63.7714	0.577474	0.193477	2.98472	0.00283842	0.0463667
ENSMUSG00000021096	19042	Ppm1a	protein_coding	5609.33	0.241532	0.0809604	2.98334	0.00285121	0.0465353
ENSMUSG00000018932	26397	Map2k3	protein_coding	2182.92	0.35433	0.118817	2.98216	0.00286226	0.0466753
ENSMUSG00000032462	74769	Pik3cb	protein_coding	952.99	0.362335	0.121638	2.97881	0.00289375	0.0471481
ENSMUSG00000037139	242702	Myom3	protein_coding	40.1753	0.983352	0.330249	2.97761	0.0029051	0.0472866
ENSMUSG00000054863	106014	Tafa5	protein_coding	26.2445	1.02807	0.345295	2.97738	0.00290725	0.0472866
ENSMUSG00000087361	NA		lincRNA	179.36	0.767983	0.258112	2.97538	0.00292623	0.0475545
ENSMUSG00000004562	268739	Arhgef40	protein_coding	687.583	0.501827	0.168689	2.97486	0.00293125	0.0475951
ENSMUSG00000026003	11363	Acadl	protein_coding	11033.7	0.34293	0.115296	2.97434	0.00293624	0.047608
ENSMUSG00000050947	229715	Amigo1	protein_coding	642.379	-0.316286	0.106341	-2.97425	0.00293708	0.047608
ENSMUSG00000021699	238871	Pde4d	protein_coding	354.691	0.474802	0.159685	2.97337	0.00294549	0.0476823
ENSMUSG00000025795	192678	Rassf3	protein_coding	2781.51	0.419576	0.141117	2.97324	0.00294672	0.0476823
ENSMUSG00000022696	320007	Sidt1	protein_coding	7.35981	-1.56213	0.525709	-2.97146	0.00296385	0.0478776
ENSMUSG00000052632	211914	Asap2	protein_coding	1224.19	-0.589951	0.198529	-2.97161	0.00296245	0.0478776
ENSMUSG00000059027	NA		processed_transcript	647.677	0.339245	0.114184	2.97105	0.00296786	0.0479015
ENSMUSG00000020954	94186	Strn3	protein_coding	1424.88	-0.421263	0.141827	-2.97026	0.00297551	0.0479839
ENSMUSG00000022270	66270	Retreg1	protein_coding	3982.84	0.413661	0.139292	2.96973	0.0029806	0.0480249
ENSMUSG00000070495	664799	Ctcfl	protein_coding	70.812	0.890783	0.300158	2.96771	0.00300025	0.0483004
ENSMUSG00000031672	14719	Got2	protein_coding	34662.1	0.357954	0.120701	2.96563	0.00302063	0.0485871
ENSMUSG00000026611	74717	Spata17	protein_coding	34.2725	-0.702984	0.237091	-2.96504	0.00302641	0.048592
ENSMUSG00000028085	229487	Gatb	protein_coding	1569.13	0.339441	0.114485	2.96495	0.00302734	0.048592
ENSMUSG00000037411	18787	Serpine1	protein_coding	163.202	2.37607	0.801422	2.96482	0.00302865	0.048592
ENSMUSG00000089726	NA		lincRNA	294.663	-0.666043	0.224682	-2.96438	0.00303294	0.0486196
ENSMUSG00000005057	23921	Sh2b2	protein_coding	91.1088	-0.564318	0.190486	-2.96251	0.00305142	0.0487556
ENSMUSG00000005949	83429	Ctns	protein_coding	1130.09	0.267899	0.090438	2.96224	0.00305408	0.0487556
ENSMUSG00000019779	14302	Frk	protein_coding	415.737	0.401696	0.135564	2.96315	0.0030451	0.0487556
ENSMUSG00000020083	69894	Fam241b	protein_coding	170.936	0.536462	0.181133	2.9617	0.00305948	0.0487556
ENSMUSG00000025911	76187	Adhfe1	protein_coding	5677.82	0.314719	0.106247	2.96215	0.00305503	0.0487556
ENSMUSG00000059395	66707	Nkapl	protein_coding	21.2782	0.912251	0.307907	2.96275	0.00304903	0.0487556
ENSMUSG00000113193	NA		lincRNA	6.02829	2.31194	0.780597	2.96176	0.00305885	0.0487556
ENSMUSG00000051359	52589	Ncald	protein_coding	1844.83	0.511501	0.172752	2.9609	0.00306739	0.0488406
ENSMUSG00000038172	69863	Ttc39b	protein_coding	3091.03	-0.297402	0.100519	-2.95867	0.00308974	0.0491136
ENSMUSG00000082586	NA		unprocessed_pseudogene	77.6952	1.392	0.47047	2.95874	0.00308897	0.0491136
ENSMUSG00000042842	20708	Serpinb6b	protein_coding	128.548	-0.568136	0.192044	-2.95837	0.00309275	0.0491202
ENSMUSG00000104917	NA		TEC	13.8818	-1.33031	0.449853	-2.95721	0.00310436	0.0492631
ENSMUSG00000024066	22436	Xdh	protein_coding	12434.5	0.403263	0.136463	2.95511	0.00312553	0.0495574
ENSMUSG00000001473	67951	Tubb6	protein_coding	230.445	0.783594	0.265377	2.95276	0.00314947	0.0498952
ENSMUSG00000024987	13082	Cyp26a1	protein_coding	843.807	-1.54544	0.523644	-2.95131	0.0031643	0.0500881
ENSMUSG00000032011	21838	Thy1	protein_coding	68.7772	-0.651725	0.220882	-2.95056	0.00317198	0.0501677
ENSMUSG00000106892	NA		protein_coding	15.9699	1.30354	0.441857	2.95013	0.00317638	0.0501952
ENSMUSG00000021238	104776	Aldh6a1	protein_coding	29462	0.290994	0.098689	2.9486	0.00319222	0.0503899
ENSMUSG00000045817	12193	Zfp36l2	protein_coding	1736.73	0.605807	0.205486	2.94816	0.00319669	0.0503899
ENSMUSG00000061126	320997	Cyp4f39	protein_coding	12.0235	-1.40641	0.477004	-2.94841	0.00319409	0.0503899
ENSMUSG00000028457	320571	Atp8b5	protein_coding	102.928	0.858853	0.291566	2.94566	0.00322269	0.0507152
ENSMUSG00000033554	69740	Dph5	protein_coding	507.811	-0.370919	0.125915	-2.94579	0.0032213	0.0507152
ENSMUSG00000029389	67848	Ddx55	protein_coding	459.392	-0.417593	0.141827	-2.94439	0.00323593	0.0508811
ENSMUSG00000070661	66825	Rnf186	protein_coding	272.712	0.762662	0.259084	2.94368	0.00324332	0.050955
ENSMUSG00000046324	226090	Ermp1	protein_coding	2499.55	0.327779	0.111368	2.9432	0.00324842	0.0509926
ENSMUSG00000028445	69638	Enho	protein_coding	297.895	-1.07279	0.364586	-2.94248	0.00325593	0.0510232
ENSMUSG00000028976	56485	Slc2a5	protein_coding	221.707	0.801422	0.272341	2.94271	0.00325348	0.0510232
ENSMUSG00000062202	224671	Btbd9	protein_coding	826.399	0.294292	0.100023	2.94224	0.00325847	0.0510232
ENSMUSG00000038387	20130	Rras	protein_coding	421.913	-0.547311	0.186087	-2.94116	0.00326987	0.0511595
ENSMUSG00000044788	328035	Fads6	protein_coding	7214.27	-0.398285	0.135446	-2.94054	0.00327637	0.0512187
ENSMUSG00000085786	NA		antisense	11.5666	-1.37918	0.469062	-2.94028	0.00327912	0.0512193
ENSMUSG00000028420	52076	Tmem38b	protein_coding	2637.38	0.318267	0.108258	2.93989	0.00328328	0.0512419
ENSMUSG00000016494	12490	Cd34	protein_coding	100.625	-0.646664	0.220057	-2.93862	0.00329682	0.0513684
ENSMUSG00000021147	207615	Wdr37	protein_coding	623.687	-0.394251	0.134153	-2.93882	0.00329462	0.0513684
ENSMUSG00000031627	16363	Irf2	protein_coding	3300.03	0.466437	0.158756	2.93806	0.00330268	0.0514174
ENSMUSG00000031983	69551	2310022B05Rik	protein_coding	573.911	0.428582	0.145986	2.93577	0.00332718	0.0517562
ENSMUSG00000059854	244653	Hydin	protein_coding	5.19482	-3.0384	1.03538	-2.93457	0.00334007	0.051914
ENSMUSG00000028307	230163	Aldob	protein_coding	193741	0.325319	0.110999	2.93082	0.00338066	0.0524962
ENSMUSG00000066551	15289	Hmgb1	protein_coding	4492.76	0.32444	0.110708	2.9306	0.00338309	0.0524962
ENSMUSG00000020279	16199	Il9r	protein_coding	8.3131	-1.76539	0.60267	-2.92928	0.00339744	0.0526757
ENSMUSG00000037617	26942	Spag1	protein_coding	136.128	-0.514326	0.175645	-2.92822	0.00340913	0.0528136
ENSMUSG00000006575	51799	Rundc3a	protein_coding	39.5246	-0.767006	0.262058	-2.92686	0.00342405	0.0529558
ENSMUSG00000033530	104718	Ttc7b	protein_coding	455.376	-0.352881	0.120587	-2.92636	0.00342952	0.0529558
ENSMUSG00000041594	70551	Tmtc4	protein_coding	389.146	0.57952	0.197986	2.92707	0.00342172	0.0529558
ENSMUSG00000101823	NA		TEC	101.569	-0.985762	0.336841	-2.92649	0.00342811	0.0529558
ENSMUSG00000117231	NA		processed_transcript	5.79253	-1.88461	0.644592	-2.92372	0.00345873	0.0533633
ENSMUSG00000026068	16174	Il18rap	protein_coding	21.7892	-0.910427	0.311586	-2.92192	0.00347884	0.0536297
ENSMUSG00000029735	29807	Tpk1	protein_coding	1004.87	0.303766	0.104051	2.9194	0.00350712	0.0540216
ENSMUSG00000045435	212090	Tmem60	protein_coding	439.861	0.379	0.129912	2.91737	0.00352997	0.0543293
ENSMUSG00000031373	56078	Car5b	protein_coding	257.143	-0.484841	0.166259	-2.91618	0.00354351	0.0544934
ENSMUSG00000105606	NA		IG_V_gene	7.90614	-2.32334	0.797444	-2.91348	0.0035742	0.0549207
ENSMUSG00000030228	18705	Pik3c2g	protein_coding	391.184	-0.540052	0.185395	-2.91297	0.00358005	0.0549212
ENSMUSG00000030737	101488	Slco2b1	protein_coding	12884.1	0.329629	0.113152	2.91314	0.00357812	0.0549212
ENSMUSG00000010048	15983	Ifrd2	protein_coding	784.189	0.565393	0.194129	2.91246	0.0035859	0.0549663
ENSMUSG00000031480	56229	Thsd1	protein_coding	266.692	0.448964	0.154294	2.9098	0.00361659	0.0553919
ENSMUSG00000031561	23965	Tenm3	protein_coding	2663.25	0.671606	0.230856	2.9092	0.00362355	0.0554535
ENSMUSG00000025648	270198	Pfkfb4	protein_coding	62.0722	-0.559672	0.192496	-2.90745	0.00364391	0.0556772
ENSMUSG00000029201	22235	Ugdh	protein_coding	6402.64	-0.584271	0.200964	-2.90734	0.00364518	0.0556772
ENSMUSG00000035864	20979	Syt1	protein_coding	925.929	0.371762	0.127877	2.90718	0.003647	0.0556772
ENSMUSG00000006784	74407	Ttc25	protein_coding	29.2622	1.29584	0.446122	2.90467	0.00367635	0.0560346
ENSMUSG00000110273	NA		lincRNA	249.466	0.57886	0.199273	2.90486	0.00367414	0.0560346
ENSMUSG00000061724	NA		processed_pseudogene	27.6912	1.35655	0.467102	2.90418	0.00368213	0.0560776
ENSMUSG00000022179	74359	4931414P19Rik	protein_coding	230.197	0.429069	0.147797	2.90309	0.00369495	0.0561836
ENSMUSG00000031884	NA		unprocessed_pseudogene	20.0623	-1.26504	0.435757	-2.90309	0.00369504	0.0561836
ENSMUSG00000030562	50490	Nox4	protein_coding	937.587	0.657657	0.22661	2.90215	0.00370609	0.0562159
ENSMUSG00000049411	338363	Tmem241	protein_coding	293.664	0.323448	0.111446	2.90228	0.00370454	0.0562159
ENSMUSG00000116903	NA		antisense	122.169	-0.874078	0.301136	-2.9026	0.00370076	0.0562159
ENSMUSG00000028036	19220	Ptgfr	protein_coding	20.0736	1.02818	0.35438	2.90135	0.00371556	0.0562908
ENSMUSG00000094006	NA		IG_V_gene	27.8099	-3.0301	1.04442	-2.90123	0.00371698	0.0562908
ENSMUSG00000025189	83674	Cnnm1	protein_coding	35.9983	0.883421	0.304528	2.90096	0.00372027	0.0562955
ENSMUSG00000019916	18451	P4ha1	protein_coding	749.496	-0.497246	0.171446	-2.9003	0.00372803	0.0563228
ENSMUSG00000020878	69297	Lrrc46	protein_coding	83.0079	0.570504	0.196696	2.90043	0.0037265	0.0563228
ENSMUSG00000025355	58223	Mmp19	protein_coding	7154.68	0.432385	0.149105	2.89988	0.00373305	0.0563535
ENSMUSG00000027805	18645	Pfn2	protein_coding	124.721	0.461549	0.159231	2.89862	0.00374808	0.0564607
ENSMUSG00000041220	170439	Elovl6	protein_coding	9090.07	-0.93312	0.321903	-2.89876	0.00374639	0.0564607
ENSMUSG00000078185	12663	Chml	protein_coding	206.517	-0.563019	0.194243	-2.89853	0.00374911	0.0564607
ENSMUSG00000078799	434264	Sult2a5	protein_coding	529.167	1.52539	0.526454	2.89747	0.00376183	0.0565867
ENSMUSG00000118004	NA		lincRNA	7.4516	-1.49892	0.517345	-2.89734	0.00376346	0.0565867
ENSMUSG00000057722	16847	Lepr	protein_coding	549.314	-0.892945	0.308252	-2.8968	0.00376985	0.0566377
ENSMUSG00000047554	233724	Tmem41b	protein_coding	1230.46	-0.405486	0.140001	-2.89631	0.00377578	0.0566817
ENSMUSG00000056962	107817	Jmjd6	protein_coding	823.109	-0.305228	0.105395	-2.89604	0.0037791	0.0566865
ENSMUSG00000115919	NA		lincRNA	1350.95	-0.80716	0.278763	-2.89551	0.00378541	0.0567361
ENSMUSG00000019866	11630	Crybg1	protein_coding	1803.84	0.405852	0.140236	2.89406	0.00380293	0.0569535
ENSMUSG00000020074	67500	Ccar1	protein_coding	3554.67	-0.415113	0.143529	-2.89219	0.00382564	0.0572464
ENSMUSG00000045854	108755	Lyrm2	protein_coding	625.943	0.373531	0.129162	2.89195	0.00382854	0.0572464
ENSMUSG00000048058	241576	Ldlrad3	protein_coding	682.173	0.325835	0.112681	2.89167	0.00383205	0.0572536
ENSMUSG00000029771	27056	Irf5	protein_coding	535.355	-0.430736	0.148986	-2.89111	0.00383883	0.0573095
ENSMUSG00000030364	94071	Clec2h	protein_coding	87.8591	-1.07247	0.370999	-2.89075	0.0038432	0.0573296
ENSMUSG00000113136	NA		lincRNA	11.225	-1.38407	0.478932	-2.88991	0.00385348	0.0574375
ENSMUSG00000101264	NA		lincRNA	25.03	1.00631	0.348505	2.8875	0.00388316	0.0578343
ENSMUSG00000025792	27376	Slc25a10	protein_coding	5053.5	0.658057	0.228171	2.88405	0.00392593	0.0584253
ENSMUSG00000029416	100561	Slc15a4	protein_coding	823.547	0.358103	0.124182	2.88371	0.00393024	0.0584433
ENSMUSG00000061411	329540	Nol4l	protein_coding	122.277	-0.601592	0.208643	-2.88335	0.00393469	0.0584635
ENSMUSG00000054894	68055	Dmac2l	protein_coding	239.36	0.350841	0.121716	2.88247	0.00394575	0.0585819
ENSMUSG00000031785	14766	Adgrg1	protein_coding	170.142	-0.409618	0.142166	-2.88126	0.00396087	0.0587602
ENSMUSG00000030101	58911	Sumf1	protein_coding	1608.74	0.235987	0.081926	2.88049	0.00397058	0.0588258
ENSMUSG00000040808	12309	S100g	protein_coding	6.04187	3.08368	1.07057	2.88041	0.00397152	0.0588258
ENSMUSG00000032434	67213	Cmtm6	protein_coding	4679.12	-0.295399	0.102574	-2.87985	0.00397859	0.0588844
ENSMUSG00000062939	20849	Stat4	protein_coding	18.1842	-0.952747	0.330938	-2.87893	0.00399028	0.0590112
ENSMUSG00000096971	NA		processed_transcript	596.839	0.407619	0.141641	2.87782	0.00400429	0.0591721
ENSMUSG00000035472	217593	Slc25a21	protein_coding	630.491	0.412894	0.143551	2.87628	0.00402392	0.0594158
ENSMUSG00000024983	53611	Vti1a	protein_coding	725.018	0.286003	0.0994628	2.87547	0.00403422	0.0594542
ENSMUSG00000031508	102334	Ankrd10	protein_coding	569.669	-0.365649	0.12715	-2.87574	0.00403082	0.0594542
ENSMUSG00000037992	19401	Rara	protein_coding	857.953	0.534111	0.185756	2.87534	0.00403596	0.0594542
ENSMUSG00000061981	14252	Flot2	protein_coding	2243.87	0.410069	0.142655	2.87454	0.00404617	0.0595581
ENSMUSG00000031337	17772	Mtm1	protein_coding	819.34	0.371087	0.129129	2.87377	0.00405608	0.0596576
ENSMUSG00000030314	74244	Atg7	protein_coding	1947.96	0.499188	0.173803	2.87215	0.00407685	0.0598698
ENSMUSG00000042797	66333	Aqp11	protein_coding	1124.2	0.293195	0.102081	2.87218	0.00407648	0.0598698
ENSMUSG00000022388	239591	Ttll8	protein_coding	10.5092	-1.85812	0.647227	-2.8709	0.00409307	0.0600602
ENSMUSG00000037111	73251	Setd7	protein_coding	610.336	-0.471618	0.164289	-2.87066	0.00409617	0.0600602
ENSMUSG00000025586	12877	Cpeb1	protein_coding	295.811	0.571784	0.199232	2.86994	0.0041055	0.0600902
ENSMUSG00000029166	100732	Mapre3	protein_coding	1023	-0.447229	0.155845	-2.86969	0.00410868	0.0600902
ENSMUSG00000029408	56325	Abcb9	protein_coding	83.8344	0.680361	0.237099	2.86952	0.00411093	0.0600902
ENSMUSG00000037852	12876	Cpe	protein_coding	25.9148	-0.843829	0.294038	-2.8698	0.00410731	0.0600902
ENSMUSG00000034168	238330	Irf2bpl	protein_coding	637.96	0.42591	0.14844	2.86923	0.00411474	0.0600993
ENSMUSG00000031765	17748	Mt1	protein_coding	818.422	0.758832	0.264528	2.86862	0.00412265	0.0601684
ENSMUSG00000095285	NA		IG_V_gene	4.59196	-3.86412	1.34733	-2.86798	0.00413106	0.0602446
ENSMUSG00000024986	15242	Hhex	protein_coding	4868.06	-0.776653	0.270877	-2.86718	0.00414153	0.0603507
ENSMUSG00000032180	17083	Tmed1	protein_coding	316.236	0.6069	0.211726	2.86644	0.00415112	0.0604438
ENSMUSG00000044641	58220	Pard6b	protein_coding	295.622	-0.390603	0.136296	-2.86584	0.004159	0.060512
ENSMUSG00000023805	20975	Synj2	protein_coding	260.073	0.917319	0.320214	2.86471	0.00417398	0.0605503
ENSMUSG00000041559	14264	Fmod	protein_coding	155.868	-0.699408	0.244135	-2.86485	0.00417211	0.0605503
ENSMUSG00000061079	20841	Zfp143	protein_coding	553.226	-0.361227	0.126067	-2.86536	0.00416542	0.0605503
ENSMUSG00000114797	71844	Nupl1	protein_coding	800.771	-0.397497	0.138758	-2.86467	0.00417445	0.0605503
ENSMUSG00000036026	224807	Tmem63b	protein_coding	4157.02	0.382855	0.133686	2.86383	0.00418547	0.0606636
ENSMUSG00000038605	229011	Samd10	protein_coding	39.8463	-0.713457	0.249183	-2.86318	0.00419414	0.0607427
ENSMUSG00000049580	244152	Tsku	protein_coding	1605.08	-1.39617	0.487706	-2.86273	0.00420002	0.0607813
ENSMUSG00000040899	12458	Ccr6	protein_coding	3.89166	-2.48674	0.869163	-2.86107	0.00422214	0.0610546
ENSMUSG00000037331	73158	Larp1	protein_coding	13419.6	-0.296653	0.103696	-2.86081	0.0042256	0.0610579
ENSMUSG00000063590	434674	Slc22a28	protein_coding	37.4895	-1.13294	0.396235	-2.85926	0.00424633	0.0613107
ENSMUSG00000021692	66254	Dimt1	protein_coding	139.965	-0.510158	0.178453	-2.85879	0.00425267	0.0613553
ENSMUSG00000021645	20595	Smn1	protein_coding	302.437	-0.320852	0.112304	-2.85698	0.00427691	0.0616281
ENSMUSG00000022844	72599	Pdia5	protein_coding	1867.97	-0.495622	0.173483	-2.85689	0.0042781	0.0616281
ENSMUSG00000000732	50723	Icosl	protein_coding	91.9408	-0.639667	0.224072	-2.85474	0.00430725	0.0620008
ENSMUSG00000028015	229445	Ctso	protein_coding	3435.95	0.21759	0.0762445	2.85385	0.00431936	0.0621278
ENSMUSG00000002996	73389	Hbp1	protein_coding	4790.29	0.279232	0.0978886	2.85255	0.00433706	0.0622972
ENSMUSG00000032513	74498	Gorasp1	protein_coding	830.186	0.505311	0.177147	2.8525	0.00433773	0.0622972
ENSMUSG00000022463	20788	Srebf2	protein_coding	3392.06	-0.655461	0.22988	-2.85132	0.00435384	0.0624811
ENSMUSG00000036052	56323	Dnajb5	protein_coding	269.906	-0.405823	0.142518	-2.84752	0.00440618	0.0631408
ENSMUSG00000072763	NA		protein_coding	170.544	0.455667	0.160027	2.84743	0.00440736	0.0631408
ENSMUSG00000073139	236848	Tmem185a	protein_coding	1013.82	0.328719	0.115451	2.84725	0.00440983	0.0631408
ENSMUSG00000027634	29812	Ndrg3	protein_coding	1201.79	-0.267963	0.0941528	-2.84604	0.00442663	0.0633333
ENSMUSG00000020190	17347	Mknk2	protein_coding	2923.85	0.625082	0.219747	2.84456	0.00444728	0.0635325
ENSMUSG00000045294	231070	Insig1	protein_coding	17846.3	-0.742482	0.261002	-2.84474	0.00444483	0.0635325
ENSMUSG00000003435	20924	Supt5	protein_coding	4548.04	-0.286379	0.100728	-2.84311	0.0044676	0.0635826
ENSMUSG00000036744	66786	Olfr701	protein_coding	16.571	1.55111	0.545469	2.84362	0.00446046	0.0635826
ENSMUSG00000040857	13875	Erf	protein_coding	1106.42	0.503425	0.177025	2.84381	0.00445775	0.0635826
ENSMUSG00000056938	67131	Acbd4	protein_coding	1944.96	0.524115	0.184341	2.84318	0.00446654	0.0635826
ENSMUSG00000099632	NA		antisense	16.145	0.972108	0.34187	2.8435	0.00446212	0.0635826
ENSMUSG00000015757	67418	Ppil4	protein_coding	1224.21	-0.350679	0.123379	-2.84229	0.00447905	0.0636975
ENSMUSG00000025006	20411	Sorbs1	protein_coding	2795.2	0.625227	0.220083	2.84087	0.004499	0.0638371
ENSMUSG00000061013	210719	Mkx	protein_coding	82.782	0.846099	0.297801	2.84115	0.00449511	0.0638371
ENSMUSG00000070336	72973	Fbxo47	protein_coding	37.3435	0.735186	0.258771	2.84106	0.00449634	0.0638371
ENSMUSG00000032320	26611	Rcn2	protein_coding	337.674	-0.443503	0.156132	-2.84056	0.00450338	0.0638513
ENSMUSG00000003559	57344	As3mt	protein_coding	3073.58	-0.375297	0.132175	-2.83939	0.00451998	0.0640386
ENSMUSG00000023829	20517	Slc22a1	protein_coding	17341.7	0.437734	0.154199	2.83876	0.00452888	0.0641168
ENSMUSG00000112771	NA		lincRNA	45.3256	0.817309	0.287937	2.8385	0.00453261	0.0641215
ENSMUSG00000019763	66084	Rmnd1	protein_coding	1866.28	0.350341	0.123486	2.83709	0.00455264	0.0643567
ENSMUSG00000105893	NA		processed_pseudogene	6.03528	-1.62669	0.573474	-2.83656	0.00456024	0.064416
ENSMUSG00000032315	13076	Cyp1a1	protein_coding	34.44	-0.828719	0.292255	-2.83561	0.00457389	0.0645605
ENSMUSG00000023033	20273	Scn8a	protein_coding	27.4268	-1.2453	0.439495	-2.83348	0.00460445	0.0649434
ENSMUSG00000084883	668158	Ccdc85c	protein_coding	677.274	0.492273	0.173881	2.83109	0.00463901	0.0653556
ENSMUSG00000105466	NA		TEC	10.1814	-1.39687	0.493443	-2.83087	0.00464217	0.0653556
ENSMUSG00000111771	NA		lincRNA	55.7572	-0.829984	0.293204	-2.83074	0.00464405	0.0653556
ENSMUSG00000023992	83433	Trem2	protein_coding	31.7783	1.24021	0.43838	2.82907	0.00466833	0.0656483
ENSMUSG00000029415	231452	Sdad1	protein_coding	779.6	-0.403338	0.142624	-2.82798	0.00468422	0.0658228
ENSMUSG00000038695	66124	Josd2	protein_coding	2931.36	-0.54885	0.194207	-2.8261	0.00471183	0.0661616
ENSMUSG00000101596	NA		lincRNA	34.9534	-1.36339	0.482596	-2.82513	0.00472618	0.0663139
ENSMUSG00000068466	NA		processed_pseudogene	614.7	0.350882	0.124228	2.8245	0.00473544	0.0663945
ENSMUSG00000010755	27267	Cars	protein_coding	1822.21	-0.406957	0.144122	-2.82369	0.00474744	0.0665134
ENSMUSG00000087624	NA		lincRNA	13.4295	-1.2822	0.454415	-2.82164	0.00477784	0.0668897
ENSMUSG00000029009	17769	Mthfr	protein_coding	1452.52	-0.872144	0.309119	-2.82139	0.0047816	0.0668929
ENSMUSG00000035757	223776	Selenoo	protein_coding	3102.33	0.255212	0.0904829	2.82056	0.00479403	0.0670171
ENSMUSG00000003528	13358	Slc25a1	protein_coding	8094.5	-0.477185	0.169215	-2.81999	0.00480254	0.0670865
ENSMUSG00000108617	NA		antisense	5.04814	-1.76151	0.624854	-2.81907	0.00481631	0.0672292
ENSMUSG00000005580	11515	Adcy9	protein_coding	1144.33	0.511348	0.181441	2.81826	0.0048285	0.067334
ENSMUSG00000061462	380698	Obscn	protein_coding	10.5228	-1.56265	0.554507	-2.8181	0.00483095	0.067334
ENSMUSG00000014039	114604	Prdm15	protein_coding	353.051	-0.479223	0.170149	-2.81649	0.0048551	0.0676208
ENSMUSG00000064342	NA		Mt_tRNA	52.27	0.872869	0.30997	2.81598	0.00486293	0.06768
ENSMUSG00000050896	269295	Rtn4rl2	protein_coding	7.01624	1.54155	0.547515	2.81553	0.00486961	0.0677231
ENSMUSG00000051224	245695	Tceanc	protein_coding	123.34	0.42441	0.150768	2.81498	0.00487796	0.0677892
ENSMUSG00000029729	74570	Zkscan1	protein_coding	2854.48	0.410148	0.145775	2.81356	0.00489957	0.0680396
ENSMUSG00000030881	76932	Arfip2	protein_coding	769.612	-0.323508	0.115019	-2.81265	0.00491351	0.0681831
ENSMUSG00000070315	NA		processed_transcript	2075.65	0.424584	0.15103	2.81126	0.00493475	0.0684276
ENSMUSG00000037583	23957	Nr0b2	protein_coding	774.903	0.964104	0.343059	2.81031	0.00494936	0.0685799
ENSMUSG00000057228	23923	Aadat	protein_coding	5227.84	0.375598	0.133711	2.80903	0.00496915	0.0688036
ENSMUSG00000041660	170442	Bbox1	protein_coding	8000.97	0.322452	0.114834	2.80799	0.00498524	0.0689758
ENSMUSG00000018574	11370	Acadvl	protein_coding	22109.7	0.295509	0.105263	2.80734	0.00499527	0.0690641
ENSMUSG00000025008	67590	Tctn3	protein_coding	33.6898	-0.834707	0.297402	-2.80666	0.00500575	0.0691078
ENSMUSG00000026579	14067	F5	protein_coding	50317.1	0.394428	0.140531	2.80669	0.00500529	0.0691078
ENSMUSG00000112980	NA		bidirectional_promoter_lncRNA	17.97	-1.00615	0.358601	-2.80576	0.00501985	0.0692519
ENSMUSG00000024131	20532	Slc3a1	protein_coding	3398.24	0.270717	0.0965493	2.80392	0.0050485	0.0695964
ENSMUSG00000108738	NA		antisense	94.9768	-0.785243	0.280214	-2.8023	0.00507394	0.069896
ENSMUSG00000020335	27274	Zfp354b	protein_coding	215.83	0.393139	0.140317	2.80178	0.00508217	0.0699586
ENSMUSG00000030161	57436	Gabarapl1	protein_coding	24246.6	0.447602	0.159822	2.80063	0.00510027	0.0701531
ENSMUSG00000032470	17532	Mras	protein_coding	262.427	0.374353	0.133678	2.80041	0.00510373	0.0701531
ENSMUSG00000024081	12607	Cebpz	protein_coding	2769.47	-0.273092	0.0975603	-2.79921	0.00512283	0.0703238
ENSMUSG00000040913	30838	Fbxw4	protein_coding	263.836	0.48636	0.173767	2.79892	0.00512731	0.0703238
ENSMUSG00000066537	269902	Vmn2r57	protein_coding	50.8272	0.642224	0.229436	2.79914	0.00512386	0.0703238
ENSMUSG00000002814	21975	Top3a	protein_coding	351.64	0.282026	0.100782	2.79837	0.00513614	0.0703428
ENSMUSG00000026348	266645	Acmsd	protein_coding	965.327	-1.32186	0.472337	-2.79855	0.00513326	0.0703428
ENSMUSG00000024597	20496	Slc12a2	protein_coding	560.464	0.332997	0.119019	2.79785	0.00514442	0.0704051
ENSMUSG00000020917	104112	Acly	protein_coding	20733	-0.712938	0.254908	-2.79685	0.00516036	0.0705354
ENSMUSG00000035062	245522	Zc4h2	protein_coding	133.722	-0.438918	0.156937	-2.79678	0.0051614	0.0705354
ENSMUSG00000021070	12062	Bdkrb2	protein_coding	32.6138	-0.742557	0.265659	-2.79515	0.00518757	0.0707562
ENSMUSG00000038886	140481	Man2a2	protein_coding	2748.61	-0.337264	0.120664	-2.79507	0.00518879	0.0707562
ENSMUSG00000054477	140492	Kcnn2	protein_coding	1057.32	0.345104	0.123461	2.79525	0.00518588	0.0707562
ENSMUSG00000028223	67460	Decr1	protein_coding	11116.8	0.382272	0.136809	2.79419	0.00520291	0.0707956
ENSMUSG00000056145	NA		lincRNA	40.2325	-0.793157	0.283839	-2.79439	0.00519983	0.0707956
ENSMUSG00000056999	15925	Ide	protein_coding	7405.92	0.406954	0.145633	2.79438	0.00519994	0.0707956
ENSMUSG00000015247	66536	Nipsnap3b	protein_coding	1969.33	0.300872	0.107702	2.79356	0.00521321	0.0708532
ENSMUSG00000039632	77609	Ccdc151	protein_coding	66.8495	0.83497	0.298926	2.79323	0.00521839	0.0708532
ENSMUSG00000094091	102639132	Gm21885	protein_coding	46.5746	0.931049	0.333303	2.7934	0.00521574	0.0708532
ENSMUSG00000026943	77701	Lcn12	protein_coding	38.1967	-1.19297	0.427168	-2.79275	0.00522627	0.0709092
ENSMUSG00000037887	18218	Dusp8	protein_coding	28.4229	-0.920839	0.329766	-2.7924	0.00523184	0.0709339
ENSMUSG00000071253	73132	Slc25a16	protein_coding	3991.6	0.255744	0.0915961	2.79208	0.00523702	0.0709532
ENSMUSG00000023025	207214	Larp4	protein_coding	5221.82	-0.325657	0.116752	-2.7893	0.00528227	0.0713107
ENSMUSG00000047867	231931	Gimap6	protein_coding	726.701	-0.424446	0.152169	-2.78932	0.00528192	0.0713107
ENSMUSG00000050663	237553	Trhde	protein_coding	47.279	1.2231	0.438442	2.78965	0.00527644	0.0713107
ENSMUSG00000086389	NA		antisense	325.308	-0.987841	0.354049	-2.79013	0.00526872	0.0713107
ENSMUSG00000087613	NA		lincRNA	345.855	0.634537	0.227455	2.78973	0.00527519	0.0713107
ENSMUSG00000024999	57753	Noc3l	protein_coding	735.076	-0.435059	0.156063	-2.78772	0.00530797	0.0716064
ENSMUSG00000043923	382073	Ccdc84	protein_coding	912.48	-0.578474	0.20753	-2.78742	0.00531296	0.0716227
ENSMUSG00000027293	98878	Ehd4	protein_coding	412.179	0.36018	0.129282	2.786	0.00533629	0.0718859
ENSMUSG00000013539	27883	Tango2	protein_coding	1383.69	0.389329	0.139819	2.78452	0.00536074	0.0721639
ENSMUSG00000023078	55985	Cxcl13	protein_coding	187.801	-2.39192	0.859186	-2.78393	0.00537042	0.0721913
ENSMUSG00000034957	12606	Cebpa	protein_coding	7332.2	0.503645	0.180907	2.784	0.00536927	0.0721913
ENSMUSG00000068015	380916	Lrch1	protein_coding	640.316	0.306952	0.110338	2.78192	0.00540377	0.072588
ENSMUSG00000084686	NA		snoRNA	6.91865	-1.76946	0.636142	-2.78155	0.00541007	0.072621
ENSMUSG00000082454	NA		processed_pseudogene	933.616	-0.377021	0.135559	-2.78123	0.00541539	0.0726408
ENSMUSG00000026812	64930	Tsc1	protein_coding	2413.1	0.379528	0.1365	2.78042	0.00542893	0.0727708
ENSMUSG00000037605	319387	Adgrl3	protein_coding	10.5099	1.52375	0.548178	2.77965	0.00544167	0.0728898
ENSMUSG00000042997	212114	Nhlrc3	protein_coding	1201.42	0.303191	0.109089	2.7793	0.00544762	0.0729179
ENSMUSG00000019856	75906	Fam184a	protein_coding	50.4783	-0.655005	0.235754	-2.77834	0.00546381	0.072928
ENSMUSG00000025500	72000	Lmntd2	protein_coding	99.9905	-0.699377	0.251706	-2.77855	0.00546021	0.072928
ENSMUSG00000063434	66673	Sorcs3	protein_coding	4.72365	-1.93118	0.695018	-2.7786	0.00545936	0.072928
ENSMUSG00000086610	NA		lincRNA	279.696	0.873844	0.31446	2.77887	0.00545476	0.072928
ENSMUSG00000095794	NA		IG_V_gene	8.68139	-2.26222	0.814307	-2.77809	0.00546797	0.072932
ENSMUSG00000097426	NA		processed_pseudogene	1325.38	0.710645	0.25601	2.77584	0.0055059	0.0733861
ENSMUSG00000000440	19016	Pparg	protein_coding	516.348	0.491917	0.177238	2.77545	0.00551246	0.0734217
ENSMUSG00000022040	13850	Ephx2	protein_coding	23009	0.383332	0.138132	2.77511	0.00551837	0.0734487
ENSMUSG00000026958	83768	Dpp7	protein_coding	975.108	-0.329052	0.118613	-2.77415	0.00553457	0.0736125
ENSMUSG00000042363	216551	Lgalsl	protein_coding	2327.84	-0.56976	0.205421	-2.77362	0.00554367	0.0736299
ENSMUSG00000050445	13124	Cyp8b1	protein_coding	9558.27	-1.46177	0.527027	-2.77362	0.0055436	0.0736299
ENSMUSG00000071042	240168	Rasgrp3	protein_coding	621.078	-0.406959	0.146812	-2.77198	0.00557166	0.0739498
ENSMUSG00000019791	66847	Hint3	protein_coding	612.867	0.333438	0.120349	2.7706	0.00559529	0.0741809
ENSMUSG00000020453	56218	Patz1	protein_coding	242.737	0.454605	0.164087	2.77051	0.00559693	0.0741809
ENSMUSG00000108624	NA		antisense	30.3607	1.10495	0.399173	2.7681	0.00563845	0.0746788
ENSMUSG00000042302	216565	Ehbp1	protein_coding	900.142	0.36473	0.131796	2.76739	0.00565077	0.0747896
ENSMUSG00000096606	100503386	Tpbgl	protein_coding	431.876	-0.298181	0.107794	-2.7662	0.00567139	0.07501
ENSMUSG00000030447	20430	Cyfip1	protein_coding	2297.74	0.240139	0.086847	2.76508	0.00569091	0.0752156
ENSMUSG00000117494	NA		antisense	121.601	0.9594	0.347017	2.76471	0.00569736	0.0752481
ENSMUSG00000032525	18087	Nktr	protein_coding	4703.69	-0.40062	0.144957	-2.76371	0.00571477	0.0754254
ENSMUSG00000015437	14939	Gzmb	protein_coding	49.046	0.607173	0.219715	2.76346	0.00571918	0.0754309
ENSMUSG00000022257	114128	Laptm4b	protein_coding	714.9	0.358629	0.129825	2.76242	0.00573752	0.0756011
ENSMUSG00000088609	NA		miRNA	28.6954	1.09615	0.39683	2.76227	0.00574008	0.0756011
ENSMUSG00000071359	237336	Tbpl1	protein_coding	373.428	-0.317295	0.114877	-2.76203	0.00574427	0.0756035
ENSMUSG00000001027	110880	Scn4a	protein_coding	5.59921	-1.86645	0.676049	-2.76083	0.00576551	0.0757249
ENSMUSG00000001313	11858	Rnd2	protein_coding	345.177	-0.831015	0.300992	-2.76092	0.00576385	0.0757249
ENSMUSG00000060803	14870	Gstp1	protein_coding	4525.54	-0.555672	0.201251	-2.76108	0.00576103	0.0757249
ENSMUSG00000104569	NA		TEC	28.1061	-0.903756	0.327553	-2.75911	0.00579588	0.0760709
ENSMUSG00000028599	21938	Tnfrsf1b	protein_coding	1351.69	0.356449	0.1292	2.75888	0.00579994	0.0760713
ENSMUSG00000029238	12753	Clock	protein_coding	3499.57	-0.407023	0.147574	-2.75811	0.00581372	0.0761993
ENSMUSG00000090090	NA		unprocessed_pseudogene	767.497	0.962442	0.349	2.75771	0.00582077	0.0762388
ENSMUSG00000026437	18557	Cdk18	protein_coding	1364.43	0.410841	0.149004	2.75725	0.0058289	0.0762924
ENSMUSG00000029482	78894	Aacs	protein_coding	2086.57	-1.29636	0.470324	-2.75632	0.0058456	0.0764052
ENSMUSG00000036275	213673	9530068E07Rik	protein_coding	5067.86	-0.256889	0.0931954	-2.75646	0.00584316	0.0764052
ENSMUSG00000020642	108089	Rnf144a	protein_coding	752.141	-0.660935	0.240043	-2.7534	0.00589804	0.0770373
ENSMUSG00000028527	11639	Ak4	protein_coding	2943.84	0.491568	0.178581	2.75263	0.00591189	0.0771648
ENSMUSG00000034456	243537	Uroc1	protein_coding	35218.6	0.283168	0.103019	2.7487	0.0059833	0.0778818
ENSMUSG00000103657	NA		TEC	15.0862	-1.03927	0.378089	-2.74875	0.00598238	0.0778818
ENSMUSG00000105646	NA		lincRNA	7.59974	-1.92147	0.698972	-2.74899	0.00597789	0.0778818
ENSMUSG00000111055	NA		lincRNA	14.906	-1.19385	0.434285	-2.74901	0.00597751	0.0778818
ENSMUSG00000022661	17470	Cd200	protein_coding	70.4098	-0.645891	0.235026	-2.74816	0.00599303	0.0779548
ENSMUSG00000094561	NA		IG_V_gene	10.1279	-2.05742	0.749008	-2.74686	0.0060169	0.0782114
ENSMUSG00000027762	84112	Sucnr1	protein_coding	2021.88	0.619256	0.225521	2.74589	0.00603469	0.0783887
ENSMUSG00000098188	268301	Sowahc	protein_coding	543.476	0.373142	0.13593	2.7451	0.00604932	0.0785248
ENSMUSG00000018849	211652	Wwc1	protein_coding	3534.17	0.377152	0.137416	2.7446	0.00605854	0.0785367
ENSMUSG00000022358	67731	Fbxo32	protein_coding	248.241	0.714611	0.260356	2.74474	0.0060558	0.0785367
ENSMUSG00000038848	228994	Ythdf1	protein_coding	1740.27	-0.293438	0.106924	-2.74436	0.00606282	0.0785383
ENSMUSG00000015312	17873	Gadd45b	protein_coding	66.4799	-1.16144	0.423421	-2.74298	0.0060884	0.0787617
ENSMUSG00000017737	17395	Mmp9	protein_coding	21.3751	-0.926955	0.337919	-2.74313	0.00608572	0.0787617
ENSMUSG00000028037	99899	Ifi44	protein_coding	429.606	0.636149	0.231967	2.74241	0.006099	0.0788448
ENSMUSG00000024304	12558	Cdh2	protein_coding	6716.59	0.254426	0.0928161	2.74118	0.00612189	0.0790866
ENSMUSG00000117912	NA		antisense	26.5285	-1.18774	0.433554	-2.73954	0.00615251	0.0794278
ENSMUSG00000022383	19013	Ppara	protein_coding	7757.73	0.859315	0.31377	2.73868	0.00616864	0.0795818
ENSMUSG00000000861	14025	Bcl11a	protein_coding	19.1678	-1.11958	0.40898	-2.73749	0.006191	0.0797381
ENSMUSG00000027635	66934	Dsn1	protein_coding	32.1843	0.776524	0.283681	2.73731	0.00619434	0.0797381
ENSMUSG00000035834	67486	Polr3g	protein_coding	691.622	-0.479687	0.175251	-2.73714	0.00619764	0.0797381
ENSMUSG00000039210	67769	Gpatch2	protein_coding	900.624	-0.233703	0.0853654	-2.73768	0.00618736	0.0797381
ENSMUSG00000054720	100604	Lrrc8c	protein_coding	258.367	-0.357384	0.130589	-2.73671	0.00620561	0.0797864
ENSMUSG00000115979	NA		TEC	194.624	0.521952	0.190741	2.73644	0.00621084	0.0797993
ENSMUSG00000037440	22361	Vnn1	protein_coding	6043.34	1.27549	0.466258	2.73559	0.00622688	0.0799511
ENSMUSG00000098678	223645	Mroh6	protein_coding	59.6154	-0.771161	0.281994	-2.73467	0.00624421	0.0801192
ENSMUSG00000024486	15200	Hbegf	protein_coding	77.8396	-0.573209	0.209748	-2.73285	0.00627897	0.0805105
ENSMUSG00000059674	239096	Cdh24	protein_coding	29.9219	-0.788396	0.288514	-2.73261	0.00628343	0.0805131
ENSMUSG00000038020	268480	Rapgefl1	protein_coding	42.1206	0.600364	0.219763	2.73187	0.00629757	0.080585
ENSMUSG00000039934	212167	Gsap	protein_coding	2163.56	0.386917	0.141626	2.73196	0.0062959	0.080585
ENSMUSG00000038092	15496	Hsd3b5	protein_coding	26.2662	-1.84468	0.675351	-2.73144	0.00630591	0.0806371
ENSMUSG00000023923	72238	Tbc1d5	protein_coding	1207.6	0.276875	0.101444	2.72935	0.00634595	0.0810943
ENSMUSG00000101514	NA		lincRNA	1734.23	0.284882	0.104395	2.72887	0.0063552	0.0811576
ENSMUSG00000035275	242570	Raver2	protein_coding	18.103	-1.1317	0.414876	-2.7278	0.00637582	0.0813659
ENSMUSG00000039804	228869	Ncoa5	protein_coding	961.604	-0.301572	0.110623	-2.72613	0.00640817	0.0817236
ENSMUSG00000064371	NA		Mt_tRNA	50.2016	1.34891	0.494868	2.72579	0.00641469	0.0817516
ENSMUSG00000030924	434234	Rexo5	protein_coding	203.709	0.480657	0.17637	2.72528	0.00642465	0.0818234
ENSMUSG00000022364	210544	Tbc1d31	protein_coding	642.816	0.418076	0.153425	2.72496	0.00643101	0.0818492
ENSMUSG00000022206	18162	Npr3	protein_coding	193.322	-0.412678	0.151497	-2.72399	0.00644978	0.0819777
ENSMUSG00000029762	14187	Akr1b8	protein_coding	153.212	-0.427156	0.156803	-2.72417	0.00644642	0.0819777
ENSMUSG00000037458	54375	Azin1	protein_coding	7241.82	0.411533	0.151136	2.72293	0.00647056	0.0821313
ENSMUSG00000114547	NA		processed_pseudogene	4.28642	3.24229	1.1907	2.723	0.00646912	0.0821313
ENSMUSG00000045639	320683	Zfp629	protein_coding	1214.1	0.225596	0.082934	2.72019	0.00652439	0.082759
ENSMUSG00000041798	103988	Gck	protein_coding	10104.1	0.657828	0.24196	2.71875	0.00655297	0.0830101
ENSMUSG00000055612	66953	Cdca7	protein_coding	112.161	-0.454835	0.167287	-2.71889	0.00655012	0.0830101
ENSMUSG00000100468	NA		processed_pseudogene	17.2644	1.37605	0.506212	2.71832	0.00656151	0.0830627
ENSMUSG00000090877	15511	Hspa1b	protein_coding	66.3881	-0.895098	0.329351	-2.71776	0.00657249	0.0831459
ENSMUSG00000038844	16558	Kif16b	protein_coding	1302.06	0.215106	0.0791548	2.71754	0.00657692	0.0831463
ENSMUSG00000087881	NA		scaRNA	103.164	0.60114	0.221241	2.71712	0.00658525	0.083196
ENSMUSG00000045502	80885	Hcar2	protein_coding	18.6225	0.839732	0.309124	2.71649	0.00659784	0.0832994
ENSMUSG00000064105	94219	Cnnm2	protein_coding	319.505	0.310439	0.114294	2.71616	0.00660449	0.0833277
ENSMUSG00000031485	114863	Plpbp	protein_coding	3076.78	0.228787	0.0842873	2.71437	0.0066402	0.0836448
ENSMUSG00000071867	NA		processed_pseudogene	54.7349	0.788519	0.290512	2.71423	0.00664291	0.0836448
ENSMUSG00000096410	NA		IG_V_gene	4.8771	-2.33758	0.861227	-2.71424	0.00664282	0.0836448
ENSMUSG00000036334	242050	Igsf10	protein_coding	161.051	0.46336	0.170933	2.71077	0.00671275	0.0844681
ENSMUSG00000112160	666584	BC024063	protein_coding	44.1859	-0.79654	0.294039	-2.70896	0.00674946	0.0848735
ENSMUSG00000075324	60344	Fign	protein_coding	822.992	0.318142	0.117485	2.70794	0.00677015	0.085077
ENSMUSG00000037266	27981	Rsrp1	protein_coding	11542.8	0.309141	0.1142	2.70701	0.00678931	0.0852611
ENSMUSG00000026608	226823	Kctd3	protein_coding	705.13	-0.246234	0.0909883	-2.70621	0.0068056	0.0854089
ENSMUSG00000024211	14823	Grm8	protein_coding	7.56837	-1.94727	0.719689	-2.70571	0.00681582	0.0854804
ENSMUSG00000031722	15439	Hp	protein_coding	120824	0.698392	0.25818	2.70506	0.00682913	0.0855906
ENSMUSG00000049164	72672	Zfp518a	protein_coding	800.696	0.36315	0.134299	2.70404	0.00685011	0.0857966
ENSMUSG00000087484	NA		antisense	50.1803	1.2926	0.478302	2.70249	0.00688231	0.0861429
ENSMUSG00000073418	12268	C4b	protein_coding	70683.2	0.538941	0.199545	2.70085	0.00691624	0.0865102
ENSMUSG00000006241	67119	Ccdc159	protein_coding	525.688	-0.563314	0.208602	-2.70043	0.00692504	0.086563
ENSMUSG00000025010	240665	Ccnj	protein_coding	247.865	-0.373302	0.138269	-2.69983	0.00693751	0.0866616
ENSMUSG00000048388	241520	Fam171b	protein_coding	181.84	0.479631	0.177671	2.69955	0.00694336	0.0866773
ENSMUSG00000039763	246738	Dnajc28	protein_coding	896.76	0.336721	0.124757	2.69901	0.00695457	0.0867599
ENSMUSG00000032118	235180	Fez1	protein_coding	7.87213	1.49804	0.555092	2.69872	0.00696068	0.086779
ENSMUSG00000084235	NA		transcribed_processed_pseudogene	18.3012	-1.14606	0.424749	-2.6982	0.00697163	0.0868582
ENSMUSG00000020515	69125	Cnot8	protein_coding	2313.1	0.218826	0.0811084	2.69794	0.00697694	0.086867
ENSMUSG00000029020	170731	Mfn2	protein_coding	6573.52	0.263637	0.0977469	2.69714	0.00699374	0.0870189
ENSMUSG00000030103	20893	Bhlhe40	protein_coding	5539.46	0.838748	0.311039	2.6966	0.00700516	0.0870464
ENSMUSG00000069456	19683	Rdh16	protein_coding	9945.8	0.305869	0.11342	2.69678	0.00700142	0.0870464
ENSMUSG00000026708	70454	Cenpl	protein_coding	374.596	0.484836	0.179871	2.69547	0.00702891	0.0872841
ENSMUSG00000042035	78908	Igsf3	protein_coding	48.0837	-0.683355	0.253747	-2.69305	0.00708017	0.0878629
ENSMUSG00000026792	227738	Lrsam1	protein_coding	819.714	0.335767	0.124696	2.69268	0.00708794	0.0879016
ENSMUSG00000084224	NA		processed_pseudogene	15.7772	-0.92648	0.344123	-2.69229	0.00709629	0.0879475
ENSMUSG00000025176	67432	Hoga1	protein_coding	6664.63	0.338691	0.125823	2.69179	0.0071069	0.0880213
ENSMUSG00000116846	NA		lincRNA	30.3145	0.880624	0.327239	2.69107	0.00712225	0.0881536
ENSMUSG00000086150	NA		antisense	105.586	0.479094	0.178066	2.69054	0.00713365	0.088237
ENSMUSG00000041268	235380	Dmxl2	protein_coding	1636.87	-0.492245	0.182975	-2.69023	0.0071402	0.0882602
ENSMUSG00000062901	75785	Klhl24	protein_coding	4217.47	0.51212	0.190555	2.68752	0.00719851	0.0889228
ENSMUSG00000018415	66771	Gid4	protein_coding	2376.56	0.217127	0.0808526	2.68546	0.00724295	0.0894133
ENSMUSG00000027660	20482	Skil	protein_coding	1260.38	-0.420178	0.156532	-2.68429	0.0072685	0.0896701
ENSMUSG00000021428	71340	Riok1	protein_coding	472.937	-0.314949	0.117364	-2.68352	0.00728515	0.0897583
ENSMUSG00000118017	NA		lincRNA	15331.9	-0.868701	0.323709	-2.68359	0.00728369	0.0897583
ENSMUSG00000099034	NA		transcribed_unitary_pseudogene	55.5651	0.568071	0.211738	2.6829	0.00729868	0.0898665
ENSMUSG00000025202	30049	Scd3	protein_coding	11.6853	-1.53627	0.57278	-2.68214	0.00731534	0.090013
ENSMUSG00000000915	29816	Hip1r	protein_coding	879.7	-0.425829	0.15882	-2.6812	0.00733582	0.0900384
ENSMUSG00000001436	20509	Slc19a1	protein_coding	169.674	0.591076	0.220472	2.68096	0.00734123	0.0900384
ENSMUSG00000034591	338365	Slc41a2	protein_coding	1727.92	0.876517	0.326899	2.68131	0.00733341	0.0900384
ENSMUSG00000054764	17773	Mtnr1a	protein_coding	24.8914	1.42099	0.529951	2.68136	0.00733243	0.0900384
ENSMUSG00000101537	NA		antisense	243.794	0.37963	0.141596	2.68108	0.00733854	0.0900384
ENSMUSG00000036667	77574	Tcaf1	protein_coding	280.629	-0.389907	0.145519	-2.67942	0.00737504	0.0903945
ENSMUSG00000047881	100532	Rell1	protein_coding	974.035	-0.333919	0.124644	-2.67899	0.00738452	0.090452
ENSMUSG00000097391	NA		lincRNA	5.77132	-2.03565	0.760261	-2.67757	0.00741589	0.0907774
ENSMUSG00000024892	18563	Pcx	protein_coding	27371.8	0.648787	0.242335	2.67723	0.00742344	0.090811
ENSMUSG00000026417	18703	Pigr	protein_coding	186888	0.255437	0.095429	2.67672	0.0074347	0.0908899
ENSMUSG00000030934	18242	Oat	protein_coding	44517.3	0.57778	0.216008	2.6748	0.00747733	0.091352
ENSMUSG00000020454	74203	Eif4enif1	protein_coding	1424.49	-0.276065	0.103277	-2.67305	0.0075166	0.0915946
ENSMUSG00000039633	244421	Lonrf1	protein_coding	246.529	-0.586224	0.21932	-2.67291	0.00751967	0.0915946
ENSMUSG00000054435	107526	Gimap4	protein_coding	807.911	-0.471067	0.176208	-2.67335	0.0075097	0.0915946
ENSMUSG00000083844	NA		transcribed_unprocessed_pseudogene	587.013	0.339461	0.126985	2.67325	0.00751214	0.0915946
ENSMUSG00000112276	NA		antisense	94.2636	-0.580167	0.217061	-2.67283	0.00752142	0.0915946
ENSMUSG00000090523	71683	Gypc	protein_coding	717.076	0.482564	0.18061	2.67186	0.00754318	0.0918004
ENSMUSG00000031425	18823	Plp1	protein_coding	95.3697	0.546934	0.204781	2.67083	0.0075665	0.092025
ENSMUSG00000040447	216892	Spns2	protein_coding	1906.51	0.351808	0.131764	2.66997	0.00758573	0.0921996
ENSMUSG00000031521	11593	Aga	protein_coding	990.965	0.363746	0.136278	2.66915	0.00760432	0.0923661
ENSMUSG00000024975	18569	Pdcd4	protein_coding	6121.83	0.338048	0.126664	2.66887	0.00761078	0.092367
ENSMUSG00000027375	17153	Mal	protein_coding	37.4384	-0.706742	0.264825	-2.66872	0.00761417	0.092367
ENSMUSG00000000184	12444	Ccnd2	protein_coding	932.969	-0.387383	0.145199	-2.66794	0.00763181	0.0924031
ENSMUSG00000027965	229759	Olfm3	protein_coding	213.901	0.746968	0.279959	2.66813	0.00762739	0.0924031
ENSMUSG00000061838	20917	Suclg2	protein_coding	19953.2	0.282119	0.105742	2.66799	0.00763066	0.0924031
ENSMUSG00000021573	72948	Tppp	protein_coding	1006.35	0.563262	0.211183	2.66718	0.0076491	0.0925531
ENSMUSG00000097772	NA		lincRNA	214.856	-0.416542	0.156207	-2.66661	0.00766207	0.0926508
ENSMUSG00000027358	12156	Bmp2	protein_coding	559.278	-0.383239	0.143745	-2.6661	0.00767374	0.0927326
ENSMUSG00000034218	11920	Atm	protein_coding	771.076	0.44908	0.168456	2.66586	0.00767925	0.0927398
ENSMUSG00000004038	14864	Gstm3	protein_coding	3214.8	-1.17773	0.441931	-2.66497	0.00769943	0.0928648
ENSMUSG00000032420	23959	Nt5e	protein_coding	4211.63	-0.403304	0.151334	-2.665	0.00769882	0.0928648
ENSMUSG00000022974	67367	Paxbp1	protein_coding	1196.64	-0.3669	0.137697	-2.66455	0.00770925	0.0928858
ENSMUSG00000095955	NA		snRNA	4.34294	-1.94563	0.730214	-2.66447	0.00771099	0.0928858
ENSMUSG00000041598	56699	Cdc42ep4	protein_coding	1895.29	0.431407	0.161935	2.66408	0.00772001	0.0929351
ENSMUSG00000016624	271305	Phf21b	protein_coding	28.0429	-0.757811	0.284671	-2.66205	0.00776657	0.0934361
ENSMUSG00000040269	66230	Mrps28	protein_coding	315.175	0.482944	0.181467	2.66133	0.00778332	0.0935781
ENSMUSG00000002365	66616	Snx9	protein_coding	1956.1	0.238365	0.0895878	2.66069	0.00779814	0.0936143
ENSMUSG00000055629	330671	B4galnt4	protein_coding	5.95135	2.29395	0.862088	2.66092	0.00779273	0.0936143
ENSMUSG00000059851	232811	Kmt5c	protein_coding	815.416	-0.438168	0.164702	-2.66037	0.00780541	0.0936143
ENSMUSG00000085603	NA		transcribed_processed_pseudogene	9.46538	-1.53262	0.576098	-2.66034	0.00780614	0.0936143
ENSMUSG00000016921	67996	Srsf6	protein_coding	5205.23	-0.287117	0.107951	-2.65969	0.00782133	0.0936468
ENSMUSG00000029723	78829	Tsc22d4	protein_coding	534.864	-0.741233	0.278694	-2.65966	0.00782192	0.0936468
ENSMUSG00000045031	207175	Cetn4	protein_coding	13.9281	-1.05286	0.395876	-2.65958	0.00782372	0.0936468
ENSMUSG00000068205	72899	Macrod2	protein_coding	214.594	0.375556	0.14122	2.65937	0.00782876	0.0936479
ENSMUSG00000108606	NA		unprocessed_pseudogene	52.1003	1.08761	0.409189	2.65796	0.00786154	0.0939805
ENSMUSG00000062074	327743	Ccn6	protein_coding	5.68376	-1.70663	0.642259	-2.65723	0.00787864	0.0941253
ENSMUSG00000114828	NA		lincRNA	423.93	0.477571	0.179764	2.65666	0.00789199	0.0942253
ENSMUSG00000057143	319236	Trim12c	protein_coding	1328.58	0.345511	0.130103	2.65567	0.00791518	0.094422
ENSMUSG00000092368	NA		antisense	34.4944	-0.710569	0.267581	-2.65553	0.00791846	0.094422
ENSMUSG00000029195	83379	Klb	protein_coding	2629.6	0.366516	0.138077	2.65444	0.00794409	0.0946032
ENSMUSG00000054823	234135	Nsd3	protein_coding	4995.15	-0.409807	0.15441	-2.65403	0.00795367	0.0946032
ENSMUSG00000057933	14858	Gsta2	protein_coding	1267.71	-1.19233	0.449183	-2.65445	0.00794377	0.0946032
ENSMUSG00000100017	NA		bidirectional_promoter_lncRNA	21.2624	0.872569	0.328761	2.65412	0.00795159	0.0946032
ENSMUSG00000029994	11746	Anxa4	protein_coding	3797	0.266499	0.100429	2.6536	0.00796381	0.0946642
ENSMUSG00000027079	98985	Clp1	protein_coding	597.907	-0.29142	0.109835	-2.65325	0.00797211	0.0947032
ENSMUSG00000030654	54208	Arl6ip1	protein_coding	4118.51	0.290478	0.109526	2.65215	0.00799815	0.094715
ENSMUSG00000032641	14760	Gpr19	protein_coding	147.665	0.376084	0.141801	2.6522	0.00799692	0.094715
ENSMUSG00000053553	73212	3110082I17Rik	protein_coding	136.39	-0.683185	0.257558	-2.65255	0.00798862	0.094715
ENSMUSG00000060579	14198	Fhit	protein_coding	150.331	0.569809	0.214795	2.6528	0.00798264	0.094715
ENSMUSG00000076583	NA		IG_V_gene	20.3763	-3.14768	1.18684	-2.65216	0.00799785	0.094715
ENSMUSG00000110206	14256	Flt3l	protein_coding	251.418	-0.488855	0.184387	-2.65125	0.00801948	0.0949081
ENSMUSG00000056749	18030	Nfil3	protein_coding	1459.21	-0.640847	0.241795	-2.65037	0.00804029	0.0950019
ENSMUSG00000058444	23938	Map2k5	protein_coding	1033.02	0.293084	0.110586	2.65028	0.00804249	0.0950019
ENSMUSG00000061740	56448	Cyp2d22	protein_coding	9821.67	0.290524	0.10961	2.65052	0.00803679	0.0950019
ENSMUSG00000040270	12014	Bach2	protein_coding	842.578	0.706789	0.266754	2.64959	0.00805892	0.0951365
ENSMUSG00000097893	NA		antisense	102.392	0.490648	0.185219	2.64902	0.0080725	0.0952373
ENSMUSG00000027339	215653	Rassf2	protein_coding	154.706	-0.533289	0.201468	-2.64702	0.00812054	0.0957371
ENSMUSG00000032009	75747	Sesn3	protein_coding	2913.46	0.238195	0.0899927	2.64683	0.00812499	0.0957371
ENSMUSG00000021175	217946	Cdca7l	protein_coding	23.5995	0.859466	0.324811	2.64605	0.00814383	0.0958428
ENSMUSG00000043789	71768	Vwce	protein_coding	2421.29	0.492653	0.186185	2.64604	0.0081441	0.0958428
ENSMUSG00000035186	24108	Ubd	protein_coding	30.0565	1.44234	0.545253	2.64526	0.00816279	0.0959432
ENSMUSG00000074768	12116	Bhmt	protein_coding	180716	-0.543062	0.205287	-2.64538	0.00816	0.0959432
ENSMUSG00000001054	66089	Rmnd5b	protein_coding	402.305	0.413836	0.156505	2.64423	0.00818759	0.0960328
ENSMUSG00000028072	18211	Ntrk1	protein_coding	11.0134	1.37423	0.519733	2.6441	0.00819073	0.0960328
ENSMUSG00000040415	80904	Dtx3	protein_coding	255.847	-0.443552	0.167734	-2.64437	0.00818433	0.0960328
ENSMUSG00000079184	75339	Mphosph8	protein_coding	1140	-0.317048	0.119881	-2.6447	0.00817627	0.0960328
ENSMUSG00000071657	14705	Bscl2	protein_coding	1091.24	0.404726	0.153126	2.6431	0.0082151	0.0962588
ENSMUSG00000031645	109821	F11	protein_coding	5303.77	0.49035	0.185565	2.64247	0.00823042	0.0963785
ENSMUSG00000044149	77286	Nkrf	protein_coding	257.007	-0.379535	0.143676	-2.64159	0.00825172	0.0965681
ENSMUSG00000060923	75572	Acyp2	protein_coding	72.0568	0.695981	0.263545	2.64084	0.00827009	0.0967232
ENSMUSG00000000538	216810	Tom1l2	protein_coding	1718.92	0.351922	0.13333	2.63949	0.00830302	0.0970483
ENSMUSG00000048647	241624	Exd1	protein_coding	318.082	0.475797	0.180309	2.63879	0.00832023	0.097183
ENSMUSG00000059439	192197	Bcas3	protein_coding	1246.9	0.361646	0.13706	2.6386	0.00832483	0.097183
ENSMUSG00000079036	211064	Alkbh1	protein_coding	538.541	-0.500944	0.189867	-2.63839	0.00833007	0.0971841
ENSMUSG00000090115	224836	Usp49	protein_coding	210.281	0.451885	0.171341	2.63734	0.00835595	0.0974259
ENSMUSG00000085977	NA		processed_pseudogene	413.716	-0.626856	0.237836	-2.63567	0.00839726	0.0978472
ENSMUSG00000001248	52857	Gramd1a	protein_coding	686.005	-0.359311	0.136359	-2.63504	0.00841266	0.0979663
ENSMUSG00000023067	12575	Cdkn1a	protein_coding	791.189	-0.750345	0.284824	-2.63441	0.00842826	0.0980875
ENSMUSG00000066438	217682	Plekhd1	protein_coding	8.4709	-1.98285	0.752914	-2.63356	0.00844938	0.0982728
ENSMUSG00000039683	330222	Sdk1	protein_coding	4.84554	1.95921	0.744325	2.63219	0.00848359	0.098459
ENSMUSG00000042406	11911	Atf4	protein_coding	2831.55	-0.481148	0.182801	-2.63209	0.00848623	0.098459
ENSMUSG00000046785	77781	Epm2aip1	protein_coding	2258.22	-0.393243	0.149402	-2.63211	0.00848552	0.098459
ENSMUSG00000048782	233752	Insc	protein_coding	504.354	0.546754	0.207687	2.63259	0.00847363	0.098459
ENSMUSG00000023885	21826	Thbs2	protein_coding	266.102	0.523046	0.198757	2.63158	0.00849881	0.0984685
ENSMUSG00000031132	21947	Cd40lg	protein_coding	4.64961	-2.27062	0.862948	-2.63123	0.00850758	0.0984685
ENSMUSG00000094156	638251	Sult2a7	protein_coding	1284.87	1.5809	0.600833	2.63118	0.0085089	0.0984685
ENSMUSG00000108218	NA		transcribed_unprocessed_pseudogene	159.698	-0.575415	0.218705	-2.63101	0.00851309	0.0984685
ENSMUSG00000116506	NA		lincRNA	454.779	0.486798	0.184992	2.63145	0.00850208	0.0984685
ENSMUSG00000045237	68618	1110012L19Rik	protein_coding	861.017	0.359123	0.136526	2.63045	0.0085273	0.0985725
ENSMUSG00000062209	13869	Erbb4	protein_coding	342.327	0.615203	0.233915	2.63003	0.00853784	0.098634
ENSMUSG00000020495	74133	Smg8	protein_coding	542.03	-0.269465	0.102475	-2.62956	0.00854942	0.0987074
ENSMUSG00000108108	NA		TEC	12.2172	-1.27461	0.48509	-2.62757	0.0085998	0.0991839
ENSMUSG00000108929	668310	Cc2d2b	protein_coding	36.2844	1.41023	0.536718	2.62751	0.00860119	0.0991839
ENSMUSG00000053838	209586	Nudcd3	protein_coding	1474.03	0.311443	0.118553	2.62704	0.00861301	0.0992597
ENSMUSG00000073436	193838	Eme2	protein_coding	278.436	-0.321761	0.122502	-2.62659	0.00862463	0.099333
ENSMUSG00000027016	241494	Zfp385b	protein_coding	875.793	0.35914	0.136795	2.62539	0.00865498	0.0995612
ENSMUSG00000050541	11548	Adra1b	protein_coding	3585.73	-0.42161	0.160582	-2.6255	0.00865207	0.0995612
ENSMUSG00000028266	16911	Lmo4	protein_coding	512.703	-0.791931	0.301826	-2.6238	0.0086956	0.0998596
ENSMUSG00000030513	18553	Pcsk6	protein_coding	5938.91	0.370147	0.141057	2.62409	0.00868805	0.0998596
ENSMUSG00000054057	NA		protein_coding	77.7569	0.597591	0.227762	2.62375	0.00869677	0.0998596
ENSMUSG00000046959	231583	Slc26a1	protein_coding	10902.2	0.342519	0.130581	2.62303	0.00871515	0.10001
ENSMUSG00000024399	16994	Ltb	protein_coding	40.602	-0.815021	0.310932	-2.62122	0.00876161	0.100416
ENSMUSG00000028271	229906	Gtf2b	protein_coding	1029.12	-0.271483	0.103566	-2.62135	0.0087583	0.100416
ENSMUSG00000060336	245174	Zfp937	protein_coding	105.172	0.403412	0.153913	2.62103	0.00876645	0.100416
ENSMUSG00000002812	14248	Flii	protein_coding	3056.24	0.312099	0.119106	2.62035	0.00878408	0.100557
ENSMUSG00000025357	13139	Dgka	protein_coding	570.448	-0.345935	0.132051	-2.61972	0.00880025	0.100681
ENSMUSG00000029068	56036	Ccnl2	protein_coding	5531.95	-0.296437	0.113229	-2.61803	0.008844	0.101113
ENSMUSG00000036693	75416	Nop14	protein_coding	1107.89	-0.251359	0.0960177	-2.61784	0.00884874	0.101113
ENSMUSG00000025656	236915	Arhgef9	protein_coding	412.908	0.50621	0.193473	2.61644	0.00888532	0.10147
ENSMUSG00000040943	214133	Tet2	protein_coding	1802.75	-0.522076	0.199573	-2.61597	0.00889757	0.101535
ENSMUSG00000106106	NA		rRNA	1.73899e+06	0.507888	0.194162	2.6158	0.00890181	0.101535
ENSMUSG00000030731	20981	Syt3	protein_coding	145.313	0.516506	0.197491	2.61534	0.00891374	0.10161
ENSMUSG00000075705	27361	Msrb1	protein_coding	14194.8	0.417841	0.15982	2.61444	0.00893739	0.101818
ENSMUSG00000001627	15982	Ifrd1	protein_coding	468.328	-0.401616	0.153645	-2.61392	0.00895101	0.101912
ENSMUSG00000035451	15375	Foxa1	protein_coding	940.536	-0.404322	0.154697	-2.61365	0.00895816	0.101932
ENSMUSG00000072244	94088	Trim6	protein_coding	36.7793	-0.649287	0.248509	-2.61273	0.00898224	0.102145
ENSMUSG00000026527	24012	Rgs7	protein_coding	4.60865	1.7249	0.660287	2.61235	0.0089921	0.102195
ENSMUSG00000022466	71919	Rpap3	protein_coding	469.076	0.326169	0.124911	2.6112	0.00902242	0.102355
ENSMUSG00000096546	100504474	Smlr1	protein_coding	1792.09	0.27707	0.106104	2.6113	0.00901994	0.102355
ENSMUSG00000109401	NA		TEC	4.9569	1.71249	0.655776	2.6114	0.00901734	0.102355
ENSMUSG00000032649	269132	Colgalt2	protein_coding	21.4024	-0.851998	0.326324	-2.61089	0.00903059	0.102386
ENSMUSG00000028008	58170	Asic5	protein_coding	229.738	0.421914	0.161613	2.61063	0.00903745	0.102403
ENSMUSG00000059552	22059	Trp53	protein_coding	1131.18	-0.22938	0.087876	-2.61027	0.00904695	0.102449
ENSMUSG00000037386	116838	Rims2	protein_coding	12.1964	-1.3699	0.524915	-2.60975	0.00906077	0.102544
ENSMUSG00000033382	75964	Trappc8	protein_coding	2855.38	-0.24511	0.0939494	-2.60895	0.00908193	0.102679
ENSMUSG00000057596	209387	Trim30d	protein_coding	941.195	0.433032	0.165983	2.60889	0.00908352	0.102679
ENSMUSG00000001247	54135	Lsr	protein_coding	7053.63	-0.530582	0.203549	-2.60666	0.00914298	0.103289
ENSMUSG00000001076	239659	C1ql4	protein_coding	5.26652	-1.79974	0.690589	-2.60609	0.00915829	0.1034
ENSMUSG00000097863	NA		lincRNA	23.0987	0.773534	0.296861	2.60571	0.00916835	0.103452
ENSMUSG00000033161	11928	Atp1a1	protein_coding	16809.8	0.326353	0.125299	2.6046	0.00919805	0.103725
ENSMUSG00000085962	NA		antisense	17.1426	-1.00647	0.386499	-2.60406	0.00921255	0.103827
ENSMUSG00000079224	NA		processed_pseudogene	122.819	-0.694116	0.266659	-2.60301	0.00924086	0.104084
ENSMUSG00000034663	140780	Bmp2k	protein_coding	592.18	0.3254	0.125056	2.60203	0.00926725	0.104319
ENSMUSG00000042354	30877	Gnl3	protein_coding	1373.92	-0.419753	0.16137	-2.60119	0.00929011	0.104514
ENSMUSG00000017999	228889	Ddx27	protein_coding	1070.6	-0.233867	0.089946	-2.60008	0.00932024	0.10479
ENSMUSG00000028729	69072	Ebna1bp2	protein_coding	862.933	-0.267569	0.102936	-2.59938	0.00933924	0.104879
ENSMUSG00000035493	21810	Tgfbi	protein_coding	3684.95	0.474642	0.182591	2.59948	0.00933638	0.104879
ENSMUSG00000024670	12511	Cd6	protein_coding	13.4616	-1.12488	0.432857	-2.59873	0.00935685	0.104938
ENSMUSG00000034158	320184	Lrrc58	protein_coding	4648.92	-0.450502	0.173346	-2.59886	0.00935347	0.104938
ENSMUSG00000097743	NA		lincRNA	154.612	-0.456223	0.175567	-2.59858	0.00936116	0.104938
ENSMUSG00000110597	NA		transcribed_unprocessed_pseudogene	70.6335	-0.773493	0.297686	-2.59835	0.00936737	0.104946
ENSMUSG00000115333	NA		lincRNA	8.9275	-1.33571	0.514133	-2.59799	0.009377	0.104991
ENSMUSG00000028268	55932	Gbp3	protein_coding	1250.02	0.563104	0.216794	2.59741	0.009393	0.105108
ENSMUSG00000050195	329065	Scd4	protein_coding	12.8212	-1.26173	0.485881	-2.5968	0.00940971	0.105233
ENSMUSG00000052031	380608	Tagap1	protein_coding	414.024	-0.320134	0.123303	-2.59631	0.00942297	0.105319
ENSMUSG00000004661	56380	Arid3b	protein_coding	269.111	-0.332917	0.12824	-2.59606	0.00943007	0.105336
ENSMUSG00000051375	75599	Pcdh1	protein_coding	5884.15	0.407165	0.156886	2.5953	0.00945087	0.105506
ENSMUSG00000010142	57916	Tnfrsf13b	protein_coding	21.5451	-1.09987	0.423866	-2.59486	0.00946283	0.105577
ENSMUSG00000019952	382406	Poc1b	protein_coding	311.513	0.373158	0.143826	2.59452	0.00947242	0.105622
ENSMUSG00000073599	68545	Ecscr	protein_coding	167.942	-0.392743	0.151398	-2.5941	0.00948381	0.105686
ENSMUSG00000025875	74257	Tspan17	protein_coding	85.4611	-0.637641	0.245851	-2.59361	0.00949753	0.105777
ENSMUSG00000037035	16324	Inhbb	protein_coding	67.8677	0.952538	0.367296	2.59338	0.0095039	0.105785
ENSMUSG00000001415	229512	Smg5	protein_coding	1806.8	-0.260606	0.100532	-2.59225	0.00953494	0.105931
ENSMUSG00000018931	24083	Natd1	protein_coding	374.102	0.382864	0.147705	2.59209	0.00953942	0.105931
ENSMUSG00000021125	11847	Arg2	protein_coding	10.6447	1.05821	0.408234	2.59217	0.00953739	0.105931
ENSMUSG00000027454	69270	Gins1	protein_coding	87.355	0.560249	0.216128	2.5922	0.0095363	0.105931
ENSMUSG00000027353	66634	Mcm8	protein_coding	93.8964	0.506455	0.195406	2.59181	0.00954711	0.105954
ENSMUSG00000085211	NA		antisense	10.5338	1.44179	0.556527	2.59069	0.00957849	0.10624
ENSMUSG00000025050	71041	Pcgf6	protein_coding	384.975	-0.318519	0.122989	-2.58981	0.00960303	0.10645
ENSMUSG00000024414	94064	Mrpl27	protein_coding	1414.56	0.458712	0.177194	2.58875	0.00963258	0.106629
ENSMUSG00000032050	19684	Rdx	protein_coding	12661.7	0.276519	0.106816	2.58874	0.00963282	0.106629
ENSMUSG00000061397	223917	Krt79	protein_coding	5.63394	-1.72358	0.66583	-2.58862	0.00963608	0.106629
ENSMUSG00000024785	59028	Rcl1	protein_coding	4148.52	0.525034	0.202949	2.58702	0.00968097	0.107063
ENSMUSG00000074377	434121	Sult2a4	protein_coding	12.1844	1.97497	0.763633	2.58629	0.00970159	0.107173
ENSMUSG00000095609	100861753	Gm21188	protein_coding	11.6252	1.7415	0.673365	2.58626	0.00970228	0.107173
ENSMUSG00000098557	239217	Kctd12	protein_coding	1302.34	0.328325	0.126975	2.58575	0.00971687	0.107272
ENSMUSG00000042041	69861	2010003K11Rik	protein_coding	335.612	0.911462	0.35261	2.5849	0.00974068	0.107472
ENSMUSG00000037795	333789	N4bp2	protein_coding	2474.3	0.393735	0.152375	2.58398	0.00976666	0.107667
ENSMUSG00000044359	57385	P2ry4	protein_coding	1538.47	0.31059	0.120203	2.58387	0.00976979	0.107667
ENSMUSG00000080935	NA		processed_pseudogene	1345.05	0.350437	0.135732	2.58183	0.0098278	0.108243
ENSMUSG00000003882	16197	Il7r	protein_coding	30.6845	-0.766732	0.297059	-2.58108	0.00984927	0.108417
ENSMUSG00000028894	16330	Inpp5b	protein_coding	2484.68	0.186086	0.0721049	2.58077	0.00985806	0.10845
ENSMUSG00000079003	666704	Samd1	protein_coding	305.346	0.50187	0.194553	2.5796	0.00989138	0.108753
ENSMUSG00000005968	22156	Tuft1	protein_coding	195.91	-0.475745	0.184487	-2.57874	0.00991619	0.108963
ENSMUSG00000000555	16402	Itga5	protein_coding	1851.74	-0.478987	0.185842	-2.57738	0.00995514	0.1092
ENSMUSG00000030509	117589	Asb7	protein_coding	661.1	0.27356	0.106134	2.57749	0.00995194	0.1092
ENSMUSG00000060441	667823	Trim5	protein_coding	325.639	0.507574	0.196905	2.57776	0.00994434	0.1092
ENSMUSG00000014859	104394	E2f4	protein_coding	783.141	-0.239025	0.0928016	-2.57566	0.010005	0.109684
ENSMUSG00000028713	13120	Cyp4b1	protein_coding	713.428	-0.407443	0.158238	-2.57487	0.0100278	0.109806
ENSMUSG00000040543	327958	Pitpnm3	protein_coding	14.2203	-1.0657	0.413873	-2.57495	0.0100255	0.109806
ENSMUSG00000040855	194590	Reps2	protein_coding	2658.15	0.328796	0.127753	2.57368	0.0100623	0.11012
ENSMUSG00000015711	229589	Prune1	protein_coding	1070.11	0.234126	0.0909781	2.57343	0.0100697	0.110126
ENSMUSG00000064061	224170	Dzip3	protein_coding	147.879	-0.346328	0.134587	-2.57326	0.0100745	0.110126
ENSMUSG00000038776	13849	Ephx1	protein_coding	21132.9	-0.357644	0.13909	-2.5713	0.0101316	0.110686
ENSMUSG00000022350	223593	Washc5	protein_coding	1869.79	0.18344	0.071381	2.56987	0.0101735	0.11108
ENSMUSG00000064357	17705	ATP6	protein_coding	12935	-1.64056	0.638507	-2.56938	0.0101881	0.111175
ENSMUSG00000059022	333088	Kcp	protein_coding	131.559	-0.599412	0.233316	-2.56909	0.0101965	0.111202
ENSMUSG00000022508	12053	Bcl6	protein_coding	911.355	-0.779591	0.303687	-2.56709	0.0102556	0.111782
ENSMUSG00000033499	217980	Larp4b	protein_coding	4518.17	-0.219116	0.0853828	-2.56628	0.0102797	0.111981
ENSMUSG00000024601	66307	Isoc1	protein_coding	4514.35	0.274641	0.107097	2.56441	0.0103352	0.112455
ENSMUSG00000037020	233064	Wdr62	protein_coding	157.627	0.542993	0.211727	2.56459	0.0103299	0.112455
ENSMUSG00000026628	11910	Atf3	protein_coding	93.1542	-1.12638	0.439523	-2.56272	0.0103855	0.112938
ENSMUSG00000057425	112417	Ugt2b37	protein_coding	309.147	-0.712055	0.277883	-2.56243	0.0103942	0.112967
ENSMUSG00000046096	233812	Mosmo	protein_coding	1025.17	-0.281203	0.109754	-2.56213	0.0104031	0.112999
ENSMUSG00000023960	83965	Enpp5	protein_coding	1480.5	0.325856	0.127224	2.56128	0.0104288	0.113213
ENSMUSG00000118125	NA		protein_coding	38.661	-0.636891	0.248683	-2.56106	0.0104353	0.113219
ENSMUSG00000035392	227801	Dennd1a	protein_coding	1573.21	0.290898	0.113602	2.56067	0.0104469	0.11328
ENSMUSG00000005338	94332	Cadm3	protein_coding	574.474	0.285402	0.111489	2.55992	0.0104696	0.113331
ENSMUSG00000039047	329777	Pigk	protein_coding	2008.38	0.23061	0.0900802	2.56005	0.0104657	0.113331
ENSMUSG00000058254	21912	Tspan7	protein_coding	775.347	-0.24855	0.0970784	-2.5603	0.0104582	0.113331
ENSMUSG00000038022	330323	Mindy4	protein_coding	120.604	0.476625	0.186268	2.55881	0.0105031	0.113628
ENSMUSG00000020740	260302	Gga3	protein_coding	647.594	-0.414864	0.162201	-2.55771	0.0105364	0.11378
ENSMUSG00000032558	74025	Nphp3	protein_coding	441.044	-0.376709	0.147293	-2.55755	0.0105412	0.11378
ENSMUSG00000037202	18646	Prf1	protein_coding	17.0364	-1.07985	0.422209	-2.55763	0.0105389	0.11378
ENSMUSG00000038526	23831	Car14	protein_coding	2602.81	0.560438	0.219093	2.55799	0.0105279	0.11378
ENSMUSG00000052914	13110	Cyp2j6	protein_coding	3533.5	0.347622	0.135986	2.55631	0.0105789	0.114031
ENSMUSG00000091498	NA		processed_pseudogene	4243.99	0.541906	0.211997	2.55619	0.0105825	0.114031
ENSMUSG00000099922	NA		lincRNA	8.94907	-1.71083	0.66923	-2.55641	0.0105757	0.114031
ENSMUSG00000022529	74120	Zfp263	protein_coding	943.658	-0.336885	0.131815	-2.55574	0.0105962	0.114113
ENSMUSG00000118038	NA		lincRNA	44.9267	0.58751	0.229902	2.55548	0.010604	0.114132
ENSMUSG00000028907	67205	Utp11	protein_coding	1097.44	-0.217424	0.085096	-2.55505	0.0106174	0.114211
ENSMUSG00000032328	69981	Tmem30a	protein_coding	9195.09	-0.262256	0.102765	-2.552	0.0107107	0.115124
ENSMUSG00000093916	NA		transcribed_processed_pseudogene	30.7319	-1.40019	0.548689	-2.55188	0.0107144	0.115124
ENSMUSG00000110494	NA		antisense	7.13938	-1.51106	0.592306	-2.55115	0.0107367	0.115298
ENSMUSG00000024590	16906	Lmnb1	protein_coding	313.417	0.392502	0.153931	2.54986	0.0107766	0.115595
ENSMUSG00000090038	NA		antisense	712.675	0.496218	0.194603	2.5499	0.0107754	0.115595
ENSMUSG00000090386	NA		processed_transcript	83.9589	0.542855	0.212964	2.54904	0.0108019	0.1158
ENSMUSG00000027580	229003	Helz2	protein_coding	9062.7	-0.47889	0.187927	-2.54828	0.0108255	0.11588
ENSMUSG00000040327	78309	Cul9	protein_coding	513.268	0.595259	0.233599	2.54821	0.0108277	0.11588
ENSMUSG00000054484	96957	Tmem62	protein_coding	610.273	-0.366502	0.143824	-2.54826	0.0108261	0.11588
ENSMUSG00000028101	229615	Pias3	protein_coding	542.121	0.39717	0.155895	2.54767	0.0108444	0.115992
ENSMUSG00000040711	268396	Sh3pxd2b	protein_coding	100.082	0.449642	0.176702	2.54463	0.0109393	0.116942
ENSMUSG00000015133	233328	Lrrk1	protein_coding	999.331	0.42131	0.165616	2.5439	0.0109623	0.117122
ENSMUSG00000032667	330260	Pon2	protein_coding	2873.31	-0.280637	0.110345	-2.54326	0.0109822	0.117268
ENSMUSG00000025577	12416	Cbx2	protein_coding	529.657	0.486945	0.191582	2.54171	0.0110313	0.117725
ENSMUSG00000024845	66990	Tmem134	protein_coding	1171.94	0.386884	0.152375	2.53902	0.0111165	0.1185
ENSMUSG00000076928	NA		TR_C_gene	29.9653	-0.815099	0.321017	-2.53912	0.0111133	0.1185
ENSMUSG00000035378	72171	Shq1	protein_coding	192.592	-0.29789	0.117357	-2.53832	0.0111385	0.118668
ENSMUSG00000031402	17524	Mpp1	protein_coding	1756.42	0.295581	0.116476	2.53771	0.0111581	0.118811
ENSMUSG00000071604	381217	Fam189a2	protein_coding	46.6789	-0.57967	0.228533	-2.53648	0.0111973	0.1191
ENSMUSG00000085971	NA		processed_transcript	44.5716	0.822671	0.324338	2.53646	0.0111979	0.1191
ENSMUSG00000020604	74008	Arsg	protein_coding	991.134	0.42796	0.168937	2.53325	0.0113009	0.120014
ENSMUSG00000039450	67880	Dcxr	protein_coding	1436.8	0.484431	0.191209	2.53351	0.0112925	0.120014
ENSMUSG00000057554	56048	Lgals8	protein_coding	8655.98	0.270559	0.106805	2.53319	0.0113029	0.120014
ENSMUSG00000051037	218311	Zfp455	protein_coding	123.835	0.445833	0.176079	2.532	0.0113413	0.120354
ENSMUSG00000033082	243653	Clec1a	protein_coding	102.741	-0.422806	0.166999	-2.53179	0.0113482	0.120359
ENSMUSG00000025047	18572	Pdcd11	protein_coding	1771.71	-0.239842	0.0947649	-2.53091	0.0113766	0.120391
ENSMUSG00000027210	17536	Meis2	protein_coding	400.965	-0.421983	0.166722	-2.53106	0.011372	0.120391
ENSMUSG00000028060	74200	Khdc4	protein_coding	2520.89	-0.306733	0.121178	-2.53125	0.0113657	0.120391
ENSMUSG00000113637	NA		processed_pseudogene	18.2763	-0.865488	0.341948	-2.53105	0.0113723	0.120391
ENSMUSG00000078612	242594	Fyb2	protein_coding	337.101	-0.589094	0.23284	-2.53003	0.0114052	0.120626
ENSMUSG00000050846	78834	Zfp623	protein_coding	716.1	-0.313142	0.12379	-2.52964	0.0114181	0.120695
ENSMUSG00000015202	215748	Cnksr3	protein_coding	508.035	-0.395888	0.156632	-2.5275	0.0114877	0.121267
ENSMUSG00000041362	71653	Shtn1	protein_coding	2740.02	-0.257584	0.101913	-2.52749	0.0114882	0.121267
ENSMUSG00000062488	667370	Ifit3b	protein_coding	355.946	0.561329	0.222099	2.52739	0.0114915	0.121267
ENSMUSG00000025588	17960	Nat1	protein_coding	188.442	0.488712	0.193446	2.52635	0.0115255	0.12149
ENSMUSG00000027803	97064	Wwtr1	protein_coding	929.918	0.307857	0.121849	2.52654	0.0115192	0.12149
ENSMUSG00000052144	232314	Ppp4r2	protein_coding	1858.4	-0.29619	0.117286	-2.52538	0.0115575	0.121759
ENSMUSG00000101939	NA		unprocessed_pseudogene	664.072	-2.14149	0.848507	-2.52383	0.0116085	0.122228
ENSMUSG00000021786	71147	Oxsm	protein_coding	3276.92	0.267354	0.105942	2.52358	0.0116166	0.122246
ENSMUSG00000020015	237459	Cdk17	protein_coding	1021.13	-0.285443	0.113137	-2.52299	0.0116361	0.122315
ENSMUSG00000083670	NA		processed_pseudogene	8.34267	-1.51487	0.600409	-2.52307	0.0116335	0.122315
ENSMUSG00000007646	114714	Rad51c	protein_coding	40.6804	-0.743846	0.294957	-2.52188	0.0116729	0.122565
ENSMUSG00000037358	75905	Dipk2b	protein_coding	4.13987	2.15321	0.853811	2.52188	0.0116728	0.122565
ENSMUSG00000070644	214253	Etnk2	protein_coding	6147.82	0.445429	0.176687	2.52101	0.011702	0.122803
ENSMUSG00000110475	NA		antisense	35.0923	-0.81446	0.323108	-2.52071	0.011712	0.122839
ENSMUSG00000027201	17876	Myef2	protein_coding	493.382	-0.395968	0.15711	-2.52032	0.0117247	0.122904
ENSMUSG00000022122	13618	Ednrb	protein_coding	732.216	-0.288831	0.11465	-2.51923	0.0117612	0.123209
ENSMUSG00000074102	109095	Rbm15b	protein_coding	864.562	-0.301494	0.119685	-2.51906	0.0117668	0.123209
ENSMUSG00000070883	75051	Ccdc173	protein_coding	34.487	-0.644858	0.256092	-2.51807	0.0118001	0.123489
ENSMUSG00000031641	234309	Cbr4	protein_coding	1582.65	0.304124	0.120788	2.51783	0.011808	0.123503
ENSMUSG00000015599	106763	Ttbk1	protein_coding	79.8159	0.665197	0.264248	2.51732	0.0118252	0.123576
ENSMUSG00000061959	13897	Ces1e	protein_coding	10512.5	0.409112	0.162525	2.51723	0.011828	0.123576
ENSMUSG00000031016	22390	Wee1	protein_coding	152.8	0.85681	0.340525	2.51614	0.0118647	0.123823
ENSMUSG00000079109	18861	Pms2	protein_coding	157.785	0.402529	0.159974	2.51622	0.0118622	0.123823
ENSMUSG00000000154	18400	Slc22a18	protein_coding	3209.01	0.535406	0.212933	2.51444	0.0119223	0.123985
ENSMUSG00000026827	14571	Gpd2	protein_coding	2653.09	0.423276	0.168329	2.51458	0.0119175	0.123985
ENSMUSG00000030124	16768	Lag3	protein_coding	82.0445	-0.853827	0.339586	-2.51432	0.0119262	0.123985
ENSMUSG00000031271	331535	Serpina7	protein_coding	2941.76	0.509534	0.202633	2.51456	0.011918	0.123985
ENSMUSG00000045671	114716	Spred2	protein_coding	826.142	0.272509	0.108374	2.51453	0.011919	0.123985
ENSMUSG00000051910	20679	Sox6	protein_coding	1010.24	0.25191	0.100152	2.51527	0.011894	0.123985
ENSMUSG00000064367	17721	ND5	protein_coding	369474	0.349084	0.138784	2.51531	0.0118929	0.123985
ENSMUSG00000031438	66889	Rnf128	protein_coding	5719.25	0.233348	0.0928965	2.51191	0.0120079	0.124766
ENSMUSG00000028884	19891	Rpa2	protein_coding	207.319	0.383246	0.152592	2.51157	0.0120196	0.124819
ENSMUSG00000031314	270627	Taf1	protein_coding	1906.73	-0.343887	0.136934	-2.51134	0.0120275	0.124833
ENSMUSG00000037465	21847	Klf10	protein_coding	2026.21	1.35645	0.540428	2.50996	0.0120746	0.125253
ENSMUSG00000062515	11770	Fabp4	protein_coding	498.581	0.426422	0.169923	2.5095	0.0120901	0.125345
ENSMUSG00000032702	107351	Kank1	protein_coding	3653.6	0.430084	0.171452	2.50848	0.0121252	0.125387
ENSMUSG00000040918	116914	Slc19a2	protein_coding	5657.67	-0.297263	0.118483	-2.5089	0.0121108	0.125387
ENSMUSG00000070709	73430	Zfp974	protein_coding	274.231	0.434763	0.173319	2.50846	0.0121259	0.125387
ENSMUSG00000081564	NA		processed_pseudogene	6.82298	-1.51873	0.605502	-2.50822	0.012134	0.125387
ENSMUSG00000085404	NA		antisense	828.025	0.448754	0.178902	2.50838	0.0121288	0.125387
ENSMUSG00000113440	NA		lincRNA	102.171	0.429415	0.171179	2.50857	0.012122	0.125387
ENSMUSG00000027984	15107	Hadh	protein_coding	16057.6	0.368147	0.146812	2.50761	0.0121552	0.125533
ENSMUSG00000033285	269470	Wdr3	protein_coding	1232.83	-0.315703	0.125907	-2.50743	0.0121614	0.125533
ENSMUSG00000118257	NA		lincRNA	4.06615	1.85597	0.740808	2.50533	0.0122337	0.12621
ENSMUSG00000044534	59289	Ackr2	protein_coding	128.514	-0.481156	0.192128	-2.50435	0.0122676	0.12649
ENSMUSG00000105572	NA		TEC	48.0053	0.606098	0.242041	2.50411	0.0122758	0.126507
ENSMUSG00000036687	231832	Tmem184a	protein_coding	1073.8	0.424076	0.169411	2.50324	0.0123062	0.12675
ENSMUSG00000032577	102626	Mapkapk3	protein_coding	336.021	-0.428676	0.171281	-2.50276	0.0123227	0.126852
ENSMUSG00000028567	66073	Txndc12	protein_coding	1815.12	0.279887	0.111863	2.50204	0.012348	0.12697
ENSMUSG00000039648	70266	Kyat1	protein_coding	5880.91	-0.428804	0.171394	-2.50186	0.0123543	0.12697
ENSMUSG00000074785	54712	Plxnc1	protein_coding	970.971	-0.39568	0.158133	-2.5022	0.0123423	0.12697
ENSMUSG00000092805	NA		misc_RNA	5.09641	-1.6444	0.657527	-2.50089	0.0123882	0.127248
ENSMUSG00000022412	239555	Mief1	protein_coding	1484.06	-0.255748	0.102274	-2.50062	0.0123975	0.127274
ENSMUSG00000029228	16924	Lnx1	protein_coding	26.5768	1.15504	0.462114	2.49946	0.0124381	0.127622
ENSMUSG00000041781	51786	Cpsf2	protein_coding	1311	-0.291231	0.116572	-2.4983	0.0124789	0.127971
ENSMUSG00000100733	NA		lincRNA	39.8652	0.695474	0.278427	2.49787	0.0124943	0.127991
ENSMUSG00000114665	NA		lincRNA	13.4723	1.13575	0.454687	2.49787	0.0124943	0.127991
ENSMUSG00000026024	74018	Als2	protein_coding	6871.61	-0.204857	0.082031	-2.49731	0.012514	0.12803
ENSMUSG00000068794	213945	Col28a1	protein_coding	7.91884	-2.50623	1.00362	-2.49718	0.0125184	0.12803
ENSMUSG00000076605	NA		IG_J_gene	4.07333	-2.12782	0.85209	-2.49718	0.0125185	0.12803
ENSMUSG00000022151	67515	Ttc33	protein_coding	1238.96	0.235692	0.0943982	2.49679	0.0125323	0.128085
ENSMUSG00000117430	NA		TEC	5.02426	2.00951	0.804884	2.49664	0.0125374	0.128085
ENSMUSG00000023075	68050	Akirin1	protein_coding	1102.49	-0.443958	0.177906	-2.49547	0.012579	0.128372
ENSMUSG00000026694	71449	Eef1aknmt	protein_coding	450.867	-0.283739	0.113711	-2.49528	0.0125859	0.128372
ENSMUSG00000037820	21817	Tgm2	protein_coding	9479.84	0.348673	0.139724	2.49544	0.0125799	0.128372
ENSMUSG00000076695	NA		IG_V_gene	7.24188	-1.92474	0.771502	-2.4948	0.0126028	0.128475
ENSMUSG00000043290	654801	Zfp784	protein_coding	162.241	0.503168	0.201796	2.49345	0.0126509	0.128896
ENSMUSG00000021824	55946	Ap3m1	protein_coding	4951.22	0.420847	0.168875	2.49206	0.0127005	0.128902
ENSMUSG00000027624	13821	Epb41l1	protein_coding	247.923	-0.601296	0.241194	-2.49299	0.0126672	0.128902
ENSMUSG00000028944	108099	Prkag2	protein_coding	1931.63	0.251144	0.100771	2.49222	0.0126948	0.128902
ENSMUSG00000031924	66427	Cyb5b	protein_coding	34089.8	-0.40406	0.162079	-2.49298	0.0126675	0.128902
ENSMUSG00000032128	19649	Robo3	protein_coding	18.6299	0.917647	0.368199	2.49226	0.0126934	0.128902
ENSMUSG00000032418	17436	Me1	protein_coding	8047.12	-0.572594	0.229718	-2.4926	0.0126813	0.128902
ENSMUSG00000040699	67803	Limd2	protein_coding	665.996	0.5044	0.202414	2.49192	0.0127054	0.128902
ENSMUSG00000060950	328162	Trmt61a	protein_coding	134.336	-0.468146	0.187867	-2.4919	0.0127061	0.128902
ENSMUSG00000028104	69870	Polr3gl	protein_coding	818.298	0.31932	0.128163	2.49152	0.0127198	0.128972
ENSMUSG00000038527	232371	C1rl	protein_coding	10121.9	0.342057	0.137301	2.49129	0.0127279	0.128986
ENSMUSG00000021051	26932	Ppp2r5e	protein_coding	2707.43	0.307285	0.123362	2.49093	0.012741	0.129006
ENSMUSG00000034312	232227	Iqsec1	protein_coding	2339.42	0.287384	0.115376	2.49086	0.0127436	0.129006
ENSMUSG00000052056	228913	Zfp217	protein_coding	685.713	-0.246638	0.0990959	-2.48888	0.0128145	0.129654
ENSMUSG00000104399	NA		sense_intronic	106.592	-0.59649	0.239731	-2.48817	0.0128404	0.129847
ENSMUSG00000055733	54561	Nap1l3	protein_coding	54.2165	-0.615224	0.247383	-2.48693	0.0128853	0.130231
ENSMUSG00000030894	12751	Tpp1	protein_coding	4963.72	0.192561	0.0774421	2.48651	0.0129002	0.130312
ENSMUSG00000029001	230903	Fbxo44	protein_coding	142.964	-0.44343	0.178427	-2.48521	0.0129474	0.130719
ENSMUSG00000070348	12443	Ccnd1	protein_coding	5146.27	-0.690291	0.277791	-2.48493	0.0129578	0.130739
ENSMUSG00000118087	NA		bidirectional_promoter_lncRNA	94.3294	0.510793	0.205569	2.48478	0.0129632	0.130739
ENSMUSG00000042364	170625	Snx18	protein_coding	1372.89	0.196342	0.0790449	2.48393	0.012994	0.130979
ENSMUSG00000037706	12520	Cd81	protein_coding	9976.55	0.45565	0.183474	2.48346	0.0130114	0.131085
ENSMUSG00000091898	21924	Tnnc1	protein_coding	20.6945	-1.04897	0.422442	-2.48311	0.0130239	0.131142
ENSMUSG00000003420	14132	Fcgrt	protein_coding	6682.11	0.486246	0.1959	2.48211	0.0130605	0.13144
ENSMUSG00000089694	100043497	Nat8f7	protein_coding	35.0599	-1.0339	0.416601	-2.48174	0.0130742	0.131507
ENSMUSG00000054757	116852	Akr1c20	protein_coding	10459.9	0.315501	0.127154	2.48124	0.0130925	0.131621
ENSMUSG00000048521	80901	Cxcr6	protein_coding	35.7021	-0.890195	0.358853	-2.48067	0.0131136	0.131764
ENSMUSG00000056035	13112	Cyp3a11	protein_coding	146042	-0.527122	0.212545	-2.48004	0.0131367	0.131925
ENSMUSG00000029663	14699	Gngt1	protein_coding	96.6609	-0.885695	0.357223	-2.47939	0.0131607	0.131956
ENSMUSG00000040033	20847	Stat2	protein_coding	5308.16	-0.264817	0.106807	-2.47939	0.0131606	0.131956
ENSMUSG00000097016	NA		bidirectional_promoter_lncRNA	150.008	0.716014	0.288754	2.47967	0.0131505	0.131956
ENSMUSG00000022285	22631	Ywhaz	protein_coding	5979.82	-0.29871	0.120518	-2.47855	0.0131918	0.132037
ENSMUSG00000039529	54670	Atp8b1	protein_coding	3155.01	0.338443	0.136529	2.4789	0.0131787	0.132037
ENSMUSG00000096515	NA		IG_V_gene	4.16699	-3.37332	1.36101	-2.47854	0.013192	0.132037
ENSMUSG00000099596	NA		processed_pseudogene	4.40726	2.54814	1.02813	2.47842	0.0131968	0.132037
ENSMUSG00000027863	12481	Cd2	protein_coding	35.1981	-0.851451	0.343769	-2.47681	0.0132563	0.132353
ENSMUSG00000029470	18438	P2rx4	protein_coding	2178.55	0.260838	0.105311	2.47684	0.0132551	0.132353
ENSMUSG00000040434	228366	Large2	protein_coding	36.79	-0.583733	0.235642	-2.4772	0.0132418	0.132353
ENSMUSG00000074355	NA		TEC	20.2246	-0.756077	0.30526	-2.47683	0.0132556	0.132353
ENSMUSG00000041491	208518	Cep78	protein_coding	164.93	0.347389	0.140276	2.47647	0.0132691	0.13241
ENSMUSG00000106069	NA		lincRNA	1948.1	-0.583941	0.235864	-2.47575	0.0132955	0.132605
ENSMUSG00000056978	66438	Hamp2	protein_coding	12053.6	1.08024	0.436654	2.47391	0.0133643	0.13322
ENSMUSG00000039901	71617	Armh3	protein_coding	610.153	0.252235	0.102035	2.47205	0.0134339	0.133844
ENSMUSG00000020111	216001	Micu1	protein_coding	1658.96	0.341069	0.138003	2.47147	0.013456	0.133993
ENSMUSG00000036613	380752	Eipr1	protein_coding	411.328	0.474652	0.192123	2.47056	0.0134902	0.134263
ENSMUSG00000030683	233878	Sez6l2	protein_coding	22.7807	-0.775258	0.313838	-2.47025	0.0135019	0.134308
ENSMUSG00000106019	NA		lincRNA	149.602	0.466175	0.188739	2.46994	0.0135136	0.134354
ENSMUSG00000040721	239102	Zfhx2	protein_coding	701.008	-0.39024	0.158023	-2.46951	0.0135297	0.134444
ENSMUSG00000033066	14457	Gas7	protein_coding	875.564	-0.493521	0.199911	-2.46871	0.0135601	0.134569
ENSMUSG00000045087	94226	S1pr5	protein_coding	327.111	0.519997	0.210643	2.46861	0.0135637	0.134569
ENSMUSG00000069733	381534	Ube2u	protein_coding	226.785	-0.604879	0.245026	-2.46863	0.013563	0.134569
ENSMUSG00000028642	75180	Tmem269	protein_coding	9.70706	1.13661	0.460532	2.46804	0.0135854	0.134643
ENSMUSG00000030264	14911	Thumpd3	protein_coding	1158.98	-0.382533	0.154985	-2.46819	0.0135798	0.134643
ENSMUSG00000009731	16506	Kcnd1	protein_coding	16.7366	-0.852398	0.345445	-2.46754	0.0136046	0.134717
ENSMUSG00000031273	94216	Col4a6	protein_coding	26.4376	-0.937782	0.380058	-2.46747	0.0136071	0.134717
ENSMUSG00000044676	234725	Zfp612	protein_coding	548.995	-0.305259	0.123737	-2.467	0.0136249	0.134752
ENSMUSG00000053137	19094	Mapk11	protein_coding	80.9977	-0.448575	0.181821	-2.46713	0.0136201	0.134752
[truncated: 20,509 more rows]

## Sheet: Suppl Tab 4C
Supplementary Table 2C. Differential gene expression analysis, salmon filet fed mice on a HFD versus chow fed mice.
[truncated: 22,440 more rows]

[truncated: 1 more sheets: Suppl Tab 4D]
