# Supplementary material for: Consumption of salmon fishmeal increases hepatic cholesterol content in obese C57BL/6 J mice
Source: Eur J Nutr. 2022 Jul 5;61(8):4027–43. doi: 10.1007/s00394-022-02930-y (PMC9596588; doi:10.1007/s00394-022-02930-y)
Supplement: Supplementary file 3 — Supplementary file3 (XLSX 6090 KB) [file 394_2022_2930_MOESM3_ESM.xlsx]

## Sheet: Sup Tab 5A
Supplementary Table 3A. Differential gene expression analysis, fishmeal fed mice versus salmon filet fed mice.
Ensembl	entrezgene_id	entrezgene_accession	gene_biotype	baseMean	log2FoldChange	lfcSE	stat	pvalue	padj
ENSMUSG00000059743	110196	Fdps	protein_coding	556.392	-2.46633	0.203191	-12.138	6.65e-34	1.31e-29
ENSMUSG00000033105	16987	Lss	protein_coding	3385.47	-1.34209	0.12247	-10.9586	6.05e-28	5.95e-24
ENSMUSG00000058794	18022	Nfe2	protein_coding	57.2982	-2.65471	0.281905	-9.41704	4.64e-21	3.04e-17
ENSMUSG00000022351	20775	Sqle	protein_coding	1865.33	-2.63986	0.304253	-8.67651	4.08e-18	2.01e-14
ENSMUSG00000100094	NA		lincRNA	5485.94	-1.25267	0.148497	-8.43563	3.29e-17	1.3e-13
ENSMUSG00000031604	66234	Msmo1	protein_coding	5900.78	-1.43627	0.176575	-8.13409	4.15e-16	1.36e-12
ENSMUSG00000021273	14137	Fdft1	protein_coding	5700.61	-1.29058	0.165971	-7.77596	7.49e-15	2.1e-11
ENSMUSG00000044254	100102	Pcsk9	protein_coding	1429.18	-1.30062	0.169517	-7.67248	1.69e-14	4.15e-11
ENSMUSG00000027533	16592	Fabp5	protein_coding	1246.18	-2.07781	0.272398	-7.62783	2.39e-14	5.22e-11
ENSMUSG00000006517	192156	Mvd	protein_coding	995.886	-2.23445	0.305839	-7.30599	2.75e-13	5.42e-10
ENSMUSG00000021670	15357	Hmgcr	protein_coding	3930.83	-1.34075	0.185949	-7.21032	5.58e-13	9.99e-10
ENSMUSG00000058258	319554	Idi1	protein_coding	3357.91	-1.90333	0.264752	-7.18912	6.52e-13	1.07e-09
ENSMUSG00000058454	13360	Dhcr7	protein_coding	3989.39	-1.39778	0.201379	-6.94104	3.89e-12	5.89e-09
ENSMUSG00000097203	NA		lincRNA	846.81	-0.775377	0.116004	-6.68406	2.32e-11	3.27e-08
ENSMUSG00000031349	18194	Nsdhl	protein_coding	3028.74	-1.53082	0.232054	-6.59681	4.2e-11	5.51e-08
ENSMUSG00000077148	NA		snRNA	44.7958	-2.48404	0.386207	-6.4319	1.26e-10	1.55e-07
ENSMUSG00000001467	13121	Cyp51	protein_coding	5074.49	-1.54511	0.241587	-6.39568	1.6e-10	1.85e-07
ENSMUSG00000027605	60525	Acss2	protein_coding	9304.22	-1.73704	0.274526	-6.32742	2.49e-10	2.72e-07
ENSMUSG00000041939	17855	Mvk	protein_coding	667.895	-1.10349	0.174625	-6.31917	2.63e-10	2.72e-07
ENSMUSG00000027952	68603	Pmvk	protein_coding	2684.59	-1.39636	0.225719	-6.18627	6.16e-10	6.06e-07
ENSMUSG00000042010	100705	Acacb	protein_coding	6278.79	-1.46239	0.242489	-6.03073	1.63e-09	1.53e-06
ENSMUSG00000028716	67182	Pdzk1ip1	protein_coding	112.841	-1.63323	0.27286	-5.98562	2.16e-09	1.93e-06
ENSMUSG00000054453	236643	Sytl5	protein_coding	141.343	-1.54777	0.262596	-5.89413	3.77e-09	3.22e-06
ENSMUSG00000066441	17252	Rdh11	protein_coding	3743.21	-1.51496	0.259326	-5.84191	5.16e-09	4.23e-06
ENSMUSG00000074213	NA		antisense	29.2978	-2.21166	0.383391	-5.76867	7.99e-09	6.29e-06
ENSMUSG00000026675	15490	Hsd17b7	protein_coding	3066.61	-0.83666	0.146398	-5.71499	1.1e-08	8.3e-06
ENSMUSG00000042216	52850	Sgsm1	protein_coding	328.52	-0.999713	0.181562	-5.50619	3.67e-08	2.67e-05
ENSMUSG00000111253	NA		lincRNA	51.1797	-2.75229	0.502763	-5.47434	4.39e-08	3.09e-05
ENSMUSG00000006850	71983	Tmco6	protein_coding	259.391	-0.808669	0.151977	-5.32099	1.03e-07	6.77e-05
ENSMUSG00000083287	NA		processed_pseudogene	55.3976	-2.02023	0.379468	-5.32385	1.02e-07	6.77e-05
ENSMUSG00000090610	NA		processed_pseudogene	404.934	-1.78839	0.34371	-5.20318	1.96e-07	0.000124349
ENSMUSG00000023832	110460	Acat2	protein_coding	2932.8	-0.893872	0.175963	-5.07988	3.78e-07	0.000232232
ENSMUSG00000017390	11676	Aldoc	protein_coding	307.434	-1.20809	0.23821	-5.07153	3.95e-07	0.000235312
ENSMUSG00000099599	NA		lincRNA	9.04857	-3.4687	0.717586	-4.83385	1.34e-06	0.000775017
ENSMUSG00000113581	NA		bidirectional_promoter_lncRNA	106.229	1.33504	0.280732	4.75557	1.98e-06	0.00111255
ENSMUSG00000045934	194126	Mtmr11	protein_coding	141.446	-1.17536	0.248711	-4.7258	2.29e-06	0.00125281
ENSMUSG00000093930	208715	Hmgcs1	protein_coding	27968	-1.13123	0.243174	-4.65194	3.29e-06	0.00174875
ENSMUSG00000029016	26372	Clcn6	protein_coding	335.77	-0.719366	0.155154	-4.63646	3.54e-06	0.00178826
ENSMUSG00000075602	110454	Ly6a	protein_coding	495.376	0.747478	0.161076	4.64053	3.48e-06	0.00178826
ENSMUSG00000045294	231070	Insig1	protein_coding	19582.8	-0.974887	0.210825	-4.62416	3.76e-06	0.00180514
ENSMUSG00000055862	71564	Izumo4	protein_coding	839.725	-0.736719	0.159211	-4.62731	3.7e-06	0.00180514
ENSMUSG00000034926	74754	Dhcr24	protein_coding	36088.9	-0.652966	0.141474	-4.61546	3.92e-06	0.00183756
ENSMUSG00000024378	170459	Stard4	protein_coding	6471.83	-0.420177	0.0913353	-4.60038	4.22e-06	0.00192982
ENSMUSG00000030800	76560	Prss8	protein_coding	112.263	-1.43769	0.313208	-4.59023	4.43e-06	0.00198008
ENSMUSG00000076617	NA		IG_C_gene	826.205	-1.068	0.233424	-4.57534	4.75e-06	0.00207896
ENSMUSG00000021252	58520	Erg28	protein_coding	4586.04	-0.530145	0.116354	-4.5563	5.21e-06	0.00222702
ENSMUSG00000025137	68671	Pcyt2	protein_coding	19947.7	-0.513359	0.113754	-4.51287	6.4e-06	0.00267755
ENSMUSG00000025429	19201	Pstpip2	protein_coding	1432.78	-0.806323	0.17957	-4.49031	7.11e-06	0.00291548
ENSMUSG00000025014	21673	Dntt	protein_coding	256.075	-1.08542	0.243155	-4.46392	8.05e-06	0.00323166
ENSMUSG00000074280	NA		processed_pseudogene	7.21106	-2.54804	0.579369	-4.39796	1.09e-05	0.00430029
ENSMUSG00000039873	415115	Neurl2	protein_coding	33.7812	-1.31166	0.299294	-4.3825	1.17e-05	0.00452669
ENSMUSG00000097729	NA		processed_transcript	226.472	-0.993477	0.230233	-4.31508	1.6e-05	0.00603712
ENSMUSG00000032193	16835	Ldlr	protein_coding	11212.7	-0.542915	0.126245	-4.30049	1.7e-05	0.00632712
ENSMUSG00000040918	116914	Slc19a2	protein_coding	5702.88	-0.343007	0.0802642	-4.27347	1.92e-05	0.00701281
ENSMUSG00000040434	228366	Large2	protein_coding	43.2815	-0.973719	0.228258	-4.26587	1.99e-05	0.00712388
ENSMUSG00000024799	73166	Tm7sf2	protein_coding	3142.57	-1.12095	0.263093	-4.26068	2.04e-05	0.00716125
ENSMUSG00000039519	13123	Cyp7b1	protein_coding	917.206	0.534389	0.125819	4.2473	2.16e-05	0.00746909
ENSMUSG00000032018	235293	Sc5d	protein_coding	43959.4	-0.625958	0.147997	-4.22954	2.34e-05	0.00794455
ENSMUSG00000092471	NA		unprocessed_pseudogene	133.992	-1.27467	0.302137	-4.21885	2.46e-05	0.00818949
ENSMUSG00000027859	18049	Ngf	protein_coding	207.708	-0.566068	0.134643	-4.20422	2.62e-05	0.00831446
ENSMUSG00000067149	16069	Jchain	protein_coding	92.2878	-0.697041	0.165743	-4.20554	2.6e-05	0.00831446
ENSMUSG00000093687	NA		processed_pseudogene	13.3676	-2.09006	0.496447	-4.21004	2.55e-05	0.00831446
ENSMUSG00000040612	100039795	Ildr2	protein_coding	9609.13	0.506716	0.120654	4.19973	2.67e-05	0.00834642
ENSMUSG00000029575	77697	Mmab	protein_coding	1827.36	-0.637021	0.153265	-4.15634	3.23e-05	0.00978956
ENSMUSG00000061906	100559	Ugt2b38	protein_coding	997.683	0.714897	0.17191	4.15855	3.2e-05	0.00978956
ENSMUSG00000089943	394433	Ugt1a5	protein_coding	5623.97	-1.28845	0.310719	-4.14668	3.37e-05	0.010057
ENSMUSG00000022463	20788	Srebf2	protein_coding	3241.51	-0.57068	0.139562	-4.08907	4.33e-05	0.0127196
ENSMUSG00000034258	217721	Flvcr2	protein_coding	684.333	0.655573	0.160515	4.08419	4.42e-05	0.0127988
ENSMUSG00000065952	546049	Rps23rg1	protein_coding	233.617	-0.951656	0.23581	-4.03569	5.44e-05	0.0155253
ENSMUSG00000017754	18830	Pltp	protein_coding	2534.24	-1.35319	0.338274	-4.00027	6.33e-05	0.0171772
ENSMUSG00000024427	24066	Spry4	protein_coding	1471.72	0.624999	0.156154	4.00245	6.27e-05	0.0171772
ENSMUSG00000073968	101700	Trim68	protein_coding	148.473	-0.621666	0.155096	-4.00827	6.12e-05	0.0171772
ENSMUSG00000116802	102640673	Gm5165	lincRNA	229.358	0.436201	0.109089	3.99857	6.37e-05	0.0171772
ENSMUSG00000111147	NA		lincRNA	59.2372	-1.61668	0.405031	-3.9915	6.57e-05	0.0174585
ENSMUSG00000098363	NA		miRNA	27.7295	-1.19169	0.300128	-3.97062	7.17e-05	0.0188078
ENSMUSG00000022505	13731	Emp2	protein_coding	1156.71	-0.387848	0.0979324	-3.96036	7.48e-05	0.0193757
ENSMUSG00000022066	100862375	Entpd4b	protein_coding	135.148	-1.63007	0.41297	-3.94718	7.91e-05	0.0202074
ENSMUSG00000032561	56318	Acpp	protein_coding	872.764	-0.768636	0.195749	-3.92663	8.61e-05	0.0217313
ENSMUSG00000029352	12962	Crybb3	protein_coding	40.1869	-1.86889	0.477953	-3.91019	9.22e-05	0.0229704
ENSMUSG00000111686	NA		processed_pseudogene	184.177	0.444302	0.114059	3.89536	9.81e-05	0.0241169
ENSMUSG00000058297	94214	Spock2	protein_coding	64.8752	-1.11593	0.286905	-3.88954	0.000100433	0.0243978
ENSMUSG00000052752	224619	Traf7	protein_coding	830.123	-0.418567	0.108058	-3.87353	0.000107271	0.0257412
ENSMUSG00000002578	22781	Ikzf4	protein_coding	75.7568	-0.770884	0.199299	-3.86798	0.000109742	0.0257951
ENSMUSG00000019437	68385	Tlcd1	protein_coding	1698.59	-0.654711	0.169373	-3.8655	0.000110863	0.0257951
ENSMUSG00000093651	NA		processed_pseudogene	56.02	-1.42531	0.368845	-3.86426	0.000111429	0.0257951
ENSMUSG00000097503	NA		antisense	50.5407	-1.04248	0.2701	-3.85962	0.000113561	0.0259831
ENSMUSG00000027577	11438	Chrna4	protein_coding	624.869	-3.04942	0.79129	-3.85373	0.000116331	0.026311
ENSMUSG00000100862	NA		unprocessed_pseudogene	10538	1.71874	0.447045	3.84467	0.000120714	0.026992
ENSMUSG00000090175	394434	Ugt1a9	protein_coding	1089.65	0.965048	0.252873	3.81633	0.000135453	0.0299472
ENSMUSG00000031613	15446	Hpgd	protein_coding	7840.31	0.457432	0.121966	3.75047	0.000176501	0.038589
ENSMUSG00000054827	107141	Cyp2c50	protein_coding	35758.5	0.615033	0.16447	3.73949	0.000184395	0.0398719
ENSMUSG00000056999	15925	Ide	protein_coding	7024.73	0.555802	0.148941	3.73169	0.000190201	0.0406803
ENSMUSG00000032068	76509	Plet1	protein_coding	169.232	-0.686492	0.185532	-3.70013	0.000215491	0.0455937
ENSMUSG00000042248	13096	Cyp2c37	protein_coding	32434.2	0.39121	0.106032	3.68954	0.000224657	0.0470275
ENSMUSG00000067203	NA		transcribed_unprocessed_pseudogene	771.77	-0.832504	0.226003	-3.6836	0.000229961	0.047631
ENSMUSG00000044042	14260	Fmn1	protein_coding	742.908	-0.789186	0.214614	-3.67723	0.000235782	0.048328
ENSMUSG00000031400	14381	G6pdx	protein_coding	334.959	-0.630953	0.171774	-3.67315	0.000239578	0.0485997
ENSMUSG00000038600	140494	Atp6v0a4	protein_coding	14.8648	-1.4374	0.391859	-3.66815	0.000244309	0.0490538
ENSMUSG00000093624	NA		processed_pseudogene	6.52752	-2.72484	0.745493	-3.65508	0.000257104	0.0511013
ENSMUSG00000000031	NA		lincRNA	43.4831	-1.78039	0.488964	-3.64115	0.000271426	0.0534085
ENSMUSG00000031402	17524	Mpp1	protein_coding	1750.37	0.275861	0.0759233	3.63342	0.000279689	0.0539741
ENSMUSG00000041653	116939	Pnpla3	protein_coding	429.123	-2.23455	0.615013	-3.63333	0.000279786	0.0539741
ENSMUSG00000112276	NA		antisense	98.1231	-0.694886	0.19186	-3.62184	0.00029252	0.0558827
ENSMUSG00000040543	327958	Pitpnm3	protein_coding	16.4099	-1.37739	0.384385	-3.58336	0.000339203	0.0641779
ENSMUSG00000001630	232533	Stk38l	protein_coding	1254.49	-0.596093	0.167701	-3.5545	0.000378695	0.0709674
ENSMUSG00000007207	20907	Stx1a	protein_coding	41.9716	-0.843797	0.238128	-3.54347	0.000394906	0.0733071
ENSMUSG00000102525	NA		processed_pseudogene	62.5857	-0.776284	0.219846	-3.53103	0.000413938	0.0754172
ENSMUSG00000110494	NA		antisense	8.06493	-1.76955	0.50112	-3.53119	0.000413695	0.0754172
ENSMUSG00000016458	22431	Wt1	protein_coding	52.5794	-1.21814	0.345893	-3.52172	0.000428764	0.0774018
ENSMUSG00000059851	232811	Kmt5c	protein_coding	810.854	-0.447686	0.127831	-3.50218	0.000461466	0.0825479
ENSMUSG00000089960	394436	Ugt1a1	protein_coding	24101.8	0.330464	0.0944954	3.49714	0.00047027	0.0833648
ENSMUSG00000035900	223752	Gramd4	protein_coding	586.363	-0.608132	0.174842	-3.47818	0.000504824	0.0879064
ENSMUSG00000101639	NA		transcribed_unprocessed_pseudogene	5.23105	-4.66963	1.34224	-3.47899	0.000503304	0.0879064
ENSMUSG00000071103	69479	1700029J07Rik	protein_coding	105.763	-0.5922	0.170978	-3.4636	0.000533007	0.0919998
ENSMUSG00000076594	NA		IG_V_gene	11.2041	-2.91177	0.845442	-3.44409	0.000572992	0.0980414
ENSMUSG00000025153	14104	Fasn	protein_coding	42547.6	-0.838885	0.244007	-3.43795	0.00058614	0.0994264
ENSMUSG00000003348	208228	Mob3a	protein_coding	282.792	-0.404503	0.118497	-3.4136	0.000641106	0.107821
ENSMUSG00000024354	20522	Slc23a1	protein_coding	4674.74	-0.285374	0.0837377	-3.40795	0.000654533	0.109146
ENSMUSG00000064345	17717	ND2	protein_coding	445952	0.370026	0.10867	3.40505	0.000661524	0.109385
ENSMUSG00000040415	80904	Dtx3	protein_coding	260.468	-0.512415	0.151239	-3.38811	0.00070376	0.115399
ENSMUSG00000032198	319899	Dock6	protein_coding	1365.35	-0.375414	0.111852	-3.35633	0.000789828	0.128442
ENSMUSG00000037278	69071	Tmem97	protein_coding	1810.31	-0.511429	0.153435	-3.33319	0.000858566	0.13782
ENSMUSG00000042379	71690	Esm1	protein_coding	79.2749	-1.0544	0.316456	-3.33189	0.000862585	0.13782
ENSMUSG00000058838	NA		processed_pseudogene	167.048	-1.04885	0.314971	-3.32998	0.000868508	0.13782
ENSMUSG00000061601	26875	Pclo	protein_coding	217.504	-0.568528	0.170857	-3.3275	0.00087628	0.137941
ENSMUSG00000079057	102294	Cyp4v3	protein_coding	15953.7	0.384135	0.11576	3.31836	0.000905475	0.140292
ENSMUSG00000079470	195434	Utp14b	protein_coding	1433.84	-0.422668	0.127347	-3.31902	0.000903324	0.140292
ENSMUSG00000001942	22619	Siae	protein_coding	3636.25	0.281351	0.0856091	3.28647	0.00101453	0.151322
ENSMUSG00000032883	74205	Acsl3	protein_coding	2241.25	-0.550429	0.167237	-3.2913	0.000997248	0.151322
ENSMUSG00000042213	67492	Zfand4	protein_coding	778.174	-0.474315	0.144255	-3.28804	0.00100888	0.151322
ENSMUSG00000045725	78004	Prr15	protein_coding	15.7055	-1.49491	0.454429	-3.28966	0.0010031	0.151322
ENSMUSG00000076609	NA		IG_C_gene	223.933	-0.564338	0.171724	-3.2863	0.00101512	0.151322
ENSMUSG00000072664	105887	Ugt3a1	protein_coding	6379.41	0.328339	0.0999972	3.28348	0.00102535	0.151698
ENSMUSG00000021210	83702	Akr1c6	protein_coding	56590.4	0.398054	0.121496	3.27628	0.00105185	0.154458
ENSMUSG00000044916	75641	1700029I15Rik	protein_coding	96.1385	-0.640424	0.195655	-3.27324	0.00106323	0.154971
ENSMUSG00000033498	140476	Strc	protein_coding	6.7387	-1.73348	0.530062	-3.27033	0.00107421	0.15542
ENSMUSG00000038774	77987	Ascc3	protein_coding	1775.83	0.259558	0.0795049	3.26468	0.00109589	0.157399
ENSMUSG00000010663	76267	Fads1	protein_coding	34965.3	-0.573857	0.176116	-3.25841	0.00112037	0.158601
ENSMUSG00000056035	13112	Cyp3a11	protein_coding	99868.6	0.542749	0.166563	3.25853	0.00111991	0.158601
ENSMUSG00000041293	77596	Adgrf1	protein_coding	164.543	-0.743474	0.229019	-3.24634	0.00116897	0.164299
ENSMUSG00000041120	17965	Nbl1	protein_coding	38.2119	-1.04043	0.320802	-3.24322	0.00118186	0.164932
ENSMUSG00000040505	27409	Abcg5	protein_coding	5148.68	0.442295	0.136804	3.23307	0.00122469	0.169706
ENSMUSG00000037370	18605	Enpp1	protein_coding	2673.93	0.231093	0.0717413	3.2212	0.00127657	0.175658
ENSMUSG00000073409	110557	H2-Q6	protein_coding	1601.42	-0.395944	0.123015	-3.21867	0.00128785	0.175979
ENSMUSG00000034427	NA		protein_coding	65.7107	-1.02495	0.31966	-3.20639	0.00134411	0.182124
ENSMUSG00000040563	235044	Plppr2	protein_coding	256.547	-0.621514	0.193929	-3.20485	0.00135133	0.182124
ENSMUSG00000014609	11448	Chrne	protein_coding	29.3624	-1.2496	0.390931	-3.19647	0.00139118	0.186129
ENSMUSG00000038174	213056	Fam126b	protein_coding	1449.08	0.382203	0.119638	3.19466	0.00139996	0.186129
ENSMUSG00000104793	NA		TEC	22.2575	-1.33222	0.417835	-3.18838	0.00143074	0.188945
ENSMUSG00000039275	68837	Foxk2	protein_coding	906.609	-0.39537	0.124157	-3.18443	0.00145041	0.190265
ENSMUSG00000098882	NA		miRNA	4.50199	-2.43034	0.764732	-3.17803	0.00148281	0.193227
ENSMUSG00000040703	74134	Cyp2s1	protein_coding	35.3598	-1.24621	0.392531	-3.17481	0.00149933	0.194095
ENSMUSG00000030762	11833	Aqp8	protein_coding	8765.6	-0.733611	0.23283	-3.15084	0.00162801	0.209375
ENSMUSG00000024299	224697	Adamts10	protein_coding	602.76	-0.595349	0.189707	-3.13826	0.00169956	0.217158
ENSMUSG00000118384	NA		lincRNA	19.9387	-1.11695	0.356733	-3.13106	0.00174175	0.221112
ENSMUSG00000083596	NA		processed_pseudogene	1338.52	0.585492	0.187478	3.12299	0.00179022	0.225809
ENSMUSG00000042249	320129	Grk3	protein_coding	564.712	-0.675671	0.216747	-3.11732	0.00182503	0.228733
ENSMUSG00000040565	107182	Btaf1	protein_coding	1511.98	0.376811	0.121181	3.10948	0.00187416	0.232373
ENSMUSG00000058809	NA		processed_pseudogene	676.9	0.42687	0.137468	3.10523	0.00190131	0.232373
ENSMUSG00000091119	100039139	Ccdc152	protein_coding	18.5548	1.75899	0.566273	3.10625	0.00189473	0.232373
ENSMUSG00000115324	NA		bidirectional_promoter_lncRNA	9.36963	-1.61911	0.52126	-3.10615	0.00189539	0.232373
ENSMUSG00000022403	70356	St13	protein_coding	12616.4	0.240552	0.0776901	3.0963	0.00195955	0.236553
ENSMUSG00000064367	17721	ND5	protein_coding	368146	0.327742	0.105812	3.0974	0.00195229	0.236553
ENSMUSG00000014602	16560	Kif1a	protein_coding	43.3424	-0.804404	0.260276	-3.09059	0.00199762	0.239061
ENSMUSG00000032261	212531	Sh3bgrl2	protein_coding	2560.77	0.313609	0.101518	3.08919	0.00200706	0.239061
ENSMUSG00000060407	13085	Cyp2a12	protein_coding	37238.3	0.388018	0.125664	3.08775	0.00201678	0.239061
ENSMUSG00000014786	277973	Slc9a5	protein_coding	33.4877	-0.7478	0.242774	-3.08023	0.00206838	0.24371
ENSMUSG00000023951	22339	Vegfa	protein_coding	9106.29	-0.422523	0.137377	-3.07564	0.00210049	0.24602
ENSMUSG00000035165	57442	Kcne3	protein_coding	75.2732	-0.861786	0.281737	-3.05883	0.002222	0.257333
ENSMUSG00000041828	217258	Abca8a	protein_coding	8180.76	0.449667	0.147014	3.05867	0.00222324	0.257333
ENSMUSG00000015377	69440	Dennd6b	protein_coding	354.475	-0.396519	0.129893	-3.05265	0.00226829	0.261012
ENSMUSG00000061048	12560	Cdh3	protein_coding	50.6698	-0.947837	0.310762	-3.05004	0.00228808	0.261759
ENSMUSG00000029314	231510	Gpat3	protein_coding	899.708	0.347982	0.114245	3.04593	0.00231962	0.263833
ENSMUSG00000044734	66222	Serpinb1a	protein_coding	1745.58	0.655188	0.215963	3.0338	0.00241493	0.273095
ENSMUSG00000034687	231470	Fras1	protein_coding	585.836	-0.391002	0.129425	-3.02107	0.00251882	0.283217
ENSMUSG00000031605	77113	Klhl2	protein_coding	1376.01	0.260096	0.0862279	3.01637	0.00255817	0.284038
ENSMUSG00000033854	72258	Kcnk10	protein_coding	229.707	0.625978	0.207695	3.01393	0.00257884	0.284038
ENSMUSG00000035953	219024	Pip4p1	protein_coding	752.72	-0.31275	0.103788	-3.01334	0.00258387	0.284038
ENSMUSG00000116226	NA		TEC	69.7122	-0.896653	0.297556	-3.01339	0.00258349	0.284038
ENSMUSG00000075266	66311	Cenpw	protein_coding	20.6232	-0.916147	0.304399	-3.00969	0.00261512	0.285877
ENSMUSG00000028212	12448	Ccne2	protein_coding	56.8997	0.790003	0.26302	3.00359	0.00266816	0.290063
ENSMUSG00000029189	231238	Sel1l3	protein_coding	484.186	-0.451757	0.15092	-2.99336	0.00275926	0.298318
ENSMUSG00000004880	98386	Lbr	protein_coding	577.826	-0.343965	0.115023	-2.99039	0.00278621	0.299586
ENSMUSG00000020871	13394	Dlx4	protein_coding	29.0245	-0.807119	0.270182	-2.98732	0.00281437	0.30097
ENSMUSG00000053646	235611	Plxnb1	protein_coding	4018.11	-0.519665	0.174069	-2.98539	0.00283218	0.301237
ENSMUSG00000016918	240725	Sulf1	protein_coding	130.874	-0.961975	0.32402	-2.96888	0.00298891	0.303159
ENSMUSG00000026471	15064	Mr1	protein_coding	593.549	-0.459883	0.154801	-2.97081	0.0029702	0.303159
ENSMUSG00000027765	18441	P2ry1	protein_coding	598.635	0.475348	0.160095	2.96916	0.00298613	0.303159
ENSMUSG00000029482	78894	Aacs	protein_coding	1752.98	-0.950786	0.319861	-2.9725	0.00295386	0.303159
ENSMUSG00000031708	106529	Tecr	protein_coding	11561.6	-0.459315	0.154113	-2.98038	0.00287891	0.303159
ENSMUSG00000046230	271564	Vps13a	protein_coding	1125.33	0.282473	0.0949414	2.97524	0.00292764	0.303159
ENSMUSG00000048732	217194	Klhl11	protein_coding	150.125	0.527575	0.177601	2.97056	0.00297255	0.303159
ENSMUSG00000062908	11364	Acadm	protein_coding	28777.7	0.390144	0.131053	2.97699	0.00291092	0.303159
ENSMUSG00000104720	NA		sense_intronic	12.9296	-1.17686	0.395678	-2.97429	0.00293663	0.303159
ENSMUSG00000027611	19124	Procr	protein_coding	41.4207	0.764731	0.257912	2.96508	0.00302602	0.303177
ENSMUSG00000032349	68801	Elovl5	protein_coding	48944.8	-0.479846	0.161845	-2.96485	0.00302834	0.303177
ENSMUSG00000087635	NA		processed_pseudogene	85.2431	0.880893	0.297183	2.96414	0.00303531	0.303177
ENSMUSG00000092470	NA		protein_coding	3.48491	-2.34091	0.792809	-2.95267	0.00315035	0.313078
ENSMUSG00000058624	14544	Gda	protein_coding	2338.92	0.324402	0.109952	2.95039	0.00317378	0.313821
ENSMUSG00000062181	13909	Ces3b	protein_coding	9172.82	-0.598338	0.203248	-2.94389	0.0032412	0.318885
ENSMUSG00000061099	14447	Gapdhs	protein_coding	18.5942	-1.19828	0.407337	-2.94174	0.00326369	0.3195
ENSMUSG00000047866	66887	Lonp2	protein_coding	27672.6	0.310916	0.105752	2.94006	0.0032815	0.319654
ENSMUSG00000029759	269823	Pon3	protein_coding	5803.86	0.283084	0.0963887	2.9369	0.00331506	0.321333
ENSMUSG00000030683	233878	Sez6l2	protein_coding	23.6526	-0.889207	0.304211	-2.92299	0.00346682	0.334395
ENSMUSG00000085952	NA		lincRNA	33.1185	-1.02623	0.352669	-2.9099	0.00361545	0.34703
ENSMUSG00000017837	71966	Nkiras2	protein_coding	756.235	-0.379495	0.130517	-2.90762	0.00364188	0.34787
ENSMUSG00000025648	270198	Pfkfb4	protein_coding	66.2855	-0.740695	0.255233	-2.90204	0.00370744	0.352422
ENSMUSG00000000673	107766	Haao	protein_coding	31374.9	-0.41188	0.142183	-2.89683	0.00376959	0.355473
ENSMUSG00000038403	69585	Hjv	protein_coding	5629.61	-0.233339	0.0808055	-2.88766	0.00388117	0.355473
ENSMUSG00000051147	17961	Nat2	protein_coding	1354.14	0.283185	0.0978676	2.89355	0.00380908	0.355473
ENSMUSG00000064354	17709	COX2	protein_coding	8268.53	1.24268	0.429834	2.89108	0.00383927	0.355473
ENSMUSG00000066438	217682	Plekhd1	protein_coding	7.63601	-1.81262	0.627343	-2.88936	0.00386026	0.355473
ENSMUSG00000088008	NA		scaRNA	10.621	-1.17353	0.406429	-2.88743	0.00388407	0.355473
ENSMUSG00000089635	NA		antisense	8.44602	1.77041	0.611323	2.89603	0.00377912	0.355473
ENSMUSG00000105376	NA		lincRNA	3.1619	-2.52379	0.87283	-2.8915	0.00383409	0.355473
ENSMUSG00000024352	71242	Spata24	protein_coding	15.7506	-0.987326	0.342644	-2.88149	0.00395794	0.360558
ENSMUSG00000018339	14778	Gpx3	protein_coding	371.3	-0.654946	0.227586	-2.8778	0.00400463	0.361335
ENSMUSG00000075520	102635496	Malrd1	protein_coding	13.2481	1.31096	0.455752	2.87647	0.00402157	0.361335
ENSMUSG00000112527	NA		lincRNA	11.1482	-1.56728	0.544503	-2.87838	0.00399728	0.361335
ENSMUSG00000008932	242607	Slc1a7	protein_coding	4.52488	-2.36437	0.822381	-2.87502	0.00403997	0.361338
ENSMUSG00000026185	16011	Igfbp5	protein_coding	1918.15	-0.658154	0.229804	-2.86398	0.00418359	0.370813
ENSMUSG00000074415	NA		processed_transcript	130.688	-0.620556	0.216676	-2.86398	0.00418352	0.370813
ENSMUSG00000064441	NA		snoRNA	3.94777	-2.07472	0.726012	-2.85769	0.00426737	0.376543
ENSMUSG00000039145	227541	Camk1d	protein_coding	10110.2	-0.322829	0.113116	-2.85397	0.00431765	0.379279
ENSMUSG00000078719	100039672	Msmp	protein_coding	57.2156	-1.37641	0.482584	-2.85216	0.00434231	0.379749
ENSMUSG00000109564	73732	Muc16	protein_coding	49.3258	-0.994768	0.350675	-2.83672	0.00455793	0.396843
ENSMUSG00000064356	17706	ATP8	protein_coding	385.013	0.847132	0.298885	2.83431	0.00459251	0.398092
ENSMUSG00000025105	12173	Bnc1	protein_coding	18.2427	-1.26137	0.44544	-2.83174	0.00462953	0.39954
ENSMUSG00000025479	13106	Cyp2e1	protein_coding	416995	0.414378	0.146485	2.82882	0.00467203	0.401448
ENSMUSG00000028637	73332	Ccdc30	protein_coding	109.741	0.439884	0.15565	2.82611	0.00471167	0.403094
ENSMUSG00000038370	66425	Pcp4l1	protein_coding	1098.91	0.609143	0.215873	2.82176	0.00477606	0.406834
ENSMUSG00000040026	20210	Saa3	protein_coding	326.396	0.656094	0.233684	2.80762	0.00499098	0.423308
ENSMUSG00000002910	70807	Arrdc2	protein_coding	479.561	-0.45579	0.162819	-2.79936	0.00512033	0.423331
ENSMUSG00000018995	244141	Nars2	protein_coding	710.649	0.337793	0.120523	2.80272	0.00506741	0.423331
ENSMUSG00000021751	93732	Acox2	protein_coding	13215.8	0.233747	0.0834243	2.80191	0.00508015	0.423331
ENSMUSG00000025500	72000	Lmntd2	protein_coding	95.7498	-0.619689	0.221282	-2.80045	0.00510321	0.423331
ENSMUSG00000036611	67484	Eepd1	protein_coding	1364.2	-0.316836	0.113018	-2.8034	0.00505664	0.423331
ENSMUSG00000086255	NA		antisense	3.38929	-2.32319	0.828416	-2.80437	0.00504143	0.423331
ENSMUSG00000043501	107753	Lgals2	protein_coding	7.81433	-1.53158	0.547851	-2.79561	0.00518024	0.426492
ENSMUSG00000017715	74451	Pgs1	protein_coding	431.769	-0.364228	0.130628	-2.78828	0.00529892	0.426928
ENSMUSG00000020758	192897	Itgb4	protein_coding	39.3778	-0.880289	0.316423	-2.782	0.00540245	0.426928
ENSMUSG00000025202	30049	Scd3	protein_coding	12.4892	-1.69021	0.606871	-2.78512	0.00535086	0.426928
ENSMUSG00000031340	14404	Gabre	protein_coding	17.0203	-0.98163	0.351698	-2.79111	0.00525269	0.426928
ENSMUSG00000037098	215445	Rab11fip3	protein_coding	821.339	-0.302729	0.10868	-2.7855	0.00534458	0.426928
ENSMUSG00000041566	22114	Tssk1	protein_coding	9.12624	-1.22541	0.440123	-2.78424	0.00536535	0.426928
ENSMUSG00000059810	50780	Rgs3	protein_coding	873.731	-0.763626	0.273406	-2.79301	0.00522194	0.426928
ENSMUSG00000063535	76373	Zfp773	protein_coding	98.7171	-0.65253	0.234011	-2.78846	0.00529588	0.426928
ENSMUSG00000110439	100861909	Mup22	protein_coding	14698.6	-1.68561	0.605898	-2.782	0.0054025	0.426928
ENSMUSG00000116227	NA		processed_transcript	3.72493	-2.44445	0.877093	-2.78699	0.00531998	0.426928
ENSMUSG00000021998	18826	Lcp1	protein_coding	5129.58	0.284242	0.10224	2.78015	0.00543339	0.427651
ENSMUSG00000114805	NA		processed_pseudogene	2.67765	-2.62443	0.945963	-2.77435	0.00553123	0.433617
ENSMUSG00000020917	104112	Acly	protein_coding	20166.8	-0.673646	0.243642	-2.7649	0.0056941	0.443794
ENSMUSG00000024978	14732	Gpam	protein_coding	16575.6	-0.462027	0.167146	-2.76421	0.00570614	0.443794
ENSMUSG00000021583	80898	Erap1	protein_coding	7014.35	0.26602	0.0964583	2.75787	0.00581789	0.443923
ENSMUSG00000024665	56473	Fads2	protein_coding	53708.1	-0.556488	0.201571	-2.76075	0.00576683	0.443923
ENSMUSG00000028399	19266	Ptprd	protein_coding	10284.3	0.268802	0.0973133	2.76224	0.00574071	0.443923
ENSMUSG00000041096	52808	Tspyl2	protein_coding	486.925	-0.372642	0.135176	-2.75672	0.00583839	0.443923
ENSMUSG00000042985	100647	Upk3b	protein_coding	140.772	-0.877185	0.318375	-2.75519	0.00586573	0.443923
ENSMUSG00000085945	NA		bidirectional_promoter_lncRNA	6.85023	-1.59556	0.578305	-2.75903	0.00579728	0.443923
ENSMUSG00000106341	NA		sense_intronic	4.57531	2.02608	0.735283	2.75552	0.00585992	0.443923
ENSMUSG00000102349	NA		TEC	39.0924	1.47679	0.536327	2.75353	0.00589565	0.444478
ENSMUSG00000021238	104776	Aldh6a1	protein_coding	30092.2	0.193055	0.0702067	2.7498	0.00596309	0.447846
ENSMUSG00000072653	NA		transcribed_unprocessed_pseudogene	32.7206	-0.769742	0.280064	-2.74845	0.00598777	0.44799
ENSMUSG00000038522	215929	Mfsd4b1	protein_coding	2676.89	0.275363	0.100282	2.74588	0.00603479	0.448866
ENSMUSG00000063919	68955	Srrm4	protein_coding	362.631	-0.959948	0.349771	-2.74451	0.00606018	0.448866
ENSMUSG00000118295	NA		transcribed_processed_pseudogene	26.7426	-2.65487	0.967485	-2.74409	0.00606792	0.448866
ENSMUSG00000003279	224997	Dlgap1	protein_coding	150.378	-0.648632	0.236676	-2.74059	0.00613283	0.451969
ENSMUSG00000009092	70377	Derl3	protein_coding	94.9466	1.12747	0.412313	2.73449	0.00624766	0.458714
ENSMUSG00000052026	240332	Slc6a7	protein_coding	42.0923	-1.14665	0.419912	-2.73069	0.00632011	0.460595
ENSMUSG00000053297	NA		protein_coding	4.70481	-1.78814	0.654729	-2.73111	0.00631215	0.460595
ENSMUSG00000035342	226154	Lzts2	protein_coding	381.998	-0.33752	0.123683	-2.72891	0.00635447	0.461391
ENSMUSG00000025207	26456	Sema4g	protein_coding	25522.4	-0.361608	0.132616	-2.72673	0.00639646	0.462732
ENSMUSG00000044646	207259	Zbtb7c	protein_coding	69.5443	-0.90293	0.331513	-2.72366	0.00645631	0.465351
ENSMUSG00000022698	72117	Naa50	protein_coding	3927.2	0.235269	0.0865797	2.71737	0.0065802	0.47255
ENSMUSG00000018868	75772	Pnpla5	protein_coding	28.3081	-1.7023	0.629996	-2.70209	0.00689057	0.489762
ENSMUSG00000022129	13190	Dct	protein_coding	551.603	-0.66876	0.247435	-2.70278	0.00687632	0.489762
ENSMUSG00000078813	69757	Leng1	protein_coding	454.571	-0.507129	0.187694	-2.7019	0.00689455	0.489762
ENSMUSG00000027750	50706	Postn	protein_coding	644.239	0.461546	0.171101	2.69751	0.00698604	0.493782
ENSMUSG00000070704	231396	Ugt2b36	protein_coding	26490.5	0.314187	0.116504	2.69678	0.00700133	0.493782
ENSMUSG00000024795	240641	Kif20b	protein_coding	54.5882	0.696764	0.258827	2.69201	0.00710236	0.495495
ENSMUSG00000026546	71870	Cfap45	protein_coding	10.8074	-1.27976	0.475476	-2.69153	0.00711242	0.495495
ENSMUSG00000055799	21415	Tcf7l1	protein_coding	267.883	-0.439711	0.163408	-2.69088	0.00712634	0.495495
ENSMUSG00000074923	214230	Pak6	protein_coding	37.2459	-0.746786	0.27744	-2.6917	0.00710881	0.495495
ENSMUSG00000034584	320051	Exph5	protein_coding	1326.14	0.3055	0.113797	2.68461	0.00726136	0.503105
ENSMUSG00000074882	433247	Cyp2c68	protein_coding	26537	0.284942	0.106213	2.68274	0.00730219	0.504159
ENSMUSG00000031451	14456	Gas6	protein_coding	6707.02	-0.585888	0.218551	-2.68079	0.00734494	0.505337
ENSMUSG00000021090	78257	Lrrc9	protein_coding	5.8632	-1.74746	0.6528	-2.67687	0.00743141	0.509505
ENSMUSG00000002032	71687	Tmem25	protein_coding	2282.89	-0.477414	0.178834	-2.66959	0.00759433	0.518867
ENSMUSG00000006241	67119	Ccdc159	protein_coding	508.031	-0.501765	0.188746	-2.65841	0.00785102	0.523658
ENSMUSG00000024411	11829	Aqp4	protein_coding	174.361	0.95075	0.358296	2.65353	0.00796543	0.523658
ENSMUSG00000028572	77963	Hook1	protein_coding	4049.44	0.246087	0.0928028	2.65172	0.00800821	0.523658
ENSMUSG00000029311	114664	Hsd17b11	protein_coding	9208.03	0.276174	0.103879	2.65861	0.00784631	0.523658
ENSMUSG00000034295	225288	Fhod3	protein_coding	95.9647	0.487591	0.183653	2.65496	0.00793185	0.523658
ENSMUSG00000040583	13089	Cyp2b13	protein_coding	32698.5	0.357583	0.134657	2.65551	0.00791874	0.523658
ENSMUSG00000043110	320974	Lrrn4	protein_coding	44.9151	-1.0457	0.393002	-2.66079	0.00779565	0.523658
ENSMUSG00000049109	210757	Themis	protein_coding	36.9777	1.55263	0.582856	2.66382	0.00772581	0.523658
ENSMUSG00000054630	22238	Ugt2b5	protein_coding	20602.1	0.384955	0.144536	2.66338	0.00773599	0.523658
ENSMUSG00000065556	NA		miRNA	25.2019	-0.994428	0.374432	-2.65583	0.00791129	0.523658
ENSMUSG00000068566	50918	Myadm	protein_coding	2638.27	-0.23296	0.0878553	-2.65163	0.00801042	0.523658
ENSMUSG00000115553	NA		lincRNA	5.0372	-1.94652	0.733273	-2.65457	0.00794107	0.523658
ENSMUSG00000117231	NA		processed_transcript	5.07607	-1.67798	0.631709	-2.65625	0.00790146	0.523658
ENSMUSG00000002871	24100	Tpra1	protein_coding	783.52	-0.269504	0.10207	-2.64039	0.00828105	0.535897
ENSMUSG00000038677	268935	Scube3	protein_coding	33.5242	-0.890154	0.337086	-2.64074	0.00827262	0.535897
ENSMUSG00000038725	192190	Pkhd1l1	protein_coding	55.9727	-0.930845	0.35268	-2.63935	0.00830658	0.535897
ENSMUSG00000076614	NA		IG_C_gene	12.29	-2.08187	0.788225	-2.64122	0.00826091	0.535897
ENSMUSG00000031762	17750	Mt2	protein_coding	1311.19	-2.69206	1.02066	-2.63758	0.00835008	0.536943
ENSMUSG00000005968	22156	Tuft1	protein_coding	184.811	-0.354477	0.134567	-2.6342	0.00843363	0.537963
ENSMUSG00000022110	20916	Sucla2	protein_coding	6037.32	0.301654	0.11454	2.63362	0.00844796	0.537963
ENSMUSG00000028600	242608	Podn	protein_coding	264.181	-0.651125	0.24715	-2.63453	0.00842527	0.537963
ENSMUSG00000024131	20532	Slc3a1	protein_coding	4966.5	-0.765763	0.290908	-2.63232	0.00848046	0.53829
ENSMUSG00000033676	14402	Gabrb3	protein_coding	68.814	0.474992	0.180751	2.62788	0.00859192	0.541491
ENSMUSG00000045064	72350	Zc2hc1c	protein_coding	212.073	0.398844	0.151823	2.62703	0.00861345	0.541491
ENSMUSG00000047735	209086	Samd9l	protein_coding	2619.26	0.365569	0.139122	2.62768	0.00859682	0.541491
ENSMUSG00000011034	20537	Slc5a1	protein_coding	135.169	-0.517262	0.197075	-2.62469	0.00867276	0.541758
ENSMUSG00000056359	NA		lincRNA	12.9719	-1.30402	0.496799	-2.62484	0.00866895	0.541758
ENSMUSG00000001739	60363	Cldn15	protein_coding	37.3797	-0.848297	0.323698	-2.62064	0.00877637	0.544398
ENSMUSG00000024431	14815	Nr3c1	protein_coding	6324.68	0.179899	0.0686157	2.62183	0.00874578	0.544398
ENSMUSG00000067235	15007	H2-Q10	protein_coding	55622.3	-0.399757	0.15259	-2.6198	0.00879801	0.544398
ENSMUSG00000020102	20503	Slc16a7	protein_coding	9662.83	0.33751	0.128991	2.61655	0.00888236	0.54448
ENSMUSG00000031458	66423	Coprs	protein_coding	82.6242	0.51064	0.195031	2.61825	0.00883819	0.54448
ENSMUSG00000062729	19044	Ppox	protein_coding	1440.86	-0.261538	0.0999467	-2.61678	0.00887645	0.54448
ENSMUSG00000035640	100503659	Cbarp	protein_coding	52.1997	-0.61768	0.236284	-2.61414	0.00894532	0.546637
ENSMUSG00000078879	545490	Zfp973	protein_coding	30.0524	1.26558	0.484738	2.61085	0.00903166	0.550204
ENSMUSG00000017767	75642	Spata25	protein_coding	9.0056	-1.60417	0.617277	-2.59879	0.00935526	0.553774
ENSMUSG00000019312	14786	Grb7	protein_coding	5066.63	-0.385013	0.148196	-2.59799	0.00937718	0.553774
ENSMUSG00000020116	66249	Pno1	protein_coding	981.452	0.255961	0.0982203	2.60599	0.00916097	0.553774
ENSMUSG00000022837	320299	Iqcb1	protein_coding	225.76	-0.304499	0.11706	-2.60122	0.00928932	0.553774
ENSMUSG00000026270	23830	Capn10	protein_coding	817	-0.307089	0.118287	-2.59613	0.00942798	0.553774
ENSMUSG00000031785	14766	Adgrg1	protein_coding	168.999	-0.418652	0.160941	-2.60128	0.00928764	0.553774
ENSMUSG00000032570	235574	Atp2c1	protein_coding	2164.04	0.239857	0.0923853	2.59627	0.00942425	0.553774
ENSMUSG00000037493	56506	Cib2	protein_coding	121.404	0.474278	0.182587	2.59754	0.00938939	0.553774
ENSMUSG00000038910	224860	Plcl2	protein_coding	1023.86	0.214897	0.0826313	2.60067	0.00930407	0.553774
ENSMUSG00000050830	319922	Vwc2	protein_coding	3.14244	-2.12947	0.819002	-2.60008	0.00932016	0.553774
ENSMUSG00000116009	NA		lincRNA	4.98714	-1.7294	0.665302	-2.59942	0.00933814	0.553774
ENSMUSG00000116810	NA		lincRNA	112.361	0.427974	0.164374	2.60366	0.00922348	0.553774
ENSMUSG00000020469	17898	Myl7	protein_coding	22.1689	-0.913224	0.351944	-2.5948	0.00946458	0.553818
ENSMUSG00000063011	56047	Msln	protein_coding	95.6921	-0.950685	0.366519	-2.59382	0.0094915	0.553818
ENSMUSG00000066072	13117	Cyp4a10	protein_coding	31337.4	0.656097	0.253022	2.59304	0.00951316	0.553818
ENSMUSG00000008601	53868	Rab25	protein_coding	17.7589	-0.92372	0.356432	-2.59158	0.00955375	0.55454
ENSMUSG00000025613	12469	Cct8	protein_coding	6573.3	0.234773	0.0906595	2.58961	0.00960842	0.556073
ENSMUSG00000031637	67620	Lrp2bp	protein_coding	131.035	-0.583346	0.225473	-2.58721	0.00967561	0.558319
ENSMUSG00000025396	27400	Hsd17b6	protein_coding	15449.9	0.497797	0.192524	2.58563	0.00972013	0.559248
ENSMUSG00000082045	NA		processed_pseudogene	142.366	-0.650048	0.251749	-2.58213	0.00981928	0.563306
ENSMUSG00000031274	12830	Col4a5	protein_coding	214.749	-0.512993	0.199191	-2.57538	0.010013	0.572751
ENSMUSG00000066807	NA		processed_pseudogene	62.5228	0.477145	0.185348	2.57433	0.0100436	0.572833
ENSMUSG00000110235	NA		lincRNA	14.9089	-0.98391	0.382602	-2.57163	0.0101222	0.575257
ENSMUSG00000110726	NA		processed_pseudogene	52.6589	-0.683016	0.265676	-2.57086	0.0101445	0.575257
ENSMUSG00000007035	17687	Msh5	protein_coding	76.0238	-0.683051	0.266405	-2.56395	0.0103488	0.582816
ENSMUSG00000091956	75697	C2cd4b	protein_coding	3.23626	-3.01883	1.1776	-2.56355	0.0103609	0.582816
ENSMUSG00000111118	NA		processed_pseudogene	68.6678	0.872644	0.340431	2.56335	0.0103667	0.582816
ENSMUSG00000000278	74617	Scpep1	protein_coding	2435.27	-0.271798	0.106081	-2.56216	0.0104023	0.583148
ENSMUSG00000053119	66700	Chmp3	protein_coding	3880.59	0.184368	0.0719874	2.56111	0.0104338	0.583255
ENSMUSG00000002308	54219	Cd320	protein_coding	144.305	-0.398967	0.157265	-2.5369	0.0111838	0.584441
ENSMUSG00000003469	105653	Phyhip	protein_coding	7.36148	-1.47979	0.583044	-2.53804	0.0111476	0.584441
ENSMUSG00000020664	13382	Dld	protein_coding	9010.21	0.222549	0.0872606	2.55039	0.0107601	0.584441
ENSMUSG00000020911	16669	Krt19	protein_coding	67.2973	-0.805	0.31495	-2.55596	0.0105895	0.584441
ENSMUSG00000021708	19418	Rasgrf2	protein_coding	29.2768	0.750293	0.293343	2.55774	0.0105356	0.584441
ENSMUSG00000021710	75805	Nln	protein_coding	1599.71	0.208164	0.082215	2.53194	0.0113433	0.584441
ENSMUSG00000029663	14699	Gngt1	protein_coding	90.7562	-0.768147	0.302221	-2.54167	0.0110324	0.584441
ENSMUSG00000030861	66885	Acadsb	protein_coding	7326.28	0.203175	0.0795643	2.55359	0.0106618	0.584441
ENSMUSG00000031289	16165	Il13ra2	protein_coding	13.9517	1.18375	0.466865	2.53554	0.0112275	0.584441
ENSMUSG00000031333	11306	Abcb7	protein_coding	3642.22	0.239387	0.0944936	2.53337	0.0112972	0.584441
ENSMUSG00000032280	21887	Tle3	protein_coding	979.121	-0.43298	0.170912	-2.53335	0.0112977	0.584441
ENSMUSG00000035403	241324	Crb2	protein_coding	9.78542	-1.36384	0.536282	-2.54314	0.0109862	0.584441
ENSMUSG00000035864	20979	Syt1	protein_coding	939.997	0.29195	0.114733	2.5446	0.0109404	0.584441
ENSMUSG00000040033	20847	Stat2	protein_coding	5395.31	-0.332727	0.130023	-2.55899	0.0104978	0.584441
ENSMUSG00000042590	76582	Ipo11	protein_coding	795.964	0.253489	0.0995553	2.54621	0.0108899	0.584441
ENSMUSG00000042784	17829	Muc1	protein_coding	53.6682	-0.506899	0.199358	-2.54265	0.0110015	0.584441
ENSMUSG00000048997	72522	Atxn7l2	protein_coding	105.229	-0.469428	0.184749	-2.5409	0.0110567	0.584441
ENSMUSG00000051113	75538	Fam71e1	protein_coding	75.9393	-0.631242	0.248233	-2.54294	0.0109924	0.584441
ENSMUSG00000052085	76088	Dock8	protein_coding	2201.44	0.349012	0.137182	2.54415	0.0109544	0.584441
ENSMUSG00000058420	110058	Syt17	protein_coding	2.91875	-2.28806	0.900991	-2.53949	0.0111015	0.584441
ENSMUSG00000073834	100039028	Mup11	protein_coding	1566.38	-0.701847	0.276765	-2.53589	0.0112161	0.584441
ENSMUSG00000078964	382044	Ces1b	protein_coding	7215.36	0.302635	0.119531	2.53186	0.0113461	0.584441
ENSMUSG00000087579	NA		antisense	13107	0.705661	0.276349	2.55351	0.0106642	0.584441
ENSMUSG00000092216	100502736	Gm19345	protein_coding	5.25441	-2.03522	0.797731	-2.55126	0.0107336	0.584441
ENSMUSG00000095210	NA		IG_V_gene	2.93495	-3.17084	1.24926	-2.53818	0.0111432	0.584441
ENSMUSG00000097320	NA		antisense	378.775	-0.444649	0.174688	-2.54539	0.0109154	0.584441
ENSMUSG00000098014	NA		sense_intronic	76.0563	0.45125	0.177694	2.53947	0.011102	0.584441
ENSMUSG00000099902	NA		processed_pseudogene	58.1045	0.678963	0.266385	2.5488	0.0108093	0.584441
ENSMUSG00000106365	NA		lincRNA	18.9484	-0.865117	0.338496	-2.55577	0.0105954	0.584441
ENSMUSG00000107881	NA		TEC	7765.57	0.308864	0.121539	2.54127	0.0110452	0.584441
ENSMUSG00000087470	NA		lincRNA	638.255	0.565389	0.223477	2.52996	0.0114074	0.586069
ENSMUSG00000028715	13119	Cyp4a14	protein_coding	66658.7	0.599292	0.23707	2.52791	0.0114744	0.587972
ENSMUSG00000031371	73738	Haus7	protein_coding	615.172	-0.337607	0.133637	-2.52631	0.0115269	0.589129
ENSMUSG00000114608	NA		lincRNA	10.1769	1.38234	0.547666	2.52406	0.0116009	0.591375
ENSMUSG00000082896	NA		processed_pseudogene	16.1054	1.02598	0.406787	2.52216	0.0116637	0.593041
ENSMUSG00000109181	NA		processed_pseudogene	43.6497	0.602458	0.238975	2.52101	0.0117019	0.593451
ENSMUSG00000022218	21816	Tgm1	protein_coding	1014.56	-0.693942	0.275437	-2.51942	0.0117549	0.594603
ENSMUSG00000062624	545288	Cyp2c67	protein_coding	12002.1	0.343533	0.136425	2.51811	0.0117987	0.595292
ENSMUSG00000057719	269016	Sh3rf2	protein_coding	7.26413	-1.27451	0.506591	-2.51586	0.0118742	0.597566
ENSMUSG00000023046	16012	Igfbp6	protein_coding	16.0894	-1.27647	0.507675	-2.51434	0.0119257	0.598625
ENSMUSG00000057425	112417	Ugt2b37	protein_coding	189.065	0.668631	0.266023	2.51343	0.0119564	0.598643
ENSMUSG00000020682	118453	Mmp28	protein_coding	12.267	0.951213	0.379021	2.50966	0.0120849	0.599139
ENSMUSG00000021364	54326	Elovl2	protein_coding	34315.3	-0.423254	0.168628	-2.50999	0.0120734	0.599139
ENSMUSG00000030811	233902	Fbxl19	protein_coding	285.629	-0.28851	0.114943	-2.51002	0.0120723	0.599139
ENSMUSG00000032315	13076	Cyp1a1	protein_coding	18.8806	0.919653	0.36659	2.50867	0.0121186	0.599139
ENSMUSG00000037849	102639543	Ifi206	protein_coding	78.3958	0.816129	0.325233	2.50937	0.0120947	0.599139
ENSMUSG00000028410	15502	Dnaja1	protein_coding	14253.7	0.310037	0.12369	2.50656	0.0121912	0.5995
ENSMUSG00000038732	218121	Mboat1	protein_coding	19.3835	-0.797228	0.318152	-2.50581	0.0122173	0.5995
ENSMUSG00000073678	241062	Pgap1	protein_coding	1358.07	0.318647	0.127148	2.50611	0.0122067	0.5995
ENSMUSG00000066538	NA		processed_pseudogene	315.856	0.572143	0.228434	2.50464	0.0122578	0.59999
ENSMUSG00000028011	56720	Tdo2	protein_coding	77981.6	0.37674	0.150638	2.50096	0.0123858	0.603439
ENSMUSG00000036687	231832	Tmem184a	protein_coding	1397.69	-0.371189	0.148425	-2.50085	0.0123896	0.603439
ENSMUSG00000025980	15510	Hspd1	protein_coding	28995.5	0.240778	0.0964306	2.4969	0.0125283	0.604212
ENSMUSG00000058690	72972	Ccser2	protein_coding	2091.67	0.225634	0.0903434	2.49752	0.0125067	0.604212
ENSMUSG00000082319	NA		processed_pseudogene	163.056	0.335152	0.134158	2.4982	0.0124826	0.604212
ENSMUSG00000097927	NA		lincRNA	3.18018	-2.25709	0.903506	-2.49814	0.0124845	0.604212
ENSMUSG00000043621	212190	Ubxn10	protein_coding	7.26339	-1.38113	0.553661	-2.49454	0.0126121	0.60677
ENSMUSG00000027574	58237	Nkain4	protein_coding	15.2485	-1.15053	0.462301	-2.4887	0.0128211	0.612332
ENSMUSG00000068264	69596	Ap5s1	protein_coding	752.836	-0.397548	0.159701	-2.48933	0.0127983	0.612332
ENSMUSG00000073406	14963	H2-Bl	polymorphic_pseudogene	13.7137	-1.00667	0.404306	-2.48986	0.0127794	0.612332
ENSMUSG00000033715	105387	Akr1c14	protein_coding	17262	0.407067	0.163979	2.48244	0.0130487	0.620095
ENSMUSG00000045875	11549	Adra1a	protein_coding	732.245	0.432088	0.174021	2.48297	0.0130294	0.620095
ENSMUSG00000051177	18795	Plcb1	protein_coding	875.081	0.264022	0.10639	2.48163	0.0130782	0.620095
ENSMUSG00000051790	216856	Nlgn2	protein_coding	163.233	-0.363022	0.146417	-2.47938	0.0131611	0.622526
ENSMUSG00000020888	13543	Dvl2	protein_coding	262.933	-0.424215	0.171203	-2.47785	0.0132177	0.623704
ENSMUSG00000020173	12808	Cobl	protein_coding	769.856	-0.26536	0.107262	-2.47396	0.0133626	0.629035
ENSMUSG00000014329	83675	Bicc1	protein_coding	539.965	-0.458486	0.185635	-2.46982	0.013518	0.63483
ENSMUSG00000016382	102866	Pls3	protein_coding	7702.87	0.267615	0.108706	2.46183	0.0138229	0.644532
ENSMUSG00000023132	14938	Gzma	protein_coding	33.5252	0.61918	0.251462	2.46232	0.0138042	0.644532
ENSMUSG00000074607	269389	Tox2	protein_coding	25.0713	-0.904159	0.367097	-2.463	0.0137781	0.644532
ENSMUSG00000117406	18209	Ntn3	protein_coding	251.115	-0.378925	0.154026	-2.46013	0.0138885	0.64606
ENSMUSG00000022770	13383	Dlg1	protein_coding	3577.06	0.177124	0.0720387	2.45873	0.0139428	0.647059
ENSMUSG00000019872	57319	Smpdl3a	protein_coding	1625.72	0.206898	0.0844399	2.45024	0.014276	0.651762
ENSMUSG00000022747	54613	St3gal6	protein_coding	894.319	0.349838	0.142731	2.45103	0.0142447	0.651762
ENSMUSG00000027706	69276	Sec62	protein_coding	9351.87	0.267276	0.109073	2.45044	0.0142681	0.651762
ENSMUSG00000035105	112407	Egln3	protein_coding	690.588	0.32029	0.130564	2.45313	0.0141618	0.651762
ENSMUSG00000042444	235461	Mindy2	protein_coding	1221.11	-0.322842	0.131658	-2.45213	0.0142013	0.651762
ENSMUSG00000052105	68617	Mtcl1	protein_coding	40.4601	-0.754051	0.307165	-2.45487	0.0140934	0.651762
ENSMUSG00000063684	NA		processed_pseudogene	3370.95	0.248674	0.101447	2.45127	0.0142354	0.651762
ENSMUSG00000022048	12934	Dpysl2	protein_coding	388.041	-0.306269	0.125091	-2.44837	0.0143503	0.653635
ENSMUSG00000003226	19386	Ranbp2	protein_coding	5574.24	0.232928	0.0952087	2.4465	0.0144249	0.654105
ENSMUSG00000030689	233875	Ino80e	protein_coding	642.689	-0.188039	0.0768619	-2.44645	0.0144271	0.654105
ENSMUSG00000032050	19684	Rdx	protein_coding	12835.3	0.202501	0.0828279	2.44484	0.0144916	0.65552
ENSMUSG00000001583	83813	Tnk1	protein_coding	6.78203	-1.33341	0.546075	-2.4418	0.0146142	0.655792
ENSMUSG00000031156	22232	Slc35a2	protein_coding	563.993	-0.250901	0.102709	-2.44285	0.0145718	0.655792
ENSMUSG00000043207	230709	Zmpste24	protein_coding	4306.78	0.189833	0.0778086	2.43975	0.0146976	0.655792
ENSMUSG00000043753	242523	Dmrta1	protein_coding	81.915	-0.615844	0.252413	-2.43982	0.0146944	0.655792
ENSMUSG00000085218	NA		processed_transcript	24.1763	-0.799417	0.327488	-2.44106	0.0146442	0.655792
ENSMUSG00000095930	245269	Nim1k	protein_coding	263.579	0.33321	0.136501	2.44108	0.0146433	0.655792
ENSMUSG00000032285	58233	Dnaja4	protein_coding	204.289	0.386651	0.158554	2.4386	0.0147441	0.656381
ENSMUSG00000035133	11855	Arhgap5	protein_coding	5097.32	0.306249	0.125689	2.43657	0.0148275	0.656946
ENSMUSG00000040557	79565	Mettl27	protein_coding	531.038	-0.390208	0.160248	-2.43503	0.0148904	0.656946
ENSMUSG00000041483	226442	Zfp281	protein_coding	1306.42	0.243632	0.0999762	2.4369	0.0148137	0.656946
ENSMUSG00000042271	237082	Nxt2	protein_coding	2046.72	0.222917	0.091527	2.43553	0.0148698	0.656946
ENSMUSG00000028456	22249	Unc13b	protein_coding	285.07	-0.478333	0.196594	-2.43311	0.0149699	0.658975
ENSMUSG00000006638	57742	Abhd1	polymorphic_pseudogene	233.143	-0.400767	0.164955	-2.42956	0.0151173	0.662499
ENSMUSG00000050248	68525	Evc2	protein_coding	182.796	-0.428368	0.176314	-2.42958	0.0151163	0.662499
ENSMUSG00000036411	68283	9530077C05Rik	protein_coding	25.1791	-1.43249	0.590323	-2.42662	0.0152402	0.666405
ENSMUSG00000038387	20130	Rras	protein_coding	393.484	-0.401209	0.165437	-2.42515	0.0153021	0.667626
ENSMUSG00000022419	97998	Deptor	protein_coding	13626	0.206064	0.0850192	2.42374	0.0153616	0.66798
ENSMUSG00000111074	NA		lincRNA	176.508	-0.761293	0.314149	-2.42335	0.0153781	0.66798
ENSMUSG00000072946	77219	Ptgr2	protein_coding	5199.96	0.171334	0.0707371	2.42213	0.0154299	0.668753
ENSMUSG00000025016	107358	Tm9sf3	protein_coding	9339.07	0.217525	0.0898422	2.42119	0.0154697	0.669006
ENSMUSG00000084331	NA		processed_pseudogene	2.82169	-2.5559	1.05663	-2.41892	0.0155665	0.670244
ENSMUSG00000106069	NA		lincRNA	1227.53	0.759936	0.314075	2.4196	0.0155375	0.670244
ENSMUSG00000038332	140742	Sesn1	protein_coding	730.975	-0.236888	0.0979981	-2.41727	0.0156373	0.671821
ENSMUSG00000026083	226982	Eif5b	protein_coding	3975.97	0.244589	0.101234	2.41609	0.0156883	0.671953
ENSMUSG00000026579	14067	F5	protein_coding	50859.7	0.327979	0.135861	2.41408	0.0157749	0.671953
ENSMUSG00000035811	243085	Ugt2b35	protein_coding	5256.25	0.357782	0.148209	2.41404	0.0157769	0.671953
ENSMUSG00000039634	230162	Zfp189	protein_coding	508.004	0.259333	0.1074	2.41465	0.0157505	0.671953
ENSMUSG00000020608	67241	Smc6	protein_coding	1449.67	0.271495	0.112506	2.41317	0.0158145	0.6721
ENSMUSG00000000127	14158	Fer	protein_coding	548.266	0.236183	0.0986909	2.39315	0.0167042	0.677357
ENSMUSG00000003528	13358	Slc25a1	protein_coding	7804.85	-0.412824	0.172081	-2.39901	0.0164396	0.677357
ENSMUSG00000010751	79202	Tnfrsf22	protein_coding	74.668	-0.581537	0.242396	-2.39911	0.0164348	0.677357
ENSMUSG00000018822	54612	Sfrp5	protein_coding	5.92083	-1.60878	0.67431	-2.38581	0.0170415	0.677357
ENSMUSG00000019873	28193	Reep3	protein_coding	8084.8	0.29782	0.124537	2.39142	0.0167833	0.677357
ENSMUSG00000021270	15519	Hsp90aa1	protein_coding	11915.8	0.477894	0.200304	2.38584	0.01704	0.677357
ENSMUSG00000022126	16365	Acod1	protein_coding	14.1236	1.13645	0.473264	2.40131	0.0163363	0.677357
ENSMUSG00000024597	20496	Slc12a2	protein_coding	566.308	0.268306	0.111417	2.40813	0.0160345	0.677357
ENSMUSG00000026003	11363	Acadl	protein_coding	11372	0.214544	0.0896361	2.3935	0.0166883	0.677357
ENSMUSG00000027281	74243	Slx4ip	protein_coding	271.114	0.328739	0.136914	2.40106	0.0163475	0.677357
ENSMUSG00000028463	230099	Car9	protein_coding	8.33269	-1.12179	0.46892	-2.39229	0.0167437	0.677357
ENSMUSG00000029569	101118	Tmem168	protein_coding	1329.73	0.197247	0.0821976	2.39967	0.0164099	0.677357
ENSMUSG00000029802	26357	Abcg2	protein_coding	1712.61	0.347429	0.144986	2.39629	0.016562	0.677357
ENSMUSG00000031065	18555	Cdk16	protein_coding	1737.67	-0.184803	0.0770214	-2.39937	0.0164231	0.677357
ENSMUSG00000037686	104816	Aspg	protein_coding	8465.48	-0.416864	0.174588	-2.38771	0.0169538	0.677357
ENSMUSG00000038188	380713	Scarf1	protein_coding	731.5	-0.472244	0.197919	-2.38605	0.0170305	0.677357
ENSMUSG00000038534	71240	Osbpl7	protein_coding	179.975	-0.430282	0.179458	-2.39767	0.0164998	0.677357
ENSMUSG00000038776	13849	Ephx1	protein_coding	16006.3	0.425028	0.178067	2.38689	0.0169914	0.677357
ENSMUSG00000041058	107568	Wwp1	protein_coding	4857.97	0.234314	0.0981663	2.38691	0.0169905	0.677357
ENSMUSG00000042595	245622	Fam199x	protein_coding	670.473	0.273702	0.114149	2.39775	0.0164959	0.677357
ENSMUSG00000053279	11668	Aldh1a1	protein_coding	63955.1	0.42384	0.176333	2.40364	0.0162327	0.677357
ENSMUSG00000056050	338366	Mia3	protein_coding	16229.9	0.29512	0.122778	2.40368	0.0162308	0.677357
ENSMUSG00000059588	54598	Calcrl	protein_coding	805.957	0.288101	0.12003	2.40025	0.0163838	0.677357
ENSMUSG00000059873	258154	Olfr1029	protein_coding	21.1627	-0.877048	0.366888	-2.39051	0.016825	0.677357
ENSMUSG00000060288	66101	Ppih	protein_coding	250.18	0.487531	0.204407	2.38511	0.0170742	0.677357
ENSMUSG00000066880	170938	Zfp617	protein_coding	925.537	0.208256	0.086829	2.39846	0.0164644	0.677357
ENSMUSG00000070643	20668	Sox13	protein_coding	273.95	-0.37812	0.158461	-2.38621	0.0170231	0.677357
ENSMUSG00000085139	319764	A730046J19Rik	protein_coding	4.22194	-1.8089	0.754831	-2.39644	0.0165554	0.677357
ENSMUSG00000087669	NA		antisense	5.90369	-1.78113	0.740748	-2.4045	0.0161944	0.677357
ENSMUSG00000091243	73569	Vgll3	protein_coding	47.4598	-0.778116	0.323608	-2.4045	0.0161947	0.677357
ENSMUSG00000100039	NA		antisense	5.95513	1.42838	0.594271	2.40358	0.0162355	0.677357
ENSMUSG00000101289	NA		unprocessed_pseudogene	3.94189	-1.77732	0.74349	-2.39051	0.0168249	0.677357
ENSMUSG00000113606	NA		processed_pseudogene	12.6998	-0.934243	0.390843	-2.39033	0.0168332	0.677357
ENSMUSG00000024120	72416	Lrpprc	protein_coding	4675.28	0.215009	0.0902337	2.3828	0.0171813	0.67751
ENSMUSG00000051224	245695	Tceanc	protein_coding	125.123	0.343908	0.144254	2.38405	0.0171235	0.67751
ENSMUSG00000095630	NA		IG_V_gene	3.19766	-1.88674	0.791689	-2.38318	0.0171636	0.67751
ENSMUSG00000024421	16774	Lama3	protein_coding	39.4088	0.563695	0.236705	2.38142	0.0172458	0.678488
ENSMUSG00000086389	NA		antisense	302.565	-0.85068	0.357309	-2.3808	0.0172751	0.678488
ENSMUSG00000068877	20342	Selenbp2	protein_coding	696.172	-0.741773	0.312017	-2.37735	0.0174375	0.683503
ENSMUSG00000037989	75607	Wnk2	protein_coding	49.0906	-0.601964	0.253325	-2.37625	0.0174894	0.684173
ENSMUSG00000014852	279028	Adamts13	protein_coding	576.802	-0.305917	0.129083	-2.36992	0.0177918	0.685839
ENSMUSG00000023122	69083	Sult1c2	protein_coding	955.846	0.550845	0.232593	2.36828	0.0178712	0.685839
ENSMUSG00000025470	69752	Zfp511	protein_coding	246.879	-0.284797	0.12019	-2.36956	0.0178092	0.685839
ENSMUSG00000028357	16552	Kif12	protein_coding	66.7103	-0.885768	0.374168	-2.3673	0.0179183	0.685839
ENSMUSG00000031951	234740	Tmem231	protein_coding	26.4916	-0.715478	0.302409	-2.36592	0.0179851	0.685839
ENSMUSG00000034218	11920	Atm	protein_coding	774.505	0.402632	0.170073	2.36741	0.0179133	0.685839
ENSMUSG00000047126	67300	Cltc	protein_coding	11671	0.221193	0.0933502	2.3695	0.0178122	0.685839
ENSMUSG00000049436	22268	Upk1b	protein_coding	32.6002	-0.958826	0.404547	-2.37012	0.0177821	0.685839
ENSMUSG00000050103	319660	Agmo	protein_coding	5242.87	0.259115	0.109463	2.36714	0.0179261	0.685839
ENSMUSG00000085705	NA		lincRNA	3.04543	-2.06679	0.87301	-2.36743	0.0179121	0.685839
ENSMUSG00000097462	NA		antisense	50.5571	-0.583913	0.245902	-2.37457	0.0175694	0.685839
ENSMUSG00000098678	223645	Mroh6	protein_coding	58.3873	-0.741263	0.313261	-2.36628	0.017968	0.685839
ENSMUSG00000106590	NA		TEC	36.9933	0.510851	0.215474	2.37083	0.0177482	0.685839
ENSMUSG00000034774	211924	Dsg1c	protein_coding	656.214	0.635617	0.268749	2.3651	0.0180254	0.686045
ENSMUSG00000019737	233066	Syne4	protein_coding	55.3528	-1.16366	0.492226	-2.36407	0.0180756	0.686629
ENSMUSG00000021662	110596	Arhgef28	protein_coding	10.1237	-1.18666	0.502281	-2.36254	0.0181501	0.688131
ENSMUSG00000034110	212919	Kctd7	protein_coding	196.665	-0.368156	0.155932	-2.361	0.0182257	0.689668
ENSMUSG00000026678	19737	Rgs5	protein_coding	2406.94	0.293579	0.124427	2.35945	0.018302	0.689901
ENSMUSG00000063142	16531	Kcnma1	protein_coding	36.4705	-0.793418	0.336212	-2.35987	0.0182813	0.689901
ENSMUSG00000004317	12728	Clcn5	protein_coding	455.764	0.319574	0.13628	2.34497	0.0190285	0.695286
ENSMUSG00000018199	20822	Ro60	protein_coding	404.321	0.265811	0.112945	2.35345	0.0186002	0.695286
ENSMUSG00000021850	67082	ccdc198	protein_coding	53.9416	-0.683326	0.290983	-2.34834	0.0188573	0.695286
ENSMUSG00000022098	12153	Bmp1	protein_coding	7300.55	-0.271731	0.115414	-2.35439	0.0185529	0.695286
ENSMUSG00000027603	207182	Ggt7	protein_coding	28.9926	-0.763503	0.324817	-2.35056	0.0187451	0.695286
ENSMUSG00000029122	59056	Evc	protein_coding	314.095	-0.462176	0.196745	-2.34911	0.0188181	0.695286
ENSMUSG00000031010	22284	Usp9x	protein_coding	5407.94	0.276323	0.117479	2.35211	0.0186674	0.695286
ENSMUSG00000034563	72278	Ccpg1	protein_coding	276.582	0.249371	0.106178	2.34861	0.0188434	0.695286
ENSMUSG00000036078	18391	Sigmar1	protein_coding	10036.7	-0.376524	0.160507	-2.34584	0.0189843	0.695286
ENSMUSG00000040614	330490	Nlrp9c	protein_coding	13.5832	0.954756	0.405935	2.352	0.018673	0.695286
ENSMUSG00000041028	66092	Ghitm	protein_coding	18505	0.223646	0.0951025	2.35163	0.0186912	0.695286
ENSMUSG00000048458	109050	Inka2	protein_coding	12.8174	-0.855262	0.364523	-2.34625	0.0189634	0.695286
ENSMUSG00000049588	52570	Ccdc69	protein_coding	23.3198	-0.985931	0.419338	-2.35116	0.0187149	0.695286
ENSMUSG00000066894	231668	Vsig10	protein_coding	122.745	-0.40645	0.173172	-2.34708	0.0189211	0.695286
ENSMUSG00000083396	NA		processed_pseudogene	980.305	0.351183	0.149781	2.34464	0.0190456	0.695286
ENSMUSG00000089791	NA		processed_pseudogene	34.3454	-0.644182	0.274593	-2.34595	0.0189787	0.695286
ENSMUSG00000104136	NA		TEC	2.75576	2.18189	0.930135	2.34578	0.0189875	0.695286
ENSMUSG00000023979	107477	Guca1b	protein_coding	38.616	-0.555819	0.237278	-2.34248	0.0191559	0.697159
ENSMUSG00000031441	50770	Atp11a	protein_coding	2156.89	-1.33558	0.57035	-2.34168	0.0191972	0.697159
ENSMUSG00000061825	234671	Ces2c	protein_coding	551.605	0.565292	0.241416	2.34156	0.0192032	0.697159
ENSMUSG00000030162	108078	Olr1	protein_coding	2.68088	2.53226	1.08212	2.34008	0.0192797	0.697365
ENSMUSG00000037949	102566	Ano10	protein_coding	506.178	-0.268593	0.114779	-2.34009	0.0192792	0.697365
ENSMUSG00000085596	NA		processed_transcript	6.3065	-1.3625	0.582483	-2.33912	0.0193295	0.697882
ENSMUSG00000000416	30785	Cttnbp2	protein_coding	29.7477	-0.705569	0.301926	-2.33689	0.0194448	0.700273
ENSMUSG00000012126	67586	Ubxn11	protein_coding	13.6504	-1.03752	0.444627	-2.33346	0.0196239	0.700273
ENSMUSG00000020368	12330	Canx	protein_coding	26539.6	0.239337	0.102815	2.32783	0.0199209	0.700273
ENSMUSG00000020429	16006	Igfbp1	protein_coding	1582.77	-1.03417	0.443072	-2.33409	0.0195909	0.700273
ENSMUSG00000022674	70620	Ube2v2	protein_coding	677.927	0.48038	0.205801	2.33419	0.0195855	0.700273
ENSMUSG00000022788	224014	Fgd4	protein_coding	1430.11	0.303985	0.130353	2.33201	0.0196999	0.700273
ENSMUSG00000025197	226143	Cyp2c23	protein_coding	13792.8	0.436988	0.187694	2.32819	0.0199019	0.700273
ENSMUSG00000027375	17153	Mal	protein_coding	34.5613	-0.537363	0.230566	-2.33062	0.0197732	0.700273
ENSMUSG00000029032	230972	Arhgef16	protein_coding	166.476	-0.482266	0.206833	-2.33167	0.0197183	0.700273
ENSMUSG00000030064	232288	Frmd4b	protein_coding	4243.42	-0.375654	0.161113	-2.33162	0.019721	0.700273
ENSMUSG00000047182	16369	Irs3	protein_coding	8.74702	-1.08134	0.464558	-2.32767	0.0199295	0.700273
ENSMUSG00000062783	114564	Csprs	protein_coding	26.4903	0.729476	0.312969	2.33083	0.0197625	0.700273
ENSMUSG00000064357	17705	ATP6	protein_coding	5067.24	0.667695	0.286627	2.32949	0.0198332	0.700273
ENSMUSG00000073600	381148	Prob1	protein_coding	370.678	-0.315563	0.135504	-2.32881	0.0198689	0.700273
ENSMUSG00000112937	NA		lincRNA	19.7022	-0.863271	0.370014	-2.33308	0.0196442	0.700273
ENSMUSG00000041674	NA		processed_transcript	6.56543	-1.27707	0.548883	-2.32667	0.0199826	0.700887
ENSMUSG00000002996	73389	Hbp1	protein_coding	4850.29	0.209059	0.0900072	2.32269	0.0201959	0.705853
ENSMUSG00000021114	73834	Atp6v1d	protein_coding	1777.97	0.199717	0.0859659	2.32321	0.0201679	0.705853
ENSMUSG00000001127	11836	Araf	protein_coding	4345.16	-0.176766	0.0761761	-2.32049	0.0203144	0.708736
ENSMUSG00000062132	NA		protein_coding	9.07874	-1.09404	0.471644	-2.31963	0.0203609	0.709102
ENSMUSG00000000204	20558	Slfn4	protein_coding	20.1528	0.881719	0.381575	2.31074	0.0208474	0.711118
ENSMUSG00000019590	13056	Cyb561	protein_coding	277.632	-1.26303	0.545056	-2.31724	0.0204904	0.711118
ENSMUSG00000021874	NA		lincRNA	3.50687	-1.82266	0.790274	-2.30637	0.0210901	0.711118
ENSMUSG00000022236	252967	Ropn1l	protein_coding	162.353	-0.549187	0.237131	-2.31596	0.0205604	0.711118
ENSMUSG00000025507	57913	Pidd1	protein_coding	117.996	-0.425121	0.183736	-2.31375	0.0206812	0.711118
ENSMUSG00000026368	14060	F13b	protein_coding	14769	0.190687	0.0823807	2.3147	0.0206291	0.711118
ENSMUSG00000038751	20459	Ptk6	protein_coding	398.096	-0.437893	0.189861	-2.30639	0.0210887	0.711118
ENSMUSG00000040372	81006	Gpr63	protein_coding	10.8106	-0.99681	0.431515	-2.31002	0.0208868	0.711118
ENSMUSG00000040841	20475	Six5	protein_coding	216.976	-0.370061	0.159746	-2.31656	0.0205277	0.711118
ENSMUSG00000040850	103554	Psme4	protein_coding	6232.28	0.255231	0.110504	2.30971	0.0209044	0.711118
ENSMUSG00000041708	223726	Mpped1	protein_coding	9.0751	-1.33576	0.578069	-2.31073	0.020848	0.711118
ENSMUSG00000049164	72672	Zfp518a	protein_coding	813.616	0.278167	0.120251	2.31322	0.0207104	0.711118
ENSMUSG00000060550	15018	H2-Q7	protein_coding	1689.05	-0.48542	0.21031	-2.30812	0.0209923	0.711118
ENSMUSG00000064341	17716	ND1	protein_coding	452630	0.322438	0.139575	2.31014	0.0208806	0.711118
ENSMUSG00000078350	68859	Smim1	protein_coding	168.511	-0.474082	0.205128	-2.31115	0.0208245	0.711118
ENSMUSG00000089756	667962	Zfp966	protein_coding	11.1259	-1.35028	0.585086	-2.30783	0.0210088	0.711118
ENSMUSG00000098661	NA		miRNA	14.9312	-0.903971	0.390337	-2.31587	0.0205653	0.711118
ENSMUSG00000101514	NA		lincRNA	1728.17	0.265127	0.114968	2.30609	0.0211055	0.711118
ENSMUSG00000113603	NA		TEC	27.7602	-0.773037	0.33482	-2.30882	0.0209538	0.711118
ENSMUSG00000108617	NA		antisense	4.33771	-1.48686	0.645171	-2.3046	0.021189	0.71271
ENSMUSG00000019874	12140	Fabp7	protein_coding	176.655	0.523464	0.227224	2.30374	0.0212373	0.713117
ENSMUSG00000021280	74190	Exoc3l4	protein_coding	77.6863	-0.459154	0.19944	-2.30222	0.0213228	0.713553
ENSMUSG00000021794	14661	Glud1	protein_coding	55964.2	0.256128	0.111234	2.30262	0.0213004	0.713553
ENSMUSG00000097378	NA		lincRNA	21.5046	-0.743841	0.323198	-2.30151	0.0213631	0.713687
ENSMUSG00000034463	219151	Scara3	protein_coding	251.525	-0.535505	0.232998	-2.29832	0.0215435	0.718495
ENSMUSG00000018042	109754	Cyb5r3	protein_coding	20025.6	-0.460569	0.200873	-2.29284	0.0218575	0.720871
ENSMUSG00000025384	71885	Faap100	protein_coding	185.25	-0.406726	0.177365	-2.29316	0.0218391	0.720871
ENSMUSG00000030257	259302	Srgap3	protein_coding	359.424	-0.619818	0.269927	-2.29625	0.0216618	0.720871
ENSMUSG00000030815	68961	Phkg2	protein_coding	1130.42	-0.229803	0.100212	-2.29318	0.0218379	0.720871
ENSMUSG00000059173	18573	Pde1a	protein_coding	294.487	0.464317	0.202529	2.2926	0.0218712	0.720871
ENSMUSG00000088022	NA		misc_RNA	8.94562	-1.26287	0.550763	-2.29294	0.0218514	0.720871
ENSMUSG00000115138	NA		lincRNA	31.7794	-0.671256	0.292573	-2.29432	0.0217722	0.720871
ENSMUSG00000092008	100043108	Cyp2c69	protein_coding	31383.8	0.560983	0.244832	2.2913	0.021946	0.722127
ENSMUSG00000047193	110350	Dync2h1	protein_coding	256.578	0.279359	0.121965	2.29049	0.0219931	0.722468
ENSMUSG00000113662	NA		TEC	51.9761	0.462381	0.201998	2.28904	0.0220771	0.72402
ENSMUSG00000026234	17975	Ncl	protein_coding	10433	0.201047	0.0878578	2.28832	0.022119	0.724184
ENSMUSG00000006369	14114	Fbln1	protein_coding	55.8032	-0.634696	0.277909	-2.28382	0.0223818	0.726675
ENSMUSG00000021390	18295	Ogn	protein_coding	130.433	-0.586306	0.256899	-2.28224	0.022475	0.726675
ENSMUSG00000038354	213121	Ankrd35	protein_coding	5.69606	-1.37895	0.603213	-2.28601	0.0222538	0.726675
ENSMUSG00000041559	14264	Fmod	protein_coding	145.413	-0.556438	0.24368	-2.28348	0.0224023	0.726675
ENSMUSG00000043263	236312	Ifi209	protein_coding	146.151	0.57454	0.251772	2.28198	0.0224905	0.726675
ENSMUSG00000053799	107371	Exoc6	protein_coding	1042.42	0.181935	0.0797213	2.28214	0.0224811	0.726675
ENSMUSG00000062906	170787	Hdac10	protein_coding	517.911	-0.281424	0.123245	-2.28345	0.0224037	0.726675
ENSMUSG00000068039	21454	Tcp1	protein_coding	5149.85	0.222351	0.0973055	2.28508	0.0223079	0.726675
ENSMUSG00000001986	53623	Gria3	protein_coding	87.4415	-0.595372	0.26104	-2.28077	0.0225621	0.727503
ENSMUSG00000009376	17295	Met	protein_coding	5549.81	0.253104	0.111655	2.26685	0.0233996	0.727503
ENSMUSG00000018569	53624	Cldn7	protein_coding	27.2816	-0.840959	0.370326	-2.27086	0.0231554	0.727503
ENSMUSG00000020078	30930	Vps26a	protein_coding	3231.12	0.163145	0.0720282	2.26502	0.0235113	0.727503
ENSMUSG00000020609	238055	Apob	protein_coding	348185	0.254664	0.11234	2.2669	0.0233964	0.727503
ENSMUSG00000021236	12499	Entpd5	protein_coding	17185.2	0.272364	0.119819	2.27313	0.0230186	0.727503
ENSMUSG00000021268	NA		lincRNA	69.3749	-0.876814	0.386271	-2.26994	0.023211	0.727503
ENSMUSG00000022203	13644	Efs	protein_coding	8.05829	-1.20502	0.531294	-2.26809	0.0233237	0.727503
ENSMUSG00000023031	109901	Cela1	protein_coding	897.628	0.412765	0.181153	2.27854	0.0226943	0.727503
ENSMUSG00000024036	224674	Slc37a1	protein_coding	265.851	-1.63012	0.716223	-2.276	0.0228463	0.727503
ENSMUSG00000025323	20688	Sp4	protein_coding	550.34	0.28402	0.125388	2.26512	0.0235054	0.727503
ENSMUSG00000025862	20843	Stag2	protein_coding	3637.64	0.241142	0.106166	2.27138	0.0231239	0.727503
ENSMUSG00000026211	98733	Obsl1	protein_coding	61.0007	-0.607944	0.267806	-2.27009	0.0232023	0.727503
ENSMUSG00000026434	98415	Nucks1	protein_coding	5878.88	0.183914	0.0807077	2.27877	0.022681	0.727503
ENSMUSG00000028766	11647	Alpl	protein_coding	589.364	0.562221	0.246679	2.27916	0.0226575	0.727503
ENSMUSG00000031963	73230	Bmper	protein_coding	82.5866	-0.802288	0.352633	-2.27514	0.0228976	0.727503
ENSMUSG00000034573	19249	Ptpn13	protein_coding	133.504	-0.547306	0.241563	-2.26569	0.0234703	0.727503
ENSMUSG00000054469	225010	Lclat1	protein_coding	3327.27	0.190377	0.0837145	2.27412	0.0229588	0.727503
ENSMUSG00000067916	666532	Zfp991	protein_coding	35.5578	0.55474	0.244483	2.26903	0.0232663	0.727503
ENSMUSG00000076934	NA		IG_V_gene	19.9135	0.798038	0.352339	2.26497	0.0235143	0.727503
ENSMUSG00000078675	100039089	Mup13	protein_coding	10654.1	1.16603	0.513156	2.27228	0.0230698	0.727503
ENSMUSG00000085834	NA		antisense	10.3812	1.23646	0.544193	2.2721	0.0230807	0.727503
ENSMUSG00000089714	NA		lincRNA	4.6545	2.07994	0.916876	2.26851	0.0232983	0.727503
ENSMUSG00000089917	68556	Uckl1	protein_coding	761.702	-0.244476	0.10754	-2.27335	0.0230053	0.727503
ENSMUSG00000091705	15013	H2-Q2	protein_coding	19.8608	-0.735178	0.324325	-2.26679	0.0234029	0.727503
ENSMUSG00000093916	NA		transcribed_processed_pseudogene	30.1575	-1.39055	0.610979	-2.27593	0.0228501	0.727503
ENSMUSG00000096795	73610	Zfp433	protein_coding	36.4867	0.591708	0.259977	2.276	0.0228458	0.727503
ENSMUSG00000004356	70683	Utp20	protein_coding	1226.85	0.259869	0.114765	2.26436	0.0235523	0.727533
ENSMUSG00000047473	22693	Zfp30	protein_coding	165.491	0.270523	0.119573	2.26241	0.0236718	0.730079
ENSMUSG00000105966	NA		lincRNA	4.89644	-1.5213	0.672826	-2.26105	0.0237559	0.731525
ENSMUSG00000106473	NA		unprocessed_pseudogene	51.9217	-0.478527	0.211791	-2.25943	0.0238567	0.73348
ENSMUSG00000111666	NA		lincRNA	65.8587	0.438366	0.194119	2.25824	0.0239308	0.734612
ENSMUSG00000026825	13429	Dnm1	protein_coding	20.884	-0.779509	0.345323	-2.25734	0.0239871	0.735193
ENSMUSG00000052560	66871	Cpne8	protein_coding	169.175	-0.528779	0.23444	-2.2555	0.0241018	0.737561
ENSMUSG00000090136	NA		transcribed_processed_pseudogene	540.752	0.39378	0.174657	2.2546	0.0241586	0.738149
ENSMUSG00000002020	16997	Ltbp2	protein_coding	67.0889	-0.449171	0.199355	-2.25312	0.0242515	0.73984
ENSMUSG00000004565	50767	Pnpla6	protein_coding	1825.62	-0.231528	0.102936	-2.24924	0.024497	0.744805
ENSMUSG00000031273	94216	Col4a6	protein_coding	26.0155	-0.92093	0.409551	-2.24863	0.0245359	0.744805
ENSMUSG00000064369	NA		Mt_tRNA	20.2587	0.968114	0.430624	2.24817	0.0245657	0.744805
ENSMUSG00000067736	NA		unprocessed_pseudogene	1688.33	1.16909	0.519974	2.24837	0.0245526	0.744805
ENSMUSG00000028484	101739	Psip1	protein_coding	1284.69	0.23326	0.103793	2.24736	0.0246168	0.745207
ENSMUSG00000089988	NA		processed_pseudogene	13.3267	-0.814667	0.362709	-2.24607	0.0246998	0.746571
ENSMUSG00000026972	215705	Arrdc1	protein_coding	162.815	-0.328744	0.14642	-2.24521	0.0247545	0.747077
ENSMUSG00000001918	20514	Slc1a5	protein_coding	118.197	-0.440117	0.196436	-2.24051	0.0250577	0.755068
ENSMUSG00000019943	67972	Atp2b1	protein_coding	3265.71	0.207107	0.0925617	2.2375	0.0252536	0.756828
ENSMUSG00000026049	75623	Tex30	protein_coding	63.8814	0.417858	0.186773	2.23725	0.0252699	0.756828
ENSMUSG00000056148	103142	Rdh9	protein_coding	2810.09	0.633926	0.283239	2.23813	0.0252125	0.756828
ENSMUSG00000109953	NA		TEC	18.0411	-0.760583	0.339702	-2.23897	0.0251578	0.756828
ENSMUSG00000038524	319262	Fchsd1	protein_coding	134.607	-0.36399	0.162926	-2.23408	0.0254777	0.761892
ENSMUSG00000029370	73246	Rassf6	protein_coding	933.259	-0.417041	0.186909	-2.23126	0.0256642	0.766304
ENSMUSG00000002980	57278	Bcam	protein_coding	139.471	-0.471876	0.211742	-2.22854	0.0258444	0.769953
ENSMUSG00000042460	94192	C1galt1	protein_coding	3194.59	0.263376	0.118199	2.22824	0.0258647	0.769953
ENSMUSG00000009470	238799	Tnpo1	protein_coding	5004.33	0.227552	0.102212	2.22628	0.0259954	0.770347
ENSMUSG00000073725	68421	Lmbrd1	protein_coding	3886.77	0.196913	0.0884037	2.22743	0.0259187	0.770347
ENSMUSG00000091867	233005	Cyp2a22	protein_coding	18502.9	0.7322	0.328852	2.22653	0.0259784	0.770347
ENSMUSG00000031438	66889	Rnf128	protein_coding	5820.18	0.148357	0.0666611	2.22554	0.0260453	0.770666
ENSMUSG00000021411	66895	Pxdc1	protein_coding	2588.55	-0.335443	0.150865	-2.22346	0.0261847	0.771125
ENSMUSG00000028583	14726	Pdpn	protein_coding	30.1329	-0.71241	0.320476	-2.22297	0.0262175	0.771125
ENSMUSG00000029188	20531	Slc34a2	protein_coding	142.504	0.537563	0.241667	2.2244	0.0261216	0.771125
ENSMUSG00000035129	NA		processed_pseudogene	5.85179	-1.22518	0.551123	-2.22306	0.0262118	0.771125
ENSMUSG00000022519	106393	Srl	protein_coding	150.702	0.409684	0.184369	2.22208	0.026278	0.771748
ENSMUSG00000058571	23888	Gpc6	protein_coding	93.3365	-0.397222	0.178953	-2.2197	0.0264392	0.775327
ENSMUSG00000023921	17850	Mmut	protein_coding	12422.9	0.169608	0.0764607	2.21824	0.0265383	0.777076
ENSMUSG00000030378	76971	Sult2a8	protein_coding	25757.9	0.279427	0.126036	2.21704	0.0266201	0.777639
ENSMUSG00000030826	12036	Bcat2	protein_coding	1572.55	-0.2724	0.12288	-2.2168	0.0266366	0.777639
ENSMUSG00000038695	66124	Josd2	protein_coding	2756.16	-0.420254	0.189649	-2.21595	0.0266949	0.778185
ENSMUSG00000005320	14186	Fgfr4	protein_coding	1879.86	-0.248435	0.112172	-2.21477	0.0267761	0.778469
ENSMUSG00000024359	15526	Hspa9	protein_coding	26874	0.213419	0.0963918	2.21408	0.0268233	0.778469
ENSMUSG00000040479	104418	Dgkz	protein_coding	1678.68	-0.268663	0.121315	-2.21458	0.0267886	0.778469
ENSMUSG00000028088	14263	Fmo5	protein_coding	27914.6	0.371986	0.168324	2.20994	0.0271093	0.781955
ENSMUSG00000029074	330010	Ttll10	protein_coding	25.566	-0.818873	0.370557	-2.20985	0.0271159	0.781955
ENSMUSG00000041930	433940	Fam222a	protein_coding	41.8166	-0.703223	0.318257	-2.2096	0.0271326	0.781955
ENSMUSG00000062591	22153	Tubb4a	protein_coding	10.585	0.985688	0.446159	2.20927	0.0271556	0.781955
ENSMUSG00000075514	NA		antisense	63.9076	-0.492902	0.222982	-2.2105	0.0270706	0.781955
ENSMUSG00000113767	NA		unprocessed_pseudogene	2.83631	1.87913	0.85071	2.2089	0.0271818	0.781955
ENSMUSG00000039005	21898	Tlr4	protein_coding	127.26	0.473387	0.214383	2.20814	0.0272345	0.782326
ENSMUSG00000054162	72902	Spock3	protein_coding	3.80646	-2.00533	0.908503	-2.2073	0.0272935	0.782877
ENSMUSG00000002428	20585	Hltf	protein_coding	928.028	0.214341	0.0972416	2.20421	0.0275093	0.784909
ENSMUSG00000002588	18979	Pon1	protein_coding	58886.8	0.248429	0.112643	2.20546	0.0274218	0.784909
ENSMUSG00000028047	21827	Thbs3	protein_coding	39.9802	-0.561876	0.254934	-2.20401	0.0275239	0.784909
ENSMUSG00000031517	234267	Gpm6a	protein_coding	158.013	-0.618269	0.280414	-2.20485	0.0274648	0.784909
ENSMUSG00000026691	14262	Fmo3	protein_coding	8355.82	0.711848	0.323151	2.20283	0.0276065	0.785918
ENSMUSG00000027774	28030	Gfm1	protein_coding	5063.23	0.22788	0.103504	2.20165	0.0276903	0.785918
ENSMUSG00000097451	NA		processed_transcript	17.1694	-0.86081	0.391034	-2.20137	0.0277098	0.785918
ENSMUSG00000098004	NA		protein_coding	2.8386	-1.93398	0.878587	-2.20124	0.027719	0.785918
ENSMUSG00000021539	16841	Lect2	protein_coding	8989.2	0.328629	0.149376	2.20001	0.0278065	0.787264
ENSMUSG00000091492	NA		antisense	55.9074	0.50432	0.2294	2.19843	0.0279186	0.789302
ENSMUSG00000024940	16998	Ltbp3	protein_coding	152.196	-0.504561	0.229964	-2.19409	0.028229	0.794162
ENSMUSG00000031918	77116	Mtmr2	protein_coding	1490.6	0.209646	0.095567	2.19371	0.0282563	0.794162
ENSMUSG00000032243	319480	Itga11	protein_coding	19.7532	-0.815801	0.371871	-2.19377	0.0282518	0.794162
ENSMUSG00000044757	NA		processed_pseudogene	92.9414	0.370401	0.168885	2.19321	0.0282923	0.794162
ENSMUSG00000053414	26559	Hunk	protein_coding	87.9425	-0.594967	0.271141	-2.19431	0.0282134	0.794162
ENSMUSG00000028961	110208	Pgd	protein_coding	3603.94	-0.36179	0.165013	-2.1925	0.0283437	0.794471
ENSMUSG00000054892	22165	Txk	protein_coding	16.5149	0.70773	0.322896	2.19182	0.0283925	0.794707
ENSMUSG00000028402	17475	Mpdz	protein_coding	2222.6	0.203589	0.0930504	2.18794	0.0286738	0.796107
ENSMUSG00000041695	16518	Kcnj2	protein_coding	57.8274	-0.512578	0.234291	-2.18779	0.0286853	0.796107
ENSMUSG00000052397	22350	Ezr	protein_coding	339.937	-0.338287	0.154516	-2.18933	0.0285728	0.796107
ENSMUSG00000055653	14734	Gpc3	protein_coding	60.9558	-0.747452	0.341594	-2.18813	0.0286601	0.796107
ENSMUSG00000057135	327957	Scimp	protein_coding	42.6366	0.650847	0.297339	2.18891	0.0286035	0.796107
ENSMUSG00000068466	NA		processed_pseudogene	629.388	0.240718	0.110019	2.18796	0.0286722	0.796107
ENSMUSG00000025630	15452	Hprt	protein_coding	1797.2	0.225171	0.103017	2.18576	0.0288328	0.796851
ENSMUSG00000028124	14630	Gclm	protein_coding	10235.3	0.256335	0.117286	2.18556	0.028848	0.796851
ENSMUSG00000081574	NA		unprocessed_pseudogene	6.10966	-1.27751	0.584239	-2.18662	0.0287704	0.796851
ENSMUSG00000105068	NA		lincRNA	23.9321	-0.611593	0.27988	-2.1852	0.028874	0.796851
ENSMUSG00000020460	78294	Rps27a	protein_coding	3167.07	0.655612	0.300426	2.18227	0.0290893	0.797304
ENSMUSG00000033965	20502	Slc16a2	protein_coding	16264.3	0.239384	0.109703	2.18211	0.0291017	0.797304
ENSMUSG00000034936	80981	Arl4d	protein_coding	565.522	0.694374	0.318201	2.18218	0.0290959	0.797304
ENSMUSG00000047787	396184	Flrt1	protein_coding	43.9533	-0.641998	0.294269	-2.18167	0.0291336	0.797304
ENSMUSG00000057522	20747	Spop	protein_coding	7626.1	0.183974	0.0842749	2.18303	0.0290339	0.797304
ENSMUSG00000093861	NA		IG_V_gene	5.75155	-1.59265	0.729923	-2.18195	0.0291135	0.797304
ENSMUSG00000031995	19143	St14	protein_coding	60.1883	-0.614726	0.281868	-2.1809	0.0291909	0.797763
ENSMUSG00000000915	29816	Hip1r	protein_coding	862.049	-0.400558	0.184019	-2.17672	0.0295018	0.801211
ENSMUSG00000003848	67619	Nob1	protein_coding	359.091	-0.202996	0.0934227	-2.17288	0.0297894	0.801211
ENSMUSG00000014303	83396	Glis2	protein_coding	94.7704	-0.471686	0.218053	-2.16317	0.030528	0.801211
ENSMUSG00000021245	217716	Mlh3	protein_coding	829.286	0.262743	0.121126	2.16918	0.030069	0.801211
ENSMUSG00000027713	72282	1810062G17Rik	protein_coding	26.5681	-0.633317	0.29164	-2.17157	0.0298878	0.801211
ENSMUSG00000027809	66841	Etfdh	protein_coding	19431.3	0.176686	0.0817043	2.1625	0.0305793	0.801211
ENSMUSG00000027954	13636	Efna1	protein_coding	2402.78	-0.389436	0.179899	-2.16474	0.0304074	0.801211
ENSMUSG00000028438	109242	Kif24	protein_coding	59.1951	-0.563517	0.259779	-2.16921	0.0300664	0.801211
ENSMUSG00000028541	53418	B4galt2	protein_coding	21.8404	-0.84857	0.391369	-2.16821	0.0301428	0.801211
ENSMUSG00000029664	21789	Tfpi2	protein_coding	3926.74	-0.291484	0.134753	-2.16309	0.0305339	0.801211
ENSMUSG00000031095	72584	Cul4b	protein_coding	1758.87	0.204261	0.0944373	2.16292	0.030547	0.801211
ENSMUSG00000032332	12816	Col12a1	protein_coding	192.994	0.401683	0.185384	2.16676	0.0302531	0.801211
ENSMUSG00000032407	67958	U2surp	protein_coding	2523.65	0.181162	0.0832114	2.17713	0.0294711	0.801211
ENSMUSG00000035270	224224	Impg2	protein_coding	685.834	0.356042	0.164232	2.16792	0.0301651	0.801211
ENSMUSG00000035836	71773	Ugt2b1	protein_coding	11349.7	0.343437	0.15881	2.16256	0.0305748	0.801211
ENSMUSG00000035898	231380	Uba6	protein_coding	630.9	0.28008	0.129048	2.17035	0.0299802	0.801211
ENSMUSG00000036257	67452	Pnpla8	protein_coding	7969.95	0.20029	0.0925161	2.16492	0.030394	0.801211
ENSMUSG00000036309	21402	Skp1a	protein_coding	9496.07	0.23459	0.10776	2.17698	0.0294822	0.801211
ENSMUSG00000043487	217700	Acot6	protein_coding	155.299	0.334276	0.153931	2.1716	0.029886	0.801211
ENSMUSG00000055114	69787	Anxa13	processed_transcript	110.672	-0.467678	0.215641	-2.16878	0.0300992	0.801211
ENSMUSG00000066324	242291	Impad1	protein_coding	3318.26	0.222138	0.102614	2.16479	0.0304037	0.801211
ENSMUSG00000074577	69553	Ripor3	protein_coding	82.8089	-0.493569	0.227508	-2.16946	0.0300478	0.801211
ENSMUSG00000084340	NA		processed_pseudogene	3.74202	-1.9785	0.912028	-2.16934	0.0300567	0.801211
ENSMUSG00000090246	NA		antisense	8.16901	-0.988155	0.455197	-2.17083	0.029944	0.801211
ENSMUSG00000091993	NA		antisense	12.3489	-0.947563	0.437654	-2.16509	0.0303804	0.801211
ENSMUSG00000096215	432995	Smim22	protein_coding	112.874	-0.785531	0.362453	-2.16727	0.0302145	0.801211
ENSMUSG00000101264	NA		lincRNA	27.1562	0.63962	0.29503	2.16798	0.0301599	0.801211
ENSMUSG00000105096	626578	Gbp10	protein_coding	1194.42	0.736962	0.339924	2.16802	0.0301572	0.801211
ENSMUSG00000109877	NA		antisense	43.0977	-0.538754	0.247984	-2.17254	0.0298152	0.801211
ENSMUSG00000113149	NA		protein_coding	8.06384	1.27383	0.588293	2.16531	0.0303642	0.801211
ENSMUSG00000114433	NA		lincRNA	12.6044	-0.845693	0.388774	-2.17528	0.029609	0.801211
ENSMUSG00000038121	108654	Fam210a	protein_coding	6851.44	0.211038	0.097638	2.16143	0.0306622	0.801249
ENSMUSG00000042203	381085	Tbc1d22b	protein_coding	284.728	-0.353031	0.163314	-2.16167	0.0306437	0.801249
ENSMUSG00000074746	107368	Pdzd8	protein_coding	1620.22	0.218416	0.101092	2.16058	0.0307281	0.801906
ENSMUSG00000036281	227644	Snapc4	protein_coding	760.911	-0.36105	0.167218	-2.15916	0.0308377	0.803339
ENSMUSG00000108256	NA		TEC	8.33592	-1.02769	0.476043	-2.15881	0.0308647	0.803339
ENSMUSG00000033530	104718	Ttc7b	protein_coding	436.205	-0.267623	0.12403	-2.15773	0.0309487	0.804462
ENSMUSG00000018537	22658	Pcgf2	protein_coding	157.324	-0.339547	0.157638	-2.15397	0.0312428	0.804665
ENSMUSG00000019487	106628	Trip10	protein_coding	461.629	-0.252576	0.117109	-2.15677	0.0310236	0.804665
ENSMUSG00000021779	21834	Thrb	protein_coding	3057.38	0.2132	0.0989135	2.15542	0.0311293	0.804665
ENSMUSG00000030968	71830	Pdilt	protein_coding	385.527	0.442221	0.205244	2.15461	0.0311922	0.804665
ENSMUSG00000036103	140792	Colec12	protein_coding	3321.74	0.233111	0.108208	2.15428	0.031218	0.804665
ENSMUSG00000061136	56194	Prpf40a	protein_coding	2804.84	0.196188	0.0910589	2.15452	0.0311995	0.804665
ENSMUSG00000104293	NA		TEC	27.2851	0.789027	0.366178	2.15476	0.0311805	0.804665
ENSMUSG00000030327	67602	Necap1	protein_coding	2044.06	0.209316	0.09727	2.15191	0.0314043	0.807769
ENSMUSG00000022679	93734	Mpv17l	protein_coding	838.769	-0.262392	0.122032	-2.1502	0.0315395	0.808634
ENSMUSG00000068115	78177	Ninl	protein_coding	66.0045	-0.509172	0.236833	-2.14992	0.0315613	0.808634
ENSMUSG00000092220	NA		processed_transcript	21.7342	0.858733	0.39932	2.15049	0.0315168	0.808634
ENSMUSG00000020658	668212	Efr3b	protein_coding	27.5903	-0.70571	0.328481	-2.1484	0.0316817	0.809391
ENSMUSG00000025730	224624	Rab40c	protein_coding	406.623	-0.263213	0.122539	-2.14799	0.0317142	0.809391
ENSMUSG00000033326	230674	Kdm4a	protein_coding	2097.95	-0.209271	0.0973894	-2.1488	0.0316499	0.809391
ENSMUSG00000000708	18519	Kat2b	protein_coding	5159.56	0.215519	0.10043	2.14596	0.0318762	0.810083
ENSMUSG00000006386	21687	Tek	protein_coding	600.052	0.272045	0.126899	2.1438	0.0320491	0.810083
ENSMUSG00000019027	110084	Dnah1	protein_coding	21.5383	-1.25583	0.585745	-2.14399	0.0320337	0.810083
ENSMUSG00000026277	59041	Stk25	protein_coding	2150.44	-0.148081	0.0689716	-2.14699	0.031794	0.810083
ENSMUSG00000034480	54004	Diaph2	protein_coding	1279.74	0.262958	0.122827	2.14088	0.0322835	0.810083
ENSMUSG00000036371	66870	Serbp1	protein_coding	7575.36	0.137375	0.0640318	2.14542	0.0319193	0.810083
ENSMUSG00000040181	14261	Fmo1	protein_coding	24457.1	0.212106	0.0988861	2.14495	0.0319565	0.810083
ENSMUSG00000055271	NA		TEC	4.00129	1.40174	0.654316	2.1423	0.0321696	0.810083
ENSMUSG00000056537	19820	Rlim	protein_coding	2503.95	0.186824	0.0872821	2.14046	0.0323177	0.810083
ENSMUSG00000061322	68922	Dnaic1	protein_coding	18.4111	-1.14294	0.533395	-2.14277	0.0321315	0.810083
ENSMUSG00000071064	622675	Zfp827	protein_coding	19.4998	-0.764585	0.356863	-2.14252	0.0321521	0.810083
ENSMUSG00000105315	NA		processed_pseudogene	42.9454	0.65146	0.304213	2.14146	0.0322369	0.810083
ENSMUSG00000116858	NA		lincRNA	102.329	-0.396365	0.184718	-2.14579	0.03189	0.810083
ENSMUSG00000117901	NA		antisense	11.3766	-0.886822	0.414127	-2.14143	0.0322397	0.810083
ENSMUSG00000003534	12305	Ddr1	protein_coding	138.498	-0.518433	0.242403	-2.13873	0.0324577	0.812557
ENSMUSG00000045039	269878	Megf8	protein_coding	485.767	-0.33874	0.15847	-2.13756	0.0325524	0.813892
ENSMUSG00000021573	72948	Tppp	protein_coding	1087.5	0.270222	0.126645	2.1337	0.0328674	0.819686
ENSMUSG00000042834	27528	Nrep	protein_coding	1153.21	0.454433	0.212943	2.13406	0.0328381	0.819686
ENSMUSG00000015002	76740	Efr3a	protein_coding	2729.32	0.182603	0.0856414	2.13218	0.0329918	0.821706
ENSMUSG00000047767	73683	Atg16l2	protein_coding	199.544	-0.293109	0.1375	-2.13169	0.0330319	0.821706
ENSMUSG00000024331	13506	Dsc2	protein_coding	4333.64	0.319744	0.150069	2.13064	0.0331187	0.822824
ENSMUSG00000042699	13211	Dhx9	protein_coding	4143.11	0.199441	0.0936466	2.12972	0.0331945	0.823668
ENSMUSG00000027223	19099	Mapk8ip1	protein_coding	83.5091	-0.436747	0.205229	-2.12809	0.0333292	0.825969
ENSMUSG00000041891	70361	Lman1	protein_coding	13958.2	0.241258	0.11346	2.12637	0.0334729	0.828485
ENSMUSG00000001507	16400	Itga3	protein_coding	533.077	-0.289329	0.136125	-2.12546	0.0335485	0.829313
ENSMUSG00000002012	93843	Pnck	protein_coding	6.75147	-1.18881	0.559541	-2.12462	0.0336181	0.829992
ENSMUSG00000023737	NA		antisense	7.66507	-1.01709	0.479423	-2.12149	0.0338809	0.830218
ENSMUSG00000026229	70247	Psmd1	protein_coding	6872.15	0.246439	0.116087	2.12288	0.0337639	0.830218
ENSMUSG00000029625	54188	Cpsf4	protein_coding	804.381	-0.24392	0.114962	-2.12174	0.03386	0.830218
ENSMUSG00000048445	71276	Ccdc57	protein_coding	259.499	-0.344674	0.162506	-2.12099	0.0339226	0.830218
ENSMUSG00000074355	NA		TEC	19.332	-0.666063	0.313757	-2.12286	0.0337653	0.830218
ENSMUSG00000110444	378466	Gm10033	protein_coding	793.865	0.264763	0.124667	2.12376	0.0336905	0.830218
ENSMUSG00000117485	NA		lincRNA	1189.63	-0.251947	0.118755	-2.12157	0.0338742	0.830218
ENSMUSG00000110949	66387	Nudt8	protein_coding	31.451	-0.522568	0.246476	-2.12016	0.0339928	0.830901
ENSMUSG00000086152	NA		lincRNA	29.197	-0.792316	0.373924	-2.11892	0.0340968	0.832411
ENSMUSG00000081520	NA		processed_pseudogene	12.2027	0.842799	0.397993	2.11762	0.0342072	0.83407
ENSMUSG00000004947	74198	Dtx2	protein_coding	203.222	-0.338253	0.159959	-2.11462	0.0344622	0.834603
ENSMUSG00000022556	15499	Hsf1	protein_coding	532.166	-0.247705	0.11718	-2.11388	0.0345259	0.834603
ENSMUSG00000040520	242362	Manea	protein_coding	1397.76	0.194855	0.0921163	2.11531	0.0344033	0.834603
ENSMUSG00000048007	30058	Timm8a1	protein_coding	494.054	0.263987	0.124797	2.11533	0.0344018	0.834603
ENSMUSG00000056268	329260	Dennd1b	protein_coding	944.79	0.245156	0.115873	2.11572	0.0343683	0.834603
ENSMUSG00000075600	223642	Zc3h3	protein_coding	204.791	-0.351562	0.166196	-2.11535	0.0344004	0.834603
ENSMUSG00000108083	NA		unprocessed_pseudogene	212.697	0.576002	0.272451	2.11415	0.0345026	0.834603
ENSMUSG00000001891	216558	Ugp2	protein_coding	21493.6	0.378076	0.17948	2.1065	0.0351608	0.835878
ENSMUSG00000017485	21974	Top2b	protein_coding	3439.07	0.240171	0.11381	2.11028	0.0348343	0.835878
ENSMUSG00000019232	71760	Etnppl	protein_coding	4025.29	0.698647	0.331685	2.10636	0.0351734	0.835878
ENSMUSG00000021070	12062	Bdkrb2	protein_coding	31.3358	-0.675769	0.319988	-2.11186	0.0346986	0.835878
ENSMUSG00000021795	20390	Sftpd	protein_coding	38.0527	-0.586578	0.278396	-2.10699	0.0351185	0.835878
ENSMUSG00000031070	211577	Mrgprf	protein_coding	16.3624	-0.990199	0.469618	-2.10852	0.0349861	0.835878
ENSMUSG00000038781	106766	Stap2	protein_coding	1959.34	-0.342627	0.162212	-2.11222	0.0346674	0.835878
ENSMUSG00000042210	68644	Abhd14a	protein_coding	490.149	-0.277447	0.131619	-2.10796	0.0350345	0.835878
ENSMUSG00000042613	229534	Pbxip1	protein_coding	907.533	-0.271219	0.128438	-2.11168	0.0347142	0.835878
ENSMUSG00000043587	235534	Pxylp1	protein_coding	463.983	0.214863	0.101984	2.10683	0.0351319	0.835878
ENSMUSG00000046417	192976	Lrrc75a	protein_coding	36.657	-0.870234	0.413011	-2.10705	0.0351136	0.835878
ENSMUSG00000053536	83410	Cstf2t	protein_coding	2493.34	0.154742	0.0734084	2.10796	0.035034	0.835878
ENSMUSG00000072723	NA		transcribed_unprocessed_pseudogene	9.92915	-0.882707	0.418157	-2.11095	0.0347769	0.835878
ENSMUSG00000080797	NA		transcribed_processed_pseudogene	46.7776	-0.561605	0.266586	-2.10665	0.0351475	0.835878
ENSMUSG00000055733	54561	Nap1l3	protein_coding	52.7783	-0.580543	0.275815	-2.10483	0.0353065	0.838029
ENSMUSG00000020280	74467	Pus10	protein_coding	1103.88	0.179581	0.0853696	2.10357	0.035416	0.839614
ENSMUSG00000020806	217344	Rhbdf2	protein_coding	574.237	-0.364196	0.17329	-2.10166	0.0355831	0.842561
ENSMUSG00000024228	67993	Nudt12	protein_coding	4429.69	0.218845	0.104419	2.09583	0.0360976	0.846761
ENSMUSG00000031278	50790	Acsl4	protein_coding	2272.24	-0.298871	0.142582	-2.09614	0.0360696	0.846761
ENSMUSG00000033327	81877	Tnxb	protein_coding	1188.2	-0.572884	0.273355	-2.09575	0.0361047	0.846761
ENSMUSG00000034586	217310	Hid1	protein_coding	89.6287	-0.395541	0.188509	-2.09826	0.0358821	0.846761
ENSMUSG00000054493	NA		antisense	15.3476	-0.710977	0.338884	-2.098	0.0359054	0.846761
ENSMUSG00000061578	333050	Ksr2	protein_coding	61.9988	0.548096	0.261524	2.09578	0.0361021	0.846761
ENSMUSG00000082039	NA		processed_pseudogene	56.3139	0.805029	0.383792	2.09756	0.0359437	0.846761
ENSMUSG00000110475	NA		antisense	32.0122	-0.623605	0.297199	-2.09827	0.0358813	0.846761
ENSMUSG00000117545	NA		lincRNA	21.8497	-0.611336	0.291898	-2.09435	0.036229	0.848665
ENSMUSG00000020866	12291	Cacna1g	protein_coding	8.36823	-1.44526	0.691436	-2.09023	0.0365971	0.849848
ENSMUSG00000021072	72736	Tmx1	protein_coding	2324.87	0.210318	0.100709	2.08838	0.0367632	0.849848
ENSMUSG00000028671	74246	Gale	protein_coding	739.049	-0.64604	0.308942	-2.09114	0.0365157	0.849848
ENSMUSG00000031271	331535	Serpina7	protein_coding	3979.69	-0.408268	0.195341	-2.09003	0.0366154	0.849848
ENSMUSG00000031696	65114	Vps35	protein_coding	4279.57	0.198305	0.0948133	2.09153	0.0364808	0.849848
ENSMUSG00000034810	20272	Scn7a	protein_coding	21.1885	-0.745559	0.357044	-2.08814	0.0367852	0.849848
ENSMUSG00000041945	211798	Mfsd9	protein_coding	178.943	0.266516	0.127396	2.09204	0.0364352	0.849848
ENSMUSG00000045624	66580	Esf1	protein_coding	1079.45	0.231276	0.110672	2.08974	0.0366414	0.849848
ENSMUSG00000059447	231086	Hadhb	protein_coding	8978.53	0.216377	0.103568	2.08923	0.0366874	0.849848
ENSMUSG00000063683	107146	Glyat	protein_coding	9698.64	0.270963	0.129771	2.088	0.0367978	0.849848
ENSMUSG00000094417	NA		processed_pseudogene	2.97727	1.96371	0.939781	2.08954	0.0366588	0.849848
ENSMUSG00000107198	NA		lincRNA	188.921	0.599275	0.28674	2.08996	0.0366214	0.849848
ENSMUSG00000024170	71718	Telo2	protein_coding	400.956	-0.227388	0.109087	-2.08447	0.0371179	0.850648
ENSMUSG00000028078	70762	Dclk2	protein_coding	71.9082	-0.540618	0.259135	-2.08624	0.0369566	0.850648
ENSMUSG00000028411	66408	Aptx	protein_coding	855.434	0.166426	0.0798583	2.08402	0.0371583	0.850648
ENSMUSG00000030393	22775	Zik1	protein_coding	38.5742	0.51818	0.248671	2.0838	0.0371783	0.850648
ENSMUSG00000031660	26992	Brd7	protein_coding	2634.21	0.133957	0.064203	2.08646	0.0369372	0.850648
ENSMUSG00000032295	73744	Man2c1	protein_coding	1685.7	-0.306328	0.146895	-2.08536	0.0370368	0.850648
ENSMUSG00000055943	73024	Emc7	protein_coding	2661.09	0.14659	0.0703352	2.08416	0.0371456	0.850648
ENSMUSG00000114926	NA		lincRNA	2.96201	-1.77465	0.850708	-2.08609	0.0369707	0.850648
ENSMUSG00000074865	77117	Zfp934	protein_coding	36.8042	0.548729	0.263466	2.08273	0.0372757	0.851051
ENSMUSG00000075272	620631	Ttc30a2	protein_coding	11.1292	-0.849922	0.408095	-2.08266	0.0372824	0.851051
ENSMUSG00000063446	272031	Plppr1	protein_coding	39.3759	-0.664994	0.319677	-2.08021	0.0375065	0.854221
ENSMUSG00000078650	14377	G6pc	protein_coding	12080.9	0.619171	0.297651	2.08019	0.0375081	0.854221
ENSMUSG00000006527	54650	Sfmbt1	protein_coding	1747.31	0.155868	0.0752362	2.07171	0.0382924	0.854693
ENSMUSG00000020388	30794	Pdlim4	protein_coding	20.6628	-0.766402	0.370138	-2.07059	0.0383975	0.854693
ENSMUSG00000021483	105278	Cdk20	protein_coding	333.446	-0.321788	0.155042	-2.07549	0.0379415	0.854693
ENSMUSG00000026470	58244	Stx6	protein_coding	466.161	-0.213659	0.103001	-2.07434	0.0380473	0.854693
ENSMUSG00000029250	231329	Polr2b	protein_coding	2891.13	0.194192	0.093492	2.0771	0.0377922	0.854693
ENSMUSG00000030562	50490	Nox4	protein_coding	969.525	0.504363	0.242878	2.07661	0.0378377	0.854693
ENSMUSG00000031066	236733	Usp11	protein_coding	110.046	-0.36716	0.176817	-2.07649	0.0378482	0.854693
ENSMUSG00000032253	83946	Phip	protein_coding	1041.19	0.192459	0.0927433	2.07518	0.0379698	0.854693
ENSMUSG00000035929	15015	H2-Q4	protein_coding	2941.93	-0.275936	0.133186	-2.07181	0.0382831	0.854693
ENSMUSG00000037364	83701	Srrt	protein_coding	2846.81	-0.162544	0.0783972	-2.07334	0.0381407	0.854693
ENSMUSG00000039000	100763	Ube3c	protein_coding	2634.26	0.17273	0.0830971	2.07866	0.0376489	0.854693
ENSMUSG00000041396	69962	Mettl18	protein_coding	168.885	0.309203	0.14914	2.07325	0.0381493	0.854693
ENSMUSG00000052459	11964	Atp6v1a	protein_coding	2716.96	0.205489	0.0992254	2.07093	0.0383651	0.854693
ENSMUSG00000059027	NA		processed_transcript	668.273	0.208955	0.100827	2.07241	0.0382275	0.854693
ENSMUSG00000075054	67008	Yae1d1	protein_coding	993.234	0.156407	0.075531	2.07077	0.0383802	0.854693
ENSMUSG00000076666	NA		IG_V_gene	9.77303	-1.46755	0.707845	-2.07327	0.0381472	0.854693
ENSMUSG00000085710	NA		processed_transcript	6.00678	-1.2631	0.607993	-2.07749	0.0377565	0.854693
ENSMUSG00000094622	100040944	Gm3055	protein_coding	6.99056	1.0259	0.493783	2.07764	0.0377425	0.854693
ENSMUSG00000102595	NA		lincRNA	58.076	0.602736	0.29062	2.07397	0.0380825	0.854693
ENSMUSG00000109764	16621	Klkb1	protein_coding	8407.37	0.231559	0.111738	2.07234	0.0382334	0.854693
ENSMUSG00000027087	16410	Itgav	protein_coding	1720.48	0.182768	0.0883648	2.06833	0.0386087	0.855804
ENSMUSG00000037720	67878	Tmem33	protein_coding	3236.17	0.229368	0.110922	2.06783	0.038656	0.855804
ENSMUSG00000042997	212114	Nhlrc3	protein_coding	1230.38	0.197948	0.0956897	2.06864	0.0385797	0.855804
ENSMUSG00000050132	237868	Sarm1	protein_coding	17.9174	-0.93301	0.451223	-2.06774	0.0386649	0.855804
ENSMUSG00000087593	NA		antisense	130.525	-0.56889	0.275	-2.06869	0.0385753	0.855804
ENSMUSG00000031938	70984	4931406C07Rik	protein_coding	20405.3	0.252682	0.122287	2.0663	0.0388005	0.857679
ENSMUSG00000085558	NA		processed_transcript	407.492	0.313024	0.151518	2.06591	0.0388368	0.857679
ENSMUSG00000038388	56524	Mpp6	protein_coding	3133.97	0.263194	0.127496	2.06432	0.0389873	0.860036
ENSMUSG00000004661	56380	Arid3b	protein_coding	261.698	-0.284996	0.138177	-2.06254	0.0391561	0.8612
ENSMUSG00000022475	56233	Hdac7	protein_coding	486.783	-0.380702	0.184635	-2.06192	0.0392151	0.8612
ENSMUSG00000041775	69546	Mapk1ip1	protein_coding	689.964	-0.318476	0.154394	-2.06275	0.0391363	0.8612
ENSMUSG00000059323	72749	Tonsl	protein_coding	100.658	-0.422297	0.204798	-2.06201	0.0392063	0.8612
ENSMUSG00000031351	22673	Zfp185	protein_coding	24.846	-0.770479	0.373811	-2.06115	0.0392889	0.861574
ENSMUSG00000033685	22228	Ucp2	protein_coding	1518.62	-0.332924	0.161549	-2.06083	0.0393197	0.861574
ENSMUSG00000022201	22763	Zfr	protein_coding	3021.44	0.168797	0.0820106	2.05823	0.0395678	0.862267
ENSMUSG00000040464	207704	Gtpbp10	protein_coding	1116.13	0.163896	0.0795862	2.05935	0.0394603	0.862267
ENSMUSG00000058254	21912	Tspan7	protein_coding	767.204	-0.246763	0.119892	-2.05821	0.0395695	0.862267
ENSMUSG00000062203	14852	Gspt1	protein_coding	4592.84	0.208528	0.101316	2.05821	0.0395704	0.862267
ENSMUSG00000078485	231002	Plekhn1	protein_coding	499.547	-0.284169	0.138022	-2.05887	0.0395071	0.862267
ENSMUSG00000075590	223649	Nrbp2	protein_coding	2368.65	-0.286385	0.13923	-2.05692	0.0396942	0.864008
ENSMUSG00000024695	109910	Zfp91	protein_coding	4719.38	0.193475	0.0941534	2.0549	0.039889	0.866353
ENSMUSG00000112790	NA		TEC	24.1091	0.656397	0.319432	2.05489	0.03989	0.866353
ENSMUSG00000025464	212503	Paox	protein_coding	4523.99	-0.350639	0.170814	-2.05275	0.0400966	0.866967
ENSMUSG00000027305	69702	Ndufaf1	protein_coding	1542.05	0.217481	0.105941	2.05284	0.0400877	0.866967
ENSMUSG00000029843	243755	Slc13a4	protein_coding	43.8412	0.762308	0.371437	2.05232	0.0401386	0.866967
ENSMUSG00000076467	NA		TR_V_gene	3.29235	1.6157	0.786975	2.05306	0.040067	0.866967
ENSMUSG00000085395	NA		lincRNA	6.50637	-1.2986	0.632515	-2.05308	0.040065	0.866967
ENSMUSG00000018322	67145	Tomm34	protein_coding	618.227	-0.162905	0.0797103	-2.04371	0.0409817	0.867241
ENSMUSG00000021868	105675	Ppif	protein_coding	1226.46	-0.393902	0.19246	-2.04667	0.0406906	0.867241
ENSMUSG00000025745	97212	Hadha	protein_coding	22732.1	0.184051	0.0901388	2.04186	0.0411657	0.867241
ENSMUSG00000025968	227197	Ndufs1	protein_coding	6276.63	0.178323	0.0873007	2.04263	0.0410893	0.867241
ENSMUSG00000026098	227099	Pms1	protein_coding	299.656	0.351985	0.172114	2.04507	0.0408482	0.867241
ENSMUSG00000028223	67460	Decr1	protein_coding	11496.5	0.24214	0.118171	2.04907	0.0404554	0.867241
ENSMUSG00000032030	75717	Cul5	protein_coding	1313.81	0.197351	0.0965007	2.04507	0.0408477	0.867241
ENSMUSG00000038844	16558	Kif16b	protein_coding	1303.43	0.180759	0.0881639	2.05026	0.0403387	0.867241
ENSMUSG00000039100	223455	Marchf6	protein_coding	8448.94	0.141299	0.0688915	2.05104	0.0402631	0.867241
ENSMUSG00000040550	72201	Otud6b	protein_coding	1843.27	0.196017	0.0957855	2.04642	0.040715	0.867241
ENSMUSG00000040828	106757	Catsperd	protein_coding	105.267	-0.546911	0.267525	-2.04434	0.0409202	0.867241
ENSMUSG00000044071	268354	Tafa2	protein_coding	355.982	-0.594346	0.290885	-2.04323	0.0410294	0.867241
ENSMUSG00000044086	320502	Lmod3	protein_coding	25.1844	-0.697745	0.340794	-2.04741	0.0406175	0.867241
ENSMUSG00000047686	213436	Rtl3	protein_coding	4.0542	-1.34587	0.658205	-2.04475	0.0408793	0.867241
ENSMUSG00000056019	236193	Zfp709	protein_coding	238.891	0.266737	0.130611	2.04222	0.0411296	0.867241
ENSMUSG00000057182	20269	Scn3a	protein_coding	14.7442	0.756921	0.370781	2.04142	0.0412091	0.867241
ENSMUSG00000063698	94281	Sfxn4	protein_coding	25.8918	-0.541922	0.264803	-2.04651	0.0407063	0.867241
ENSMUSG00000065236	NA		rRNA	4.12455	-1.34857	0.660344	-2.04222	0.0411297	0.867241
ENSMUSG00000070960	NA		processed_pseudogene	136.382	-0.399161	0.19459	-2.05129	0.0402388	0.867241
ENSMUSG00000076652	NA		IG_V_gene	4.60954	1.53987	0.75323	2.04435	0.0409186	0.867241
ENSMUSG00000092247	NA		transcribed_processed_pseudogene	21.1816	-0.890742	0.435258	-2.04647	0.0407101	0.867241
ENSMUSG00000106206	NA		TEC	10.8304	-1.0957	0.534624	-2.04948	0.0404154	0.867241
ENSMUSG00000113346	NA		lincRNA	13.1966	-0.902889	0.441344	-2.04577	0.0407788	0.867241
ENSMUSG00000118591	NA		protein_coding	3.55707	1.57434	0.768245	2.04926	0.0404364	0.867241
ENSMUSG00000020156	68114	Pwwp3a	protein_coding	756.244	-0.2695	0.132112	-2.03993	0.0413577	0.869441
ENSMUSG00000020848	13447	Doc2b	protein_coding	8.73787	-0.918427	0.450427	-2.03902	0.0414484	0.869489
ENSMUSG00000029272	20860	Sult1e1	protein_coding	90.0374	1.74192	0.854133	2.0394	0.0414104	0.869489
ENSMUSG00000002083	170770	Bbc3	protein_coding	363.323	-0.577002	0.284331	-2.02933	0.0424245	0.87169
ENSMUSG00000004535	52440	Tax1bp1	protein_coding	6907.98	0.176666	0.0867292	2.03698	0.0416521	0.87169
ENSMUSG00000006344	23887	Ggt5	protein_coding	204.732	-0.364397	0.179509	-2.02996	0.0423601	0.87169
ENSMUSG00000024646	109672	Cyb5a	protein_coding	57017.8	0.260155	0.12807	2.03135	0.0422198	0.87169
ENSMUSG00000025969	18187	Nrp2	protein_coding	3222.16	-0.255959	0.125903	-2.033	0.042053	0.87169
ENSMUSG00000027227	20322	Sord	protein_coding	85030.7	0.272966	0.134417	2.03074	0.0422812	0.87169
ENSMUSG00000029068	56036	Ccnl2	protein_coding	5321.21	-0.218561	0.107732	-2.02875	0.0424836	0.87169
ENSMUSG00000029190	320661	D5Ertd579e	protein_coding	2507.33	0.189419	0.093367	2.02875	0.0424834	0.87169
ENSMUSG00000030161	57436	Gabarapl1	protein_coding	25047.8	0.308255	0.151692	2.03211	0.0421424	0.87169
ENSMUSG00000031629	71876	Cenpu	protein_coding	14.301	0.70095	0.344171	2.03663	0.041687	0.87169
ENSMUSG00000034532	50759	Fbxo16	protein_coding	2.71316	-1.71574	0.843423	-2.03426	0.0419251	0.87169
ENSMUSG00000035226	241770	Rims4	protein_coding	17.2796	-0.878134	0.431317	-2.03594	0.0417567	0.87169
ENSMUSG00000035835	216152	Plppr3	protein_coding	7.2477	1.02659	0.505444	2.03107	0.042248	0.87169
ENSMUSG00000035930	26887	Chst4	protein_coding	16.5307	-0.937499	0.46168	-2.03062	0.0422931	0.87169
ENSMUSG00000037119	210998	Fam91a1	protein_coding	4584.4	0.169069	0.0832916	2.02984	0.0423729	0.87169
ENSMUSG00000044017	243277	Adgrd1	protein_coding	106.111	-0.384142	0.189223	-2.03011	0.0423458	0.87169
ENSMUSG00000053062	67374	Jam2	protein_coding	539.082	0.325101	0.159847	2.03382	0.0419697	0.87169
ENSMUSG00000054659	242377	Pm20d2	protein_coding	191.815	0.294321	0.144888	2.03137	0.0422174	0.87169
ENSMUSG00000057572	67106	Zbtb8os	protein_coding	1563.65	0.163102	0.0801733	2.03436	0.0419149	0.87169
ENSMUSG00000063953	100041585	Amd2	protein_coding	20.7229	0.595184	0.292395	2.03555	0.0417959	0.87169
ENSMUSG00000082361	12223	Btc	protein_coding	151.196	0.359984	0.177201	2.0315	0.0422045	0.87169
ENSMUSG00000003053	13095	Cyp2c29	protein_coding	48783.1	0.292023	0.14411	2.02638	0.0427255	0.872399
ENSMUSG00000017667	228876	Zfp334	protein_coding	139.482	-0.285608	0.141062	-2.0247	0.042898	0.872399
ENSMUSG00000020196	104248	Cabin1	protein_coding	1124.81	-0.237606	0.117341	-2.02491	0.0428764	0.872399
ENSMUSG00000021786	71147	Oxsm	protein_coding	3358.55	0.159356	0.0786894	2.02512	0.042855	0.872399
ENSMUSG00000022847	21832	Thpo	protein_coding	1057.84	-0.362138	0.178915	-2.02408	0.0429616	0.872399
ENSMUSG00000030236	28253	Slco1b2	protein_coding	68295.9	0.268577	0.132689	2.02411	0.0429591	0.872399
ENSMUSG00000037852	12876	Cpe	protein_coding	25.8047	-0.855452	0.422379	-2.02532	0.0428347	0.872399
ENSMUSG00000039676	75568	Capsl	protein_coding	14.7916	-0.911116	0.449879	-2.02525	0.0428422	0.872399
ENSMUSG00000067629	240057	Syngap1	protein_coding	214.016	-0.324672	0.160289	-2.02553	0.0428126	0.872399
ENSMUSG00000069893	667214	9930111J21Rik1	protein_coding	41.1078	0.669048	0.330105	2.02677	0.0426858	0.872399
ENSMUSG00000002799	16450	Jag2	protein_coding	6.93554	-1.05725	0.522737	-2.02253	0.0431213	0.87474
ENSMUSG00000036412	545260	Arsi	protein_coding	4.86886	-1.55715	0.770713	-2.0204	0.0433417	0.875375
ENSMUSG00000046311	22720	Zfp62	protein_coding	1406.98	0.187542	0.0927919	2.0211	0.0432695	0.875375
ENSMUSG00000070509	244058	Rgma	protein_coding	28.6386	-0.568834	0.28143	-2.02123	0.0432561	0.875375
ENSMUSG00000073434	106618	Wdr90	protein_coding	300.533	-0.369331	0.18283	-2.02008	0.043375	0.875375
ENSMUSG00000114995	NA		TEC	303.538	-0.421358	0.208547	-2.02045	0.0433372	0.875375
ENSMUSG00000028871	192199	Rspo1	protein_coding	21.4071	-1.08066	0.535123	-2.01947	0.0434384	0.875756
ENSMUSG00000046532	11835	Ar	protein_coding	1920.94	0.310408	0.153777	2.01856	0.0435332	0.8763
ENSMUSG00000092103	NA		antisense	7.35943	-1.17298	0.581157	-2.01835	0.0435545	0.8763
ENSMUSG00000000732	50723	Icosl	protein_coding	81.5058	-0.372828	0.185087	-2.01434	0.0439739	0.879831
ENSMUSG00000001225	13487	Slc26a3	protein_coding	2.97546	-1.72225	0.85588	-2.01226	0.0441929	0.879831
ENSMUSG00000002105	68427	Slc39a13	protein_coding	351.798	-0.277413	0.138616	-2.00131	0.0453595	0.879831
ENSMUSG00000002944	12491	Cd36	protein_coding	11275.6	0.422067	0.210264	2.00732	0.0447154	0.879831
ENSMUSG00000017929	56336	B4galt5	protein_coding	1591.31	-0.284207	0.141518	-2.00827	0.0446144	0.879831
ENSMUSG00000020175	76877	Rab36	protein_coding	49.8845	-0.544659	0.270199	-2.01577	0.0438237	0.879831
ENSMUSG00000020413	15574	Hus1	protein_coding	466.886	-0.227666	0.113695	-2.00242	0.0452391	0.879831
ENSMUSG00000020590	217463	Snx13	protein_coding	2168.36	0.203105	0.101383	2.00334	0.0451405	0.879831
ENSMUSG00000022240	18163	Ctnnd2	protein_coding	13.4856	-0.699213	0.347813	-2.01031	0.0443979	0.879831
ENSMUSG00000022304	64705	Dpys	protein_coding	16781.2	0.191545	0.095292	2.01008	0.0444223	0.879831
ENSMUSG00000024480	11777	Ap3s1	protein_coding	1026.53	0.227146	0.113385	2.00331	0.0451443	0.879831
ENSMUSG00000024507	15488	Hsd17b4	protein_coding	27357.6	0.206296	0.102425	2.01411	0.0439976	0.879831
ENSMUSG00000027775	66868	Mfsd1	protein_coding	4491.63	0.174087	0.0868237	2.00506	0.0449565	0.879831
ENSMUSG00000027968	28036	Larp7	protein_coding	576.043	0.176528	0.0875914	2.01535	0.0438676	0.879831
ENSMUSG00000028691	18477	Prdx1	protein_coding	39111.4	0.27021	0.134256	2.01264	0.0441524	0.879831
ENSMUSG00000029094	70292	Afap1	protein_coding	159.71	-0.338401	0.169072	-2.00152	0.0453362	0.879831
ENSMUSG00000030972	272428	Acsm5	protein_coding	6426.13	0.23545	0.117155	2.00972	0.0444604	0.879831
ENSMUSG00000031146	18824	Plp2	protein_coding	47.132	-0.478216	0.238959	-2.00124	0.0453661	0.879831
ENSMUSG00000031403	245474	Dkc1	protein_coding	1131.56	0.210352	0.105053	2.00235	0.0452469	0.879831
ENSMUSG00000031805	16453	Jak3	protein_coding	685.009	-0.549112	0.274627	-1.99949	0.0455558	0.879831
ENSMUSG00000031825	78892	Crispld2	protein_coding	96.7025	-0.514111	0.25713	-1.99943	0.0455624	0.879831
ENSMUSG00000032412	11933	Atp1b3	protein_coding	1355.65	0.218106	0.108562	2.00905	0.0445314	0.879831
ENSMUSG00000034574	208846	Daam1	protein_coding	4055.83	0.223347	0.111225	2.00805	0.0446375	0.879831
ENSMUSG00000035208	276950	Slfn8	protein_coding	230.092	0.426321	0.212429	2.00689	0.0447618	0.879831
ENSMUSG00000036323	66661	Srp72	protein_coding	5410.02	0.18492	0.0923454	2.00248	0.0452335	0.879831
ENSMUSG00000038530	19736	Rgs4	protein_coding	68.6331	0.45219	0.226161	1.99942	0.0455633	0.879831
ENSMUSG00000040820	110948	Hlcs	protein_coding	925.582	-0.220342	0.10974	-2.00785	0.0446589	0.879831
ENSMUSG00000045205	381510	Dpy19l4	protein_coding	879.743	0.190346	0.0950509	2.00257	0.0452232	0.879831
ENSMUSG00000046605	210004	B3gntl1	protein_coding	198.857	-0.303999	0.151025	-2.01291	0.0441243	0.879831
ENSMUSG00000048096	93689	Lmod1	protein_coding	35.3015	-0.619612	0.307813	-2.01295	0.0441203	0.879831
ENSMUSG00000048264	208440	Dip2c	protein_coding	1413.81	0.165221	0.0822467	2.00885	0.0445529	0.879831
ENSMUSG00000049107	18205	Ntf3	protein_coding	39.2685	-0.719022	0.357866	-2.00919	0.0445165	0.879831
ENSMUSG00000050541	11548	Adra1b	protein_coding	3398.56	-0.31051	0.154681	-2.00742	0.044705	0.879831
ENSMUSG00000060487	320825	Samd5	protein_coding	115.584	0.338772	0.168313	2.01275	0.0441412	0.879831
ENSMUSG00000079534	434797	Gm5640	protein_coding	4.72893	1.36342	0.680198	2.00445	0.0450216	0.879831
ENSMUSG00000085039	NA		processed_transcript	10.9907	-0.88494	0.440417	-2.00932	0.0445029	0.879831
ENSMUSG00000086549	NA		processed_transcript	4.08841	-1.43278	0.716114	-2.00077	0.0454167	0.879831
ENSMUSG00000089961	NA		antisense	6.66723	1.22337	0.611287	2.00131	0.0453591	0.879831
ENSMUSG00000099032	100039596	Tcf24	protein_coding	403.775	0.428262	0.21352	2.00572	0.0448856	0.879831
ENSMUSG00000110834	NA		lincRNA	195.685	0.40238	0.200453	2.00735	0.044712	0.879831
ENSMUSG00000117317	NA		antisense	44.0826	-0.673829	0.336808	-2.00063	0.0454319	0.879831
ENSMUSG00000024083	224938	Pja2	protein_coding	2675.18	0.207269	0.103753	1.99771	0.0457478	0.881664
ENSMUSG00000042616	230751	Oscp1	protein_coding	14.8537	-0.763188	0.38197	-1.99803	0.0457132	0.881664
ENSMUSG00000068101	66570	Cenpm	protein_coding	105.075	-0.722801	0.361953	-1.99695	0.0458309	0.882403
ENSMUSG00000003134	54610	Tbc1d8	protein_coding	760.725	-0.249988	0.125345	-1.9944	0.0461084	0.883422
ENSMUSG00000021555	78689	Naa35	protein_coding	1654.51	0.166399	0.0834321	1.99442	0.0461059	0.883422
ENSMUSG00000024186	50782	Rgs11	protein_coding	12.8124	-0.796834	0.399334	-1.99541	0.0459984	0.883422
ENSMUSG00000025958	12912	Creb1	protein_coding	1441.59	0.158957	0.0796578	1.9955	0.0459887	0.883422
ENSMUSG00000026399	13136	Cd55	protein_coding	526.002	0.263869	0.132268	1.99497	0.0460465	0.883422
ENSMUSG00000040412	229722	5330417C22Rik	protein_coding	193.591	-0.504029	0.252783	-1.99392	0.0461613	0.883575
ENSMUSG00000015476	260297	Prrt1	protein_coding	18.1029	-0.716715	0.361115	-1.98473	0.0471747	0.886128
ENSMUSG00000020185	52679	E2f7	protein_coding	19.0133	-0.62907	0.316557	-1.98722	0.0468977	0.886128
ENSMUSG00000022440	72709	C1qtnf6	protein_coding	53.421	-0.472006	0.237938	-1.98373	0.0472854	0.886128
ENSMUSG00000023992	83433	Trem2	protein_coding	54.3929	-0.54863	0.275999	-1.98779	0.0468345	0.886128
ENSMUSG00000026389	68428	Steap3	protein_coding	1383.33	0.22655	0.113865	1.98963	0.0466314	0.886128
ENSMUSG00000027670	74614	Ocstamp	protein_coding	33.9375	-0.700194	0.352053	-1.98889	0.0467133	0.886128
ENSMUSG00000028195	16007	Ccn1	protein_coding	686.29	0.529735	0.265956	1.99181	0.0463914	0.886128
ENSMUSG00000028577	18786	Plaa	protein_coding	2309.09	0.207388	0.104395	1.98657	0.0469704	0.886128
ENSMUSG00000029260	100727	Ugt2b34	protein_coding	25390.1	0.219278	0.110272	1.98851	0.0467555	0.886128
ENSMUSG00000031283	83453	Chrdl1	protein_coding	32.0636	-0.805256	0.404308	-1.99169	0.046405	0.886128
ENSMUSG00000031558	20563	Slit2	protein_coding	8.82721	-1.20681	0.607296	-1.98718	0.0469026	0.886128
ENSMUSG00000044162	414084	Tnip3	protein_coding	3.33761	1.62913	0.819129	1.98886	0.0467171	0.886128
ENSMUSG00000044763	52575	Trmt10c	protein_coding	659.021	0.260124	0.131006	1.98559	0.0470785	0.886128
ENSMUSG00000046971	271844	Pla2g4f	protein_coding	44.9397	-1.52496	0.766245	-1.99017	0.0465722	0.886128
ENSMUSG00000055235	269633	Wdr86	protein_coding	25.5965	-0.545781	0.274878	-1.98554	0.0470844	0.886128
ENSMUSG00000059908	17836	Mug1	protein_coding	135068	0.535316	0.269567	1.98583	0.0470519	0.886128
ENSMUSG00000062949	320940	Atp11c	protein_coding	12786.6	0.234674	0.118272	1.98419	0.047235	0.886128
ENSMUSG00000074469	NA		lincRNA	89.4928	-1.26114	0.633326	-1.9913	0.0464482	0.886128
ENSMUSG00000082848	NA		antisense	4.23994	-1.58878	0.800237	-1.98538	0.0471019	0.886128
ENSMUSG00000093798	NA		processed_pseudogene	101.279	0.428288	0.215891	1.98381	0.047277	0.886128
ENSMUSG00000100975	NA		lincRNA	68.2527	-0.416529	0.209313	-1.98998	0.0465933	0.886128
ENSMUSG00000118004	NA		lincRNA	6.02874	-1.07275	0.540428	-1.985	0.0471444	0.886128
ENSMUSG00000001156	17119	Mxd1	protein_coding	338.649	-0.296281	0.14983	-1.97744	0.0479916	0.887384
ENSMUSG00000005442	71722	Cic	protein_coding	1896.88	-0.347145	0.175435	-1.97877	0.0478423	0.887384
ENSMUSG00000015747	22365	Vps45	protein_coding	428.262	0.280381	0.141711	1.97854	0.0478681	0.887384
ENSMUSG00000020474	54125	Polm	protein_coding	399.499	-0.344135	0.17384	-1.97961	0.0477471	0.887384
ENSMUSG00000024805	76073	Pcgf5	protein_coding	947.794	0.213062	0.107815	1.97618	0.0481343	0.887384
ENSMUSG00000028064	20351	Sema4a	protein_coding	5620.14	-0.270299	0.13676	-1.97645	0.0481041	0.887384
ENSMUSG00000028403	68268	Zdhhc21	protein_coding	973.585	0.232183	0.117533	1.97547	0.0482151	0.887384
ENSMUSG00000030283	20449	St8sia1	protein_coding	5.43193	1.11493	0.562444	1.98229	0.0474467	0.887384
ENSMUSG00000031565	14182	Fgfr1	protein_coding	206.427	-0.339623	0.171634	-1.97876	0.047843	0.887384
ENSMUSG00000031788	16582	Kifc3	protein_coding	750.563	-0.388572	0.196461	-1.97786	0.0479442	0.887384
ENSMUSG00000032289	207596	Thsd4	protein_coding	134.338	-0.488916	0.24696	-1.97974	0.0477328	0.887384
ENSMUSG00000042364	170625	Snx18	protein_coding	1381.25	0.148077	0.0749265	1.97629	0.0481217	0.887384
ENSMUSG00000042485	66175	Mustn1	protein_coding	391.364	-0.467746	0.23604	-1.98164	0.0475199	0.887384
ENSMUSG00000044751	NA		processed_pseudogene	201.993	0.343244	0.173252	1.98119	0.0475705	0.887384
ENSMUSG00000045983	208643	Eif4g1	protein_coding	29832.1	0.134359	0.0680432	1.97461	0.0483121	0.887384
ENSMUSG00000057092	17178	Fxyd3	protein_coding	34.8597	-0.574053	0.290388	-1.97685	0.0480589	0.887384
ENSMUSG00000059866	231130	Tnip2	protein_coding	447.245	-0.364761	0.184522	-1.97679	0.0480648	0.887384
ENSMUSG00000062014	63985	Gmfb	protein_coding	1877.89	0.234755	0.118887	1.9746	0.0483133	0.887384
ENSMUSG00000072964	70237	Bhlhb9	protein_coding	245.114	0.442809	0.223686	1.9796	0.047748	0.887384
ENSMUSG00000090145	394435	Ugt1a6b	protein_coding	2980.99	0.253709	0.128117	1.9803	0.0476699	0.887384
ENSMUSG00000098146	NA		antisense	38.8431	-0.540597	0.273813	-1.97433	0.0483446	0.887384
ENSMUSG00000105083	NA		sense_intronic	2.99008	-1.55485	0.786917	-1.97587	0.048169	0.887384
ENSMUSG00000022948	224440	Setd4	protein_coding	365.038	-0.365763	0.185391	-1.97293	0.0485036	0.889475
ENSMUSG00000028383	72479	Hsdl2	protein_coding	6145.36	0.273456	0.138647	1.97232	0.0485732	0.889921
ENSMUSG00000037447	214855	Arid5a	protein_coding	105.206	-0.473013	0.239951	-1.97129	0.0486911	0.890422
ENSMUSG00000057969	20347	Sema3b	protein_coding	34.4066	-0.525162	0.2664	-1.97133	0.0486862	0.890422
ENSMUSG00000005547	13087	Cyp2a5	protein_coding	26511.4	0.534405	0.271226	1.97033	0.0488004	0.891062
ENSMUSG00000021709	59079	Erbin	protein_coding	4956.45	0.214812	0.109045	1.96994	0.0488448	0.891062
ENSMUSG00000030145	72720	Zfp248	protein_coding	19.2904	-0.618574	0.314142	-1.96909	0.0489423	0.891062
ENSMUSG00000032097	13209	Ddx6	protein_coding	9229.6	0.141637	0.0719131	1.96955	0.0488895	0.891062
ENSMUSG00000110384	NA		lincRNA	12.2658	-1.45577	0.739345	-1.96901	0.0489525	0.891062
ENSMUSG00000027070	14725	Lrp2	protein_coding	28.3091	-0.864315	0.439369	-1.96718	0.049163	0.892417
ENSMUSG00000032350	14629	Gclc	protein_coding	16807.1	0.286702	0.145688	1.96792	0.0490777	0.892417
ENSMUSG00000090061	319807	Nwd2	protein_coding	22.4698	0.609946	0.310004	1.96754	0.0491204	0.892417
ENSMUSG00000024855	107975	Pacs1	protein_coding	267.958	-0.243341	0.12387	-1.96448	0.0494741	0.893643
ENSMUSG00000034616	245857	Ssh3	protein_coding	669.185	-0.345276	0.175739	-1.96471	0.0494474	0.893643
ENSMUSG00000040829	574428	Zmynd15	protein_coding	355.807	-0.420296	0.213821	-1.96565	0.0493393	0.893643
ENSMUSG00000045345	NA		TEC	21.2269	-0.875374	0.445541	-1.96475	0.0494438	0.893643
ENSMUSG00000086395	NA		antisense	2.64988	-1.5973	0.813191	-1.96423	0.049503	0.893643
ENSMUSG00000117042	NA		lincRNA	6.43044	-1.09026	0.554601	-1.96584	0.0493169	0.893643
ENSMUSG00000022040	13850	Ephx2	protein_coding	24258.6	0.182126	0.0928062	1.96244	0.0497118	0.894131
ENSMUSG00000030738	56347	Eif3c	protein_coding	7280.25	0.156864	0.0799166	1.96284	0.0496644	0.894131
ENSMUSG00000066643	74682	Wdr35	protein_coding	276.411	0.221984	0.113111	1.96254	0.0496996	0.894131
ENSMUSG00000094737	NA		processed_pseudogene	20.6717	0.714046	0.363778	1.96286	0.0496624	0.894131
ENSMUSG00000022136	100037258	Dnajc3	protein_coding	12528.1	0.234454	0.119509	1.96181	0.0497841	0.894613
ENSMUSG00000025377	78777	Tepsin	protein_coding	428.678	-0.249192	0.127116	-1.96035	0.0499549	0.896863
ENSMUSG00000033545	170737	Znrf1	protein_coding	1314.17	-0.242845	0.123929	-1.95954	0.0500491	0.896918
ENSMUSG00000036856	22417	Wnt4	protein_coding	152.144	-0.480029	0.244939	-1.95979	0.0500203	0.896918
ENSMUSG00000025762	214048	Larp1b	protein_coding	4660.5	0.212913	0.108685	1.959	0.0501125	0.897237
ENSMUSG00000030364	94071	Clec2h	protein_coding	41.6108	1.03503	0.528459	1.95859	0.0501612	0.897292
ENSMUSG00000032968	16322	Inha	protein_coding	10.6687	-0.902872	0.461204	-1.95764	0.0502723	0.898464
ENSMUSG00000019877	56442	Serinc1	protein_coding	9587.47	0.169221	0.0865764	1.95458	0.0506325	0.898792
ENSMUSG00000019897	52713	Ccdc59	protein_coding	775.293	-0.156684	0.0801225	-1.95555	0.0505176	0.898792
ENSMUSG00000031196	14069	F8	protein_coding	739.073	0.348421	0.178277	1.95438	0.0506561	0.898792
ENSMUSG00000032310	13077	Cyp1a2	protein_coding	12106.9	0.33544	0.171572	1.9551	0.0505714	0.898792
ENSMUSG00000072620	20556	Slfn2	protein_coding	245.995	0.38558	0.197176	1.95552	0.050522	0.898792
ENSMUSG00000076569	NA		IG_V_gene	52.3512	-1.50813	0.77078	-1.95663	0.0503911	0.898792
ENSMUSG00000078687	100041687	Mup8	protein_coding	73.717	1.88525	0.964493	1.95465	0.0506238	0.898792
ENSMUSG00000100277	NA		processed_transcript	103.136	-0.687587	0.351544	-1.95591	0.0504762	0.898792
ENSMUSG00000020521	76892	Rnft1	protein_coding	2214.74	0.175554	0.0898803	1.95319	0.0507967	0.899572
ENSMUSG00000038721	15415	Hoxb7	protein_coding	8.99483	0.993392	0.508688	1.95285	0.0508372	0.899572
ENSMUSG00000063281	22694	Zfp35	protein_coding	662.84	0.270572	0.138533	1.95312	0.0508049	0.899572
ENSMUSG00000043556	448987	Fbxl7	protein_coding	56.3815	-0.481434	0.246772	-1.95093	0.0510659	0.902219
ENSMUSG00000112880	NA		bidirectional_promoter_lncRNA	103.666	0.277958	0.142483	1.95082	0.0510785	0.902219
ENSMUSG00000020986	20334	Sec23a	protein_coding	5458.12	0.197544	0.101595	1.94443	0.051844	0.90302
ENSMUSG00000023007	54614	Prpf40b	protein_coding	784.684	-0.265985	0.136439	-1.94947	0.0512392	0.90302
ENSMUSG00000024740	13194	Ddb1	protein_coding	13088.3	0.162161	0.0834046	1.94427	0.0518634	0.90302
ENSMUSG00000027977	83398	Ndst3	protein_coding	2.62597	1.78008	0.915894	1.94355	0.0519499	0.90302
ENSMUSG00000031398	18846	Plxna3	protein_coding	72.6793	-0.40334	0.207235	-1.94629	0.0516195	0.90302
ENSMUSG00000032462	74769	Pik3cb	protein_coding	977.454	0.249171	0.128173	1.94402	0.0518934	0.90302
ENSMUSG00000034656	12286	Cacna1a	protein_coding	58.9375	-0.45105	0.231789	-1.94595	0.0516607	0.90302
ENSMUSG00000035472	217593	Slc25a21	protein_coding	648.982	0.28603	0.146817	1.94821	0.0513901	0.90302
ENSMUSG00000036661	105841	Dennd3	protein_coding	291.411	-0.270091	0.138718	-1.94706	0.0515281	0.90302
ENSMUSG00000038084	74143	Opa1	protein_coding	5282.61	0.16586	0.0851189	1.94857	0.0513462	0.90302
ENSMUSG00000039205	68379	Ciz1	protein_coding	1993.18	-0.253387	0.130041	-1.94852	0.051353	0.90302
ENSMUSG00000053702	74103	Nebl	protein_coding	39.924	-0.47424	0.243976	-1.9438	0.0519195	0.90302
ENSMUSG00000057835	104349	Zfp119a	protein_coding	169.277	0.258734	0.132983	1.94562	0.0517001	0.90302
ENSMUSG00000078622	67163	Ccdc47	protein_coding	6665.69	0.160797	0.0825771	1.94723	0.0515072	0.90302
ENSMUSG00000079244	434459	Gm5622	protein_coding	4.15568	-1.34024	0.688539	-1.9465	0.0515946	0.90302
ENSMUSG00000095532	NA		unprocessed_pseudogene	486.733	-0.335981	0.172766	-1.94472	0.051809	0.90302
ENSMUSG00000108806	NA		TEC	9.19906	1.11146	0.570761	1.94733	0.0514952	0.90302
ENSMUSG00000109424	NA		lincRNA	6.39188	-1.0569	0.543639	-1.94412	0.0518805	0.90302
ENSMUSG00000078495	100041677	Zfp984	protein_coding	189.677	0.328234	0.168919	1.94314	0.0519989	0.903073
ENSMUSG00000003123	16890	Lipe	protein_coding	814.822	-0.39558	0.20365	-1.94245	0.052082	0.90372
ENSMUSG00000106568	NA		processed_pseudogene	46.3743	-0.72049	0.371152	-1.94123	0.0522304	0.905496
ENSMUSG00000100017	NA		bidirectional_promoter_lncRNA	22.5709	0.619228	0.319457	1.93838	0.0525774	0.910709
ENSMUSG00000029669	269831	Tspan12	protein_coding	6729.79	0.155565	0.0802948	1.93742	0.0526944	0.911933
ENSMUSG00000005609	22083	Ctr9	protein_coding	1714.72	0.168167	0.0869207	1.93472	0.0530244	0.915455
ENSMUSG00000028696	16351	Ipp	protein_coding	737.646	0.178226	0.092116	1.9348	0.0530151	0.915455
ENSMUSG00000048442	66528	Smim5	protein_coding	8.2819	-0.912269	0.471582	-1.93449	0.053053	0.915455
ENSMUSG00000070709	73430	Zfp974	protein_coding	283.103	0.296456	0.153268	1.93424	0.053084	0.915455
ENSMUSG00000004815	110524	Dgkq	protein_coding	1442.6	-0.27049	0.13992	-1.93317	0.053215	0.915567
ENSMUSG00000049152	223337	Ugt3a2	protein_coding	22490.1	0.159024	0.0822386	1.93369	0.0531513	0.915567
ENSMUSG00000055523	73707	Gucy2g	protein_coding	5.25251	-1.3542	0.700549	-1.93305	0.0532301	0.915567
ENSMUSG00000022899	57738	Slc15a2	protein_coding	280.289	-1.1518	0.596031	-1.93246	0.0533029	0.916018
ENSMUSG00000036339	218989	Tmem260	protein_coding	1343.66	0.168973	0.0874597	1.93201	0.0533578	0.916162
ENSMUSG00000027883	76123	Gpsm2	protein_coding	965.804	0.197618	0.102404	1.9298	0.053632	0.916522
ENSMUSG00000031631	66756	Cfap97	protein_coding	933.425	0.214409	0.111031	1.93107	0.0534738	0.916522
ENSMUSG00000037134	102182	Prmt9	protein_coding	724.887	0.196529	0.101799	1.93055	0.0535389	0.916522
ENSMUSG00000050912	71929	Tmem123	protein_coding	1734.84	0.18467	0.0957126	1.92942	0.0536786	0.916522
ENSMUSG00000051950	381694	B3glct	protein_coding	132.153	0.296174	0.153446	1.93015	0.0535886	0.916522
ENSMUSG00000053012	57896	Krcc1	protein_coding	2800.05	0.225824	0.11695	1.93094	0.0534907	0.916522
ENSMUSG00000069743	75424	Zfp820	protein_coding	368.366	0.253013	0.131148	1.92921	0.0537048	0.916522
ENSMUSG00000020745	18472	Pafah1b1	protein_coding	4514.69	0.169654	0.0879979	1.92793	0.0538642	0.916857
ENSMUSG00000041236	218035	Vps41	protein_coding	3151.72	0.205	0.106298	1.92853	0.0537893	0.916857
ENSMUSG00000090215	434218	Trim34b	protein_coding	10.5296	1.34978	0.700002	1.92824	0.0538248	0.916857
ENSMUSG00000020692	217011	Nle1	protein_coding	107.506	-0.308155	0.159882	-1.92739	0.0539316	0.91721
ENSMUSG00000029860	22793	Zyx	protein_coding	1862.76	-0.248549	0.128986	-1.92695	0.0539861	0.917344
ENSMUSG00000030590	73833	Fam98c	protein_coding	343.906	-0.288704	0.149883	-1.92619	0.0540803	0.917714
ENSMUSG00000046840	NA		antisense	205.721	-0.328647	0.170668	-1.92565	0.0541478	0.917714
ENSMUSG00000069014	NA		transcribed_processed_pseudogene	1074.87	0.329325	0.171011	1.92575	0.0541354	0.917714
ENSMUSG00000001155	14317	Ftcd	protein_coding	21969.3	-0.24161	0.125497	-1.92523	0.0542004	0.917788
ENSMUSG00000025898	244672	Cwf19l2	protein_coding	1349.55	0.248022	0.128882	1.92441	0.0543034	0.917788
ENSMUSG00000034949	103406	Zfr2	protein_coding	121.722	-0.497103	0.258352	-1.92413	0.0543387	0.917788
ENSMUSG00000040560	104082	Wdr7	protein_coding	1467.31	0.197696	0.102722	1.92457	0.0542831	0.917788
ENSMUSG00000016498	58205	Pdcd1lg2	protein_coding	6.0187	1.2296	0.641208	1.91763	0.0551579	0.919916
ENSMUSG00000019464	19216	Ptger1	protein_coding	11.8508	-0.75766	0.39468	-1.91968	0.0548979	0.919916
ENSMUSG00000021054	81535	Sgpp1	protein_coding	3267.71	0.208737	0.108897	1.91683	0.0552595	0.919916
ENSMUSG00000026014	77300	Raph1	protein_coding	6172.91	-0.28167	0.146606	-1.92128	0.0546966	0.919916
ENSMUSG00000029673	319974	Auts2	protein_coding	42.7161	-0.428816	0.223606	-1.91773	0.0551447	0.919916
ENSMUSG00000032648	19309	Pygm	protein_coding	79.6044	-0.379472	0.197914	-1.91736	0.0551928	0.919916
ENSMUSG00000039116	215798	Adgrg6	protein_coding	117.551	0.37129	0.193278	1.92101	0.05473	0.919916
ENSMUSG00000042106	68176	Inka1	protein_coding	8.107	-0.917588	0.477324	-1.92236	0.0545606	0.919916
ENSMUSG00000044150	382252	Bclaf3	protein_coding	167.406	0.263501	0.137213	1.92038	0.0548105	0.919916
ENSMUSG00000047040	217138	Prr15l	protein_coding	31.6576	-0.667591	0.347855	-1.91916	0.0549638	0.919916
ENSMUSG00000050002	75731	Idnk	protein_coding	1913.38	-0.174286	0.0906754	-1.92209	0.0545949	0.919916
ENSMUSG00000071497	NA		protein_coding	394.15	0.583282	0.304065	1.91828	0.0550757	0.919916
ENSMUSG00000085180	NA		lincRNA	75.0298	-0.468307	0.244277	-1.91711	0.0552235	0.919916
ENSMUSG00000089984	71176	Fbxo24	protein_coding	3.73968	-1.40181	0.73061	-1.91868	0.0550249	0.919916
ENSMUSG00000090235	NA		processed_transcript	4.68843	-1.26325	0.657829	-1.92033	0.0548167	0.919916
ENSMUSG00000095351	NA		IG_V_gene	14.5298	-2.20226	1.14725	-1.91959	0.0549097	0.919916
ENSMUSG00000117089	NA		processed_pseudogene	13.5182	0.660492	0.343738	1.9215	0.0546686	0.919916
ENSMUSG00000032637	233871	Atxn2l	protein_coding	3655.33	-0.293436	0.153163	-1.91584	0.0553856	0.920458
ENSMUSG00000065523	NA		miRNA	24.0825	-0.70998	0.370522	-1.91616	0.0553444	0.920458
ENSMUSG00000029017	73078	Pmpcb	protein_coding	5220.27	0.202761	0.105897	1.91471	0.05553	0.92208
ENSMUSG00000031765	17748	Mt1	protein_coding	1811.2	-1.35276	0.707168	-1.91293	0.0557573	0.923516
ENSMUSG00000040127	70061	Sdr9c7	protein_coding	2376.03	0.284062	0.148447	1.91355	0.0556775	0.923516
ENSMUSG00000109401	NA		TEC	5.33815	1.25971	0.658493	1.91301	0.0557464	0.923516
ENSMUSG00000037904	74251	Ankrd9	protein_coding	20.3321	-0.671494	0.351174	-1.91214	0.0558582	0.924408
ENSMUSG00000009145	93838	Dqx1	protein_coding	1320.89	-0.30078	0.157607	-1.90841	0.0563376	0.925843
ENSMUSG00000020183	70574	Cpm	protein_coding	221.251	0.239675	0.125476	1.91013	0.056117	0.925843
ENSMUSG00000031343	14396	Gabra3	protein_coding	245.56	-0.386537	0.202503	-1.9088	0.056288	0.925843
ENSMUSG00000034187	18195	Nsf	protein_coding	1171.69	0.175786	0.0921223	1.90818	0.0563684	0.925843
ENSMUSG00000038540	233424	Tmc3	protein_coding	37.9361	1.04477	0.546938	1.91021	0.0561063	0.925843
ENSMUSG00000043932	320407	Klri2	protein_coding	5.88686	1.143	0.598738	1.90901	0.0562602	0.925843
ENSMUSG00000046826	76415	Fam187b	protein_coding	167.738	-0.274952	0.144041	-1.90885	0.0562814	0.925843
ENSMUSG00000103403	NA		TEC	3.55145	-1.3634	0.714213	-1.90896	0.0562676	0.925843
ENSMUSG00000105196	NA		miRNA	4.83745	-1.23064	0.644499	-1.90945	0.056204	0.925843
ENSMUSG00000010097	53319	Nxf1	protein_coding	3283.79	-0.127051	0.0666056	-1.90751	0.0564546	0.926486
ENSMUSG00000024054	74355	Smchd1	protein_coding	969.888	0.243176	0.127578	1.90609	0.0566388	0.926532
ENSMUSG00000024254	67470	Abcg8	protein_coding	6044.72	0.410878	0.215567	1.90603	0.0566457	0.926532
ENSMUSG00000105954	NA		TEC	7.08799	-1.10893	0.581692	-1.90639	0.0565991	0.926532
ENSMUSG00000109336	233033	Samd4b	protein_coding	1000.89	-0.197261	0.103443	-1.90695	0.0565269	0.926532
ENSMUSG00000054757	116852	Akr1c20	protein_coding	10630.3	0.2313	0.121422	1.90492	0.056791	0.927337
ENSMUSG00000069324	NA		protein_coding	8985.27	-0.44332	0.232702	-1.9051	0.0567674	0.927337
ENSMUSG00000102752	665574	Gm7694	protein_coding	470.334	-0.634229	0.333004	-1.90457	0.0568363	0.927337
ENSMUSG00000038704	68352	Aspdh	protein_coding	5210.73	-0.285002	0.149727	-1.90348	0.0569783	0.928883
ENSMUSG00000021806	18074	Nid2	protein_coding	447.913	-0.352473	0.185244	-1.90274	0.0570741	0.929675
ENSMUSG00000085936	NA		processed_transcript	8.55941	-0.945596	0.497368	-1.9012	0.0572759	0.93219
ENSMUSG00000004040	20848	Stat3	protein_coding	7278.77	-0.420004	0.221305	-1.89785	0.0577155	0.932864
ENSMUSG00000008976	14390	Gabpa	protein_coding	3229.07	0.176458	0.0929107	1.89922	0.0575355	0.932864
ENSMUSG00000019883	52665	Echdc1	protein_coding	6796.63	-0.283398	0.149537	-1.89517	0.0580705	0.932864
ENSMUSG00000022280	30945	Rnf19a	protein_coding	1703.4	0.204599	0.10786	1.89689	0.0578431	0.932864
ENSMUSG00000025809	16412	Itgb1	protein_coding	8091.87	0.147258	0.077594	1.8978	0.0577226	0.932864
ENSMUSG00000037071	20249	Scd1	protein_coding	395842	-0.980787	0.5171	-1.89671	0.0578669	0.932864
ENSMUSG00000037475	331401	Thoc2	protein_coding	2341.19	0.218482	0.115246	1.89579	0.0579882	0.932864
ENSMUSG00000041750	12480	Cd1d2	polymorphic_pseudogene	28.3393	-0.585082	0.30873	-1.89513	0.0580758	0.932864
ENSMUSG00000042308	233904	Setd1a	protein_coding	843.584	-0.282599	0.14896	-1.89714	0.0578092	0.932864
ENSMUSG00000049295	69890	Zfp219	protein_coding	1012.26	-0.211249	0.111316	-1.89775	0.0577296	0.932864
ENSMUSG00000076613	NA		IG_C_gene	28.2051	-0.714784	0.37638	-1.89911	0.0575507	0.932864
ENSMUSG00000090150	102632	Acad11	protein_coding	25232.3	0.208174	0.109839	1.89528	0.0580558	0.932864
ENSMUSG00000104951	NA		TEC	16.905	-0.704315	0.370723	-1.89984	0.0574541	0.932864
ENSMUSG00000111171	NA		antisense	18.2908	0.68975	0.363212	1.89903	0.0575606	0.932864
ENSMUSG00000113637	NA		processed_pseudogene	17.6037	-0.794117	0.41887	-1.89586	0.0579792	0.932864
ENSMUSG00000118168	NA		lincRNA	2318.53	0.342682	0.18032	1.90041	0.0573789	0.932864
ENSMUSG00000034127	216350	Tspan8	protein_coding	95.2589	-0.505721	0.267008	-1.89403	0.0582207	0.933982
ENSMUSG00000117698	NA		processed_transcript	20.8606	0.655405	0.346064	1.89388	0.0582404	0.933982
ENSMUSG00000021819	268721	Zswim8	protein_coding	2490.33	-0.261217	0.138085	-1.8917	0.0585303	0.93452
ENSMUSG00000022114	24064	Spry2	protein_coding	61.4048	-0.375512	0.198506	-1.89169	0.0585324	0.93452
ENSMUSG00000033228	72193	Scaf11	protein_coding	3550.22	0.166368	0.0879203	1.89226	0.0584567	0.93452
ENSMUSG00000056836	NA		processed_pseudogene	98.1365	0.321522	0.170107	1.89011	0.0587426	0.93452
ENSMUSG00000081792	NA		processed_pseudogene	10.7548	0.774165	0.40951	1.89047	0.0586956	0.93452
ENSMUSG00000086332	NA		transcribed_unitary_pseudogene	200.826	0.413366	0.218704	1.89007	0.0587489	0.93452
ENSMUSG00000097145	NA		processed_transcript	102.023	0.39389	0.208289	1.89107	0.0586148	0.93452
ENSMUSG00000104713	100702	Gbp6	protein_coding	427.313	0.432424	0.228588	1.89172	0.058529	0.93452
ENSMUSG00000105893	NA		processed_pseudogene	4.72249	-1.16556	0.61567	-1.89316	0.0583364	0.93452
ENSMUSG00000118238	NA		processed_pseudogene	14.717	-0.769012	0.406787	-1.89045	0.0586974	0.93452
ENSMUSG00000033943	29808	Mga	protein_coding	2535.31	0.269633	0.142759	1.88872	0.0589288	0.935869
ENSMUSG00000040749	20438	Siah1b	protein_coding	33.8014	-0.434894	0.230235	-1.88891	0.0589036	0.935869
ENSMUSG00000025505	71448	Tmem80	protein_coding	676.053	-0.224988	0.119163	-1.88806	0.0590172	0.936518
ENSMUSG00000020189	237542	Osbpl8	protein_coding	2844.72	0.259484	0.137556	1.88639	0.0592423	0.938235
ENSMUSG00000025531	12662	Chm	protein_coding	1048.23	0.22436	0.118949	1.8862	0.0592685	0.938235
ENSMUSG00000031734	16373	Irx3	protein_coding	28.2369	-0.557269	0.295426	-1.88632	0.0592519	0.938235
ENSMUSG00000020471	18972	Pold2	protein_coding	528.307	-0.290979	0.154376	-1.88487	0.0594469	0.938793
ENSMUSG00000069378	225518	Prdm6	protein_coding	2.80454	-1.68651	0.894726	-1.88494	0.0594374	0.938793
ENSMUSG00000111594	NA		unprocessed_pseudogene	36.6237	-0.429517	0.227869	-1.88493	0.0594392	0.938793
ENSMUSG00000006005	108989	Tpr	protein_coding	4208.06	0.184104	0.0977753	1.88293	0.0597098	0.939669
ENSMUSG00000018547	108083	Pip4k2b	protein_coding	2302.64	-0.214086	0.113721	-1.88256	0.0597605	0.939669
ENSMUSG00000020361	15525	Hspa4	protein_coding	6115.5	0.227194	0.120647	1.88313	0.0596822	0.939669
ENSMUSG00000032258	75782	Lca5	protein_coding	23.8418	-0.558301	0.296462	-1.88321	0.059672	0.939669
ENSMUSG00000073131	67048	Vma21	protein_coding	2445.43	0.212533	0.112871	1.88298	0.0597036	0.939669
ENSMUSG00000109674	NA		antisense	16.8688	-0.768755	0.408402	-1.88235	0.0597889	0.939669
ENSMUSG00000020152	66713	Actr2	protein_coding	6349.01	0.170868	0.0907911	1.882	0.0598366	0.939669
ENSMUSG00000025405	16325	Inhbc	protein_coding	3493.02	0.368749	0.196246	1.87901	0.0602428	0.9411
ENSMUSG00000025907	12421	Rb1cc1	protein_coding	2538.79	0.235226	0.125183	1.87905	0.0602375	0.9411
ENSMUSG00000030671	18576	Pde3b	protein_coding	3562.79	0.238442	0.126929	1.87854	0.0603076	0.9411
ENSMUSG00000035067	219149	Xkr6	protein_coding	132.133	-0.298054	0.158581	-1.87951	0.0601755	0.9411
ENSMUSG00000037216	623661	Lipt1	protein_coding	368.772	0.238245	0.126772	1.87932	0.0602009	0.9411
ENSMUSG00000038155	14869	Gstp2	protein_coding	22.2117	0.572423	0.304452	1.88017	0.0600845	0.9411
ENSMUSG00000038768	619326	9130409I23Rik	protein_coding	161.466	0.626539	0.333397	1.87925	0.0602097	0.9411
ENSMUSG00000074768	12116	Bhmt	protein_coding	168831	-0.401681	0.213829	-1.87852	0.0603103	0.9411
ENSMUSG00000073418	12268	C4b	protein_coding	95742.9	-0.388544	0.206933	-1.87764	0.060431	0.941699
ENSMUSG00000108108	NA		TEC	10.7208	-1.01679	0.541554	-1.87754	0.0604445	0.941699
ENSMUSG00000025962	75619	Fastkd2	protein_coding	867.254	0.185542	0.0988724	1.87658	0.0605758	0.942253
ENSMUSG00000107970	NA		TEC	19.5527	0.613639	0.326943	1.8769	0.0605319	0.942253
ENSMUSG00000084587	NA		rRNA	3.36902	-1.5531	0.827803	-1.87618	0.0606311	0.942368
ENSMUSG00000000385	50528	Tmprss2	protein_coding	536.682	-0.316655	0.172556	-1.83508	0.0664938	0.943392
ENSMUSG00000000579	100040563	Dynlt1c	protein_coding	103.202	-0.433243	0.23155	-1.87106	0.0613373	0.943392
ENSMUSG00000002249	21678	Tead3	protein_coding	634.269	-0.26833	0.147099	-1.82414	0.0681311	0.943392
ENSMUSG00000002250	19015	Ppard	protein_coding	630.337	-0.564495	0.311164	-1.81414	0.0696565	0.943392
ENSMUSG00000003555	13074	Cyp17a1	protein_coding	7812.81	-0.563935	0.30944	-1.82243	0.0683891	0.943392
ENSMUSG00000004383	16795	Large1	protein_coding	307.394	0.24405	0.133602	1.8267	0.0677444	0.943392
ENSMUSG00000006373	53328	Pgrmc1	protein_coding	34286.5	0.20999	0.115541	1.81745	0.0691478	0.943392
ENSMUSG00000006818	20656	Sod2	protein_coding	7533.27	0.14228	0.0760329	1.87129	0.0613046	0.943392
ENSMUSG00000007655	12389	Cav1	protein_coding	151.88	-0.448612	0.242086	-1.85311	0.0638667	0.943392
ENSMUSG00000009907	20479	Vps4b	protein_coding	3301.43	0.144364	0.0787495	1.8332	0.066773	0.943392
ENSMUSG00000010476	13593	Ebf3	protein_coding	13.2943	-0.720178	0.39411	-1.82735	0.0676467	0.943392
ENSMUSG00000010797	22413	Wnt2	protein_coding	86.6057	0.392609	0.216741	1.81142	0.0700759	0.943392
ENSMUSG00000013275	98396	Slc41a1	protein_coding	328.178	-0.507177	0.272367	-1.86211	0.0625876	0.943392
ENSMUSG00000013646	79566	Sh3bp5l	protein_coding	723.678	-0.266012	0.142979	-1.8605	0.0628144	0.943392
ENSMUSG00000015243	11303	Abca1	protein_coding	13600.6	0.240735	0.129616	1.8573	0.0632684	0.943392
ENSMUSG00000017776	12928	Crk	protein_coding	4129.54	0.145681	0.0802108	1.81622	0.0693362	0.943392
ENSMUSG00000018415	66771	Gid4	protein_coding	2378.62	0.183965	0.100426	1.83184	0.0669753	0.943392
ENSMUSG00000018654	22778	Ikzf1	protein_coding	139.401	0.355434	0.193701	1.83496	0.0665111	0.943392
ENSMUSG00000019210	11973	Atp6v1e1	protein_coding	4206.8	0.181676	0.0982743	1.84866	0.0645064	0.943392
ENSMUSG00000020149	19324	Rab1a	protein_coding	10051.9	0.189413	0.103886	1.82328	0.0682612	0.943392
ENSMUSG00000020176	14783	Grb10	protein_coding	222.682	-0.238283	0.130124	-1.8312	0.067071	0.943392
ENSMUSG00000020253	67905	Ppm1m	protein_coding	535.325	-0.243249	0.133196	-1.82625	0.0678121	0.943392
ENSMUSG00000020846	76566	Rflnb	protein_coding	51.2137	0.40317	0.221517	1.82004	0.068753	0.943392
ENSMUSG00000021112	56217	Mpp5	protein_coding	1074	0.217491	0.11843	1.83644	0.0662919	0.943392
ENSMUSG00000021178	19179	Psmc1	protein_coding	7172.21	0.166308	0.0916528	1.81455	0.0695932	0.943392
ENSMUSG00000021288	16593	Klc1	protein_coding	1084.83	-0.264476	0.14352	-1.84278	0.0653608	0.943392
ENSMUSG00000021495	212483	Fam193b	protein_coding	2911.2	-0.335398	0.179823	-1.86516	0.0621591	0.943392
ENSMUSG00000021676	544963	Iqgap2	protein_coding	25277.9	0.176959	0.096559	1.83265	0.0668549	0.943392
ENSMUSG00000021785	59007	Ngly1	protein_coding	1633.21	0.166274	0.0907692	1.83183	0.0669764	0.943392
ENSMUSG00000021832	67089	Psmc6	protein_coding	5435.02	0.18854	0.103137	1.82805	0.0675423	0.943392
ENSMUSG00000022146	18414	Osmr	protein_coding	276.32	-0.397295	0.216088	-1.83858	0.0659768	0.943392
ENSMUSG00000022253	68646	Nadk2	protein_coding	8451.33	0.177818	0.0974227	1.82523	0.0679668	0.943392
ENSMUSG00000022299	69906	Slc25a32	protein_coding	1772.73	0.325063	0.179612	1.80981	0.0703254	0.943392
ENSMUSG00000022661	17470	Cd200	protein_coding	65.3008	-0.48888	0.268361	-1.82172	0.0684971	0.943392
ENSMUSG00000022805	320214	Maats1	protein_coding	5.17258	-1.56873	0.841216	-1.86484	0.0622039	0.943392
ENSMUSG00000023484	19132	Prph	protein_coding	15.3592	-0.952854	0.520897	-1.82925	0.0673615	0.943392
ENSMUSG00000024137	13560	E4f1	protein_coding	398.41	-0.312989	0.168583	-1.85658	0.0633704	0.943392
ENSMUSG00000024241	20662	Sos1	protein_coding	2627.66	0.215963	0.116946	1.84669	0.0647927	0.943392
ENSMUSG00000024290	19877	Rock1	protein_coding	2693.72	0.240755	0.131895	1.82536	0.0679468	0.943392
ENSMUSG00000024353	69816	Mzb1	protein_coding	3.97112	-1.30781	0.720745	-1.81452	0.0695971	0.943392
ENSMUSG00000024477	225467	Pggt1b	protein_coding	2015.59	0.151759	0.0837372	1.81232	0.0699367	0.943392
ENSMUSG00000024664	60527	Fads3	protein_coding	145.715	-0.293733	0.159553	-1.84097	0.065626	0.943392
ENSMUSG00000025008	67590	Tctn3	protein_coding	28.9884	-0.500624	0.271922	-1.84106	0.065613	0.943392
ENSMUSG00000025069	68214	Gsto2	protein_coding	13.0076	-0.726433	0.392423	-1.85115	0.0641485	0.943392
ENSMUSG00000025993	53945	Slc40a1	protein_coding	8827.07	0.353983	0.189213	1.87082	0.0613705	0.943392
ENSMUSG00000026384	19258	Ptpn4	protein_coding	641.028	0.226495	0.120822	1.87461	0.0608458	0.943392
ENSMUSG00000026479	16782	Lamc2	protein_coding	73.5748	-0.485177	0.259682	-1.86835	0.0617131	0.943392
ENSMUSG00000026655	66540	Fam107b	protein_coding	5657.18	0.15829	0.0873276	1.8126	0.0698933	0.943392
ENSMUSG00000026739	12151	Bmi1	protein_coding	1116.07	0.212244	0.115529	1.83715	0.0661876	0.943392
ENSMUSG00000026796	227737	Fam129b	protein_coding	438.282	-0.425123	0.232056	-1.83198	0.066954	0.943392
ENSMUSG00000026880	13830	Stom	protein_coding	5262.85	0.176322	0.096541	1.8264	0.0677902	0.943392
ENSMUSG00000026925	64436	Inpp5e	protein_coding	623.454	-0.190414	0.104757	-1.81768	0.0691132	0.943392
ENSMUSG00000027002	50884	Nckap1	protein_coding	5497.45	0.183254	0.0991996	1.84732	0.0647005	0.943392
ENSMUSG00000027018	107435	Hat1	protein_coding	557.901	0.229218	0.12617	1.81673	0.0692581	0.943392
ENSMUSG00000027247	228359	Arhgap1	protein_coding	956.07	-0.168517	0.0910694	-1.85042	0.0642526	0.943392
ENSMUSG00000027312	11990	Atrn	protein_coding	4860.37	0.189077	0.100977	1.87248	0.0611408	0.943392
ENSMUSG00000027318	110751	Adam33	protein_coding	105.868	-0.676191	0.37227	-1.8164	0.0693096	0.943392
ENSMUSG00000027433	24128	Xrn2	protein_coding	2496.55	0.189283	0.103895	1.82186	0.0684761	0.943392
ENSMUSG00000028221	72519	Pip4p2	protein_coding	611.096	0.173016	0.0948626	1.82385	0.0681742	0.943392
ENSMUSG00000028224	27354	Nbn	protein_coding	731.32	0.224482	0.120292	1.86614	0.062022	0.943392
ENSMUSG00000028249	53378	Sdcbp	protein_coding	2400.04	0.157378	0.0843264	1.8663	0.0619992	0.943392
ENSMUSG00000028341	18124	Nr4a3	protein_coding	10.8676	0.88341	0.485021	1.82139	0.0685482	0.943392
ENSMUSG00000028644	27028	Ermap	protein_coding	3.67103	-1.33506	0.728706	-1.83209	0.0669378	0.943392
ENSMUSG00000028719	66588	Cmpk1	protein_coding	3343.32	0.211112	0.113453	1.86078	0.0627749	0.943392
ENSMUSG00000028862	53608	Map3k6	protein_coding	49.9734	-0.565061	0.305263	-1.85106	0.0641607	0.943392
ENSMUSG00000029033	140500	Acap3	protein_coding	152.254	-0.239318	0.13157	-1.81895	0.0689191	0.943392
ENSMUSG00000029199	79464	Lias	protein_coding	1769.09	0.157964	0.0848039	1.86269	0.0625055	0.943392
ENSMUSG00000029312	246293	Klhl8	protein_coding	155.247	0.259936	0.141875	1.83215	0.0669295	0.943392
ENSMUSG00000029550	74585	Sppl3	protein_coding	807.325	-0.139881	0.0768112	-1.8211	0.0685917	0.943392
ENSMUSG00000030304	67456	Ergic2	protein_coding	2489.54	0.162116	0.0879963	1.8423	0.0654312	0.943392
ENSMUSG00000030421	19777	Uri1	protein_coding	978.802	0.164926	0.0909595	1.81318	0.0698043	0.943392
ENSMUSG00000030621	109264	Me3	protein_coding	9.28514	-0.870688	0.472378	-1.8432	0.0652992	0.943392
ENSMUSG00000031150	54648	Ccdc120	protein_coding	46.0028	-0.380213	0.208722	-1.82162	0.068512	0.943392
ENSMUSG00000031242	67028	2610002M06Rik	protein_coding	1400.27	0.202312	0.110588	1.82942	0.0673365	0.943392
ENSMUSG00000031357	67043	Syap1	protein_coding	2446.79	0.144345	0.079566	1.81416	0.0696534	0.943392
ENSMUSG00000031530	319520	Dusp4	protein_coding	58.3493	0.498602	0.272717	1.82827	0.0675086	0.943392
ENSMUSG00000031584	14782	Gsr	protein_coding	2170.26	0.180603	0.0988227	1.82754	0.0676183	0.943392
ENSMUSG00000031832	21341	Taf1c	protein_coding	83.9972	-0.440267	0.236604	-1.86077	0.0627761	0.943392
ENSMUSG00000032076	54725	Cadm1	protein_coding	2055.05	0.207804	0.11142	1.86504	0.0621754	0.943392
ENSMUSG00000032908	433323	Sgpp2	protein_coding	19.0065	-0.659844	0.359707	-1.83439	0.0665959	0.943392
ENSMUSG00000033792	11977	Atp7a	protein_coding	284.421	0.32213	0.171887	1.87408	0.0609199	0.943392
ENSMUSG00000034771	21886	Tle2	protein_coding	630.558	-0.378025	0.206545	-1.83023	0.0672155	0.943392
ENSMUSG00000035000	13482	Dpp4	protein_coding	7844.8	0.166731	0.0893606	1.86582	0.0620665	0.943392
ENSMUSG00000035186	24108	Ubd	protein_coding	34.171	0.814216	0.443467	1.83603	0.066354	0.943392
ENSMUSG00000035247	207304	Hectd1	protein_coding	10514.3	0.249614	0.135483	1.84241	0.0654153	0.943392
ENSMUSG00000035356	80859	Nfkbiz	protein_coding	688.533	-0.430436	0.229925	-1.87207	0.0611973	0.943392
ENSMUSG00000035735	269060	Dagla	protein_coding	103.685	-0.410833	0.221268	-1.85672	0.0633514	0.943392
ENSMUSG00000035916	237523	Ptprq	protein_coding	3.91075	-1.80047	0.980176	-1.83688	0.0662275	0.943392
ENSMUSG00000036052	56323	Dnajb5	protein_coding	257.388	-0.310101	0.17123	-1.81103	0.0701368	0.943392
ENSMUSG00000037300	234875	Ttc13	protein_coding	1733.3	0.130434	0.071135	1.83361	0.0667116	0.943392
ENSMUSG00000037470	320011	Uggt1	protein_coding	4799.76	0.228945	0.123609	1.85216	0.0640024	0.943392
ENSMUSG00000037940	234515	Inpp4b	protein_coding	46.2537	0.392604	0.21182	1.85348	0.0638133	0.943392
ENSMUSG00000038473	70729	Nos1ap	protein_coding	144.758	-0.682569	0.375203	-1.8192	0.0688813	0.943392
ENSMUSG00000038555	225362	Reep2	protein_coding	4.21411	-1.28679	0.710579	-1.81091	0.0701555	0.943392
ENSMUSG00000039648	70266	Kyat1	protein_coding	5606.23	-0.331811	0.181872	-1.82443	0.0680878	0.943392
ENSMUSG00000040383	11834	Aqr	protein_coding	1627.71	0.167521	0.0908152	1.84464	0.0650902	0.943392
ENSMUSG00000040774	99712	Cept1	protein_coding	4664.85	0.188612	0.1037	1.81882	0.0689384	0.943392
ENSMUSG00000040812	271813	Agbl2	protein_coding	5.27327	-1.12201	0.619948	-1.80985	0.0703197	0.943392
ENSMUSG00000040855	194590	Reps2	protein_coding	2731.76	0.210792	0.112804	1.86866	0.0616708	0.943392
ENSMUSG00000041133	24061	Smc1a	protein_coding	4592.31	0.183449	0.0985521	1.86144	0.0626823	0.943392
ENSMUSG00000041220	170439	Elovl6	protein_coding	7784.51	-0.60454	0.331937	-1.82125	0.0685687	0.943392
ENSMUSG00000042476	18670	Abcb4	protein_coding	13562.5	0.205244	0.11176	1.83647	0.0662886	0.943392
ENSMUSG00000042510	212439	AA986860	protein_coding	49.8494	-0.407138	0.219343	-1.85617	0.0634294	0.943392
ENSMUSG00000043243	100037278	Fam129c	protein_coding	25.6013	-0.557578	0.304631	-1.83034	0.0671995	0.943392
ENSMUSG00000044749	76184	Abca6	protein_coding	15655.3	0.269996	0.145502	1.85561	0.063509	0.943392
ENSMUSG00000045062	93878	Pcdhb7	protein_coding	5.3334	1.06919	0.58442	1.82948	0.0673275	0.943392
ENSMUSG00000045441	243385	Gprin3	protein_coding	2435.03	0.403617	0.221308	1.82378	0.0681856	0.943392
ENSMUSG00000046480	399548	Scn4b	protein_coding	8.97885	-0.917108	0.498153	-1.84102	0.0656191	0.943392
ENSMUSG00000046818	73284	Ddit4l	protein_coding	152.204	-0.385544	0.206829	-1.86408	0.0623108	0.943392
ENSMUSG00000046997	211949	Spsb4	protein_coding	114.48	0.518563	0.286146	1.81223	0.0699506	0.943392
ENSMUSG00000047342	192651	Zfp286	protein_coding	3.84539	-1.24192	0.672056	-1.84794	0.0646108	0.943392
ENSMUSG00000047554	233724	Tmem41b	protein_coding	1131.53	-0.213096	0.11461	-1.85931	0.0629827	0.943392
ENSMUSG00000048012	243963	Zfp473	protein_coding	6.44101	-1.06667	0.571955	-1.86495	0.0621878	0.943392
ENSMUSG00000048078	23966	Tenm4	protein_coding	18.1791	-0.597589	0.321477	-1.85889	0.0630433	0.943392
ENSMUSG00000048833	328133	Slc39a9	protein_coding	4332.66	0.150443	0.0817785	1.83964	0.0658213	0.943392
ENSMUSG00000050174	229228	Nudt6	protein_coding	224.382	-0.249214	0.134908	-1.84729	0.0647058	0.943392
ENSMUSG00000051316	24074	Taf7	protein_coding	369.657	0.233334	0.125724	1.85593	0.063464	0.943392
ENSMUSG00000051768	22594	Xrcc1	protein_coding	635.257	-0.25549	0.13756	-1.8573	0.0632689	0.943392
ENSMUSG00000052446	234413	Zfp961	protein_coding	541.259	0.158625	0.0875242	1.81236	0.0699313	0.943392
ENSMUSG00000052557	209239	Gan	protein_coding	982.331	-0.400046	0.217131	-1.84242	0.0654141	0.943392
ENSMUSG00000053182	208166	Gm609	protein_coding	58.7273	-0.665705	0.364176	-1.82797	0.0675536	0.943392
ENSMUSG00000053293	107939	Pom121	protein_coding	905.405	-0.240592	0.130924	-1.83765	0.0661136	0.943392
ENSMUSG00000053846	16891	Lipg	protein_coding	1044.14	-0.296731	0.160364	-1.85036	0.0642611	0.943392
ENSMUSG00000054256	17690	Msi1	protein_coding	15.0673	-0.727038	0.396181	-1.83512	0.0664885	0.943392
ENSMUSG00000054434	330189	Tmem120b	protein_coding	121.862	-0.366248	0.197795	-1.85165	0.0640758	0.943392
ENSMUSG00000056260	321000	Lrif1	protein_coding	710.484	0.189726	0.104758	1.81109	0.0701269	0.943392
ENSMUSG00000056411	791415	Gm12500	antisense	53.8795	-0.372971	0.206081	-1.80982	0.0703234	0.943392
ENSMUSG00000057228	23923	Aadat	protein_coding	5490.04	0.187016	0.10133	1.84562	0.0649477	0.943392
ENSMUSG00000058070	68519	Eml1	protein_coding	164.531	-0.370906	0.201829	-1.83772	0.0661033	0.943392
ENSMUSG00000058093	100416706	Zfp729b	protein_coding	349.259	0.244384	0.131841	1.85363	0.0637922	0.943392
ENSMUSG00000059659	NA		antisense	56.5925	0.450824	0.248638	1.81317	0.0698048	0.943392
ENSMUSG00000059897	234358	Zfp930	protein_coding	289.878	0.23952	0.129545	1.84893	0.0644674	0.943392
ENSMUSG00000060212	270109	Pcnx2	protein_coding	7.65071	-1.22616	0.674149	-1.81882	0.0689389	0.943392
ENSMUSG00000062270	21761	Morf4l1	protein_coding	8041.07	0.1165	0.0642197	1.81408	0.0696648	0.943392
ENSMUSG00000062604	20817	Srpk2	protein_coding	1426.44	0.240025	0.13192	1.81947	0.0688395	0.943392
ENSMUSG00000063558	11761	Aox1	protein_coding	4607.9	0.354113	0.193243	1.83248	0.0668803	0.943392
ENSMUSG00000063760	268291	Rnf217	protein_coding	1124.45	0.181949	0.0975362	1.86545	0.062118	0.943392
ENSMUSG00000067297	112419	Ifit1bl2	protein_coding	13.2275	0.920959	0.497144	1.8525	0.0639542	0.943392
ENSMUSG00000067586	13610	S1pr3	protein_coding	200.761	0.378117	0.207444	1.82275	0.0683415	0.943392
ENSMUSG00000067873	72459	Htatsf1	protein_coding	2083.61	0.177308	0.0958454	1.84993	0.0643233	0.943392
ENSMUSG00000068823	229663	Csde1	protein_coding	12327.6	0.16833	0.091443	1.84082	0.0656481	0.943392
ENSMUSG00000069892	245240	9930111J21Rik2	protein_coding	149.048	0.455584	0.25016	1.82117	0.0685812	0.943392
ENSMUSG00000069917	110257	Hba-a2	protein_coding	432.36	-0.855976	0.460301	-1.8596	0.062942	0.943392
ENSMUSG00000071036	NA		protein_coding	3.02816	-1.51102	0.820464	-1.84167	0.0655237	0.943392
ENSMUSG00000071748	NA		protein_coding	54.5382	0.457093	0.243961	1.87363	0.0609814	0.943392
ENSMUSG00000072812	100041194	Ahnak2	protein_coding	39.7782	-0.697273	0.377843	-1.84541	0.0649786	0.943392
ENSMUSG00000073125	574437	Xlr3b	protein_coding	29.3417	-0.646593	0.34571	-1.87033	0.0614378	0.943392
ENSMUSG00000073591	93893	Pcdhb22	protein_coding	24.7011	-0.552918	0.305062	-1.81247	0.069913	0.943392
ENSMUSG00000073889	16157	Il11ra1	protein_coding	1389.98	-0.354196	0.193396	-1.83145	0.0670328	0.943392
ENSMUSG00000074183	14857	Gsta1	protein_coding	9.26002	1.15626	0.634737	1.82164	0.0685099	0.943392
ENSMUSG00000074194	244556	Zfp791	protein_coding	116.163	0.271946	0.146388	1.8577	0.0632114	0.943392
ENSMUSG00000074476	67629	Spc24	protein_coding	306.839	-0.410675	0.221023	-1.85806	0.0631598	0.943392
ENSMUSG00000074653	320352	Lrrc31	protein_coding	3.38333	-1.72135	0.93178	-1.84738	0.0646926	0.943392
ENSMUSG00000074867	630579	Zfp808	protein_coding	28.7476	0.524748	0.284894	1.84191	0.0654887	0.943392
ENSMUSG00000076752	NA		TR_C_gene	8.86884	0.924041	0.507671	1.82016	0.0687351	0.943392
ENSMUSG00000078162	NA		processed_pseudogene	16.2438	0.596473	0.321855	1.85323	0.0638487	0.943392
ENSMUSG00000079884	NA		processed_pseudogene	956.917	0.194005	0.105645	1.83638	0.066302	0.943392
ENSMUSG00000080885	NA		processed_pseudogene	24.3788	0.579306	0.318041	1.82148	0.0685333	0.943392
ENSMUSG00000081603	NA		processed_pseudogene	228.761	0.250611	0.136975	1.82961	0.0673082	0.943392
ENSMUSG00000082141	NA		unprocessed_pseudogene	6.46589	-1.91754	1.03026	-1.86122	0.0627135	0.943392
ENSMUSG00000083856	NA		processed_pseudogene	16.0904	-0.814344	0.441915	-1.84276	0.065364	0.943392
ENSMUSG00000083899	NA		transcribed_processed_pseudogene	132.955	0.49524	0.265088	1.86821	0.0617325	0.943392
ENSMUSG00000084350	NA		unprocessed_pseudogene	67.8937	0.4879	0.265218	1.83962	0.0658246	0.943392
ENSMUSG00000084910	NA		processed_transcript	188.741	0.296383	0.163048	1.81777	0.0690992	0.943392
ENSMUSG00000085207	NA		antisense	37.5408	-0.543639	0.300372	-1.80989	0.0703131	0.943392
ENSMUSG00000085400	NA		antisense	60.3363	0.500358	0.276082	1.81235	0.0699314	0.943392
ENSMUSG00000085715	NA		antisense	15.5994	-1.14923	0.613032	-1.87466	0.0608393	0.943392
ENSMUSG00000086894	NA		sense_intronic	28.0361	-0.582727	0.320561	-1.81783	0.0690894	0.943392
ENSMUSG00000087298	NA		processed_pseudogene	200.996	0.218957	0.119817	1.82743	0.0676355	0.943392
ENSMUSG00000087502	NA		processed_transcript	8.3248	-0.866938	0.479036	-1.80976	0.0703337	0.943392
ENSMUSG00000088252	NA		snoRNA	18.6714	0.848875	0.461766	1.83832	0.0660147	0.943392
ENSMUSG00000089407	NA		snRNA	3.39895	-1.59435	0.855554	-1.86353	0.0623879	0.943392
ENSMUSG00000089639	NA		processed_pseudogene	2.69411	-1.78242	0.96309	-1.85073	0.0642088	0.943392
ENSMUSG00000089804	NA		antisense	2.8432	-1.47814	0.807319	-1.83092	0.0671126	0.943392
ENSMUSG00000090112	268281	Shprh	protein_coding	1469.77	0.273231	0.146639	1.8633	0.0624205	0.943392
ENSMUSG00000090137	22186	Uba52	protein_coding	56.7664	-0.334972	0.182871	-1.83174	0.0669904	0.943392
ENSMUSG00000091478	NA		processed_pseudogene	1125.24	-0.348046	0.186484	-1.86635	0.0619917	0.943392
ENSMUSG00000095041	NA		protein_coding	11117.2	-0.328711	0.176067	-1.86696	0.0619067	0.943392
ENSMUSG00000095159	NA		processed_pseudogene	24.0197	0.652143	0.36003	1.81136	0.0700852	0.943392
ENSMUSG00000096438	NA		processed_pseudogene	7.11795	0.934678	0.512065	1.82531	0.067954	0.943392
ENSMUSG00000097572	NA		lincRNA	17.931	-0.77757	0.427484	-1.81894	0.06892	0.943392
ENSMUSG00000097675	NA		processed_transcript	7.64582	0.960829	0.5212	1.84349	0.0652571	0.943392
ENSMUSG00000099342	NA		processed_pseudogene	22.9551	0.562803	0.303922	1.8518	0.0640544	0.943392
ENSMUSG00000100514	NA		processed_pseudogene	157.843	0.349256	0.187431	1.86338	0.0624085	0.943392
ENSMUSG00000102555	NA		TEC	67.4039	0.437242	0.238348	1.83447	0.0665849	0.943392
ENSMUSG00000103706	NA		TEC	6.80708	1.07097	0.584266	1.83301	0.0668007	0.943392
ENSMUSG00000104154	NA		TEC	3.64158	1.36984	0.755613	1.81288	0.0698499	0.943392
ENSMUSG00000105941	NA		antisense	4.74467	1.08658	0.589101	1.84447	0.0651147	0.943392
ENSMUSG00000107145	NA		processed_pseudogene	10.9415	-0.838963	0.456976	-1.8359	0.0663722	0.943392
ENSMUSG00000109038	NA		TEC	5.34405	-1.08354	0.592633	-1.82835	0.0674964	0.943392
ENSMUSG00000109262	NA		lincRNA	86.5269	-0.417595	0.229651	-1.81839	0.0690048	0.943392
ENSMUSG00000109459	NA		lincRNA	15.5811	0.705193	0.382813	1.84213	0.0654559	0.943392
ENSMUSG00000109879	NA		TEC	4.22616	1.30798	0.719127	1.81885	0.0689345	0.943392
ENSMUSG00000110170	NA		protein_coding	10.3672	-0.875532	0.48107	-1.81997	0.0687641	0.943392
ENSMUSG00000112189	NA		lincRNA	86.558	0.567528	0.306458	1.85189	0.0640413	0.943392
ENSMUSG00000112930	NA		transcribed_unprocessed_pseudogene	45.1392	0.800172	0.435866	1.83582	0.0663839	0.943392
ENSMUSG00000114247	NA		lincRNA	1355.2	-0.441173	0.239191	-1.84444	0.0651196	0.943392
ENSMUSG00000114999	NA		processed_pseudogene	53.9765	0.618717	0.331211	1.86805	0.0617556	0.943392
ENSMUSG00000115100	NA		lincRNA	259.796	0.251773	0.136177	1.84886	0.0644779	0.943392
ENSMUSG00000116083	NA		processed_pseudogene	26.1187	0.50614	0.273747	1.84894	0.064467	0.943392
ENSMUSG00000117501	NA		lincRNA	303.864	0.236308	0.129656	1.82258	0.0683674	0.943392
ENSMUSG00000019254	232807	Ppp1r12c	protein_coding	752.389	-0.163231	0.0902816	-1.80802	0.0706035	0.944094
ENSMUSG00000024869	NA		protein_coding	103.581	-0.537424	0.297225	-1.80814	0.0705844	0.944094
ENSMUSG00000028343	76299	Erp44	protein_coding	3309.34	0.276013	0.15279	1.80648	0.0708429	0.944094
ENSMUSG00000029655	381695	N4bp2l2	protein_coding	2620.24	0.17311	0.0958234	1.80656	0.0708315	0.944094
ENSMUSG00000035992	216742	Fnip1	protein_coding	2670.24	0.358187	0.198106	1.80806	0.0705971	0.944094
ENSMUSG00000037826	243382	Ppm1k	protein_coding	9254.31	0.397606	0.220041	1.80697	0.0707675	0.944094
ENSMUSG00000041997	228012	Tlk1	protein_coding	3177.49	0.142331	0.0787903	1.80646	0.0708471	0.944094
ENSMUSG00000044501	224598	Zfp758	protein_coding	391.845	0.217212	0.120235	1.80656	0.0708315	0.944094
ENSMUSG00000075271	78802	Ttc30a1	protein_coding	89.5614	0.27715	0.153432	1.80634	0.0708658	0.944094
ENSMUSG00000085468	NA		antisense	786.596	-0.267275	0.147748	-1.80899	0.0704523	0.944094
ENSMUSG00000037060	109042	Cavin3	protein_coding	18.3044	-0.587574	0.325346	-1.806	0.0709186	0.944158
ENSMUSG00000026574	56429	Dpt	protein_coding	359.603	-0.566593	0.313915	-1.80493	0.071086	0.945072
ENSMUSG00000038591	239447	Colec10	protein_coding	1936.48	0.1871	0.103677	1.80464	0.0711313	0.945072
ENSMUSG00000109404	NA		processed_pseudogene	4.76354	-1.16641	0.646275	-1.80482	0.0711026	0.945072
ENSMUSG00000020297	18197	Nsg2	protein_coding	2.6836	1.52239	0.843995	1.80379	0.0712637	0.945672
ENSMUSG00000023169	105727	Slc38a1	protein_coding	124.528	0.409619	0.227094	1.80374	0.0712726	0.945672
ENSMUSG00000036744	66786	Olfr701	protein_coding	18.0063	1.10365	0.612029	1.80326	0.0713479	0.946032
ENSMUSG00000005268	19116	Prlr	protein_coding	30230.2	0.229217	0.127153	1.80268	0.0714383	0.94633
ENSMUSG00000026679	71233	Enkur	protein_coding	8.32252	-1.05061	0.582864	-1.8025	0.0714665	0.94633
ENSMUSG00000077323	NA		snRNA	5.52664	-1.01754	0.564637	-1.80211	0.0715282	0.94651
ENSMUSG00000003411	69908	Rab3b	protein_coding	9.36881	-0.884882	0.491529	-1.80026	0.0718193	0.947177
ENSMUSG00000020777	11430	Acox1	protein_coding	151649	-0.208031	0.115539	-1.80053	0.0717774	0.947177
ENSMUSG00000024193	21652	Phf1	protein_coding	849.744	-0.24834	0.137915	-1.80068	0.0717541	0.947177
ENSMUSG00000029840	14489	Mtpn	protein_coding	6965.58	0.180655	0.100338	1.80047	0.0717869	0.947177
ENSMUSG00000038039	70297	Gcc2	protein_coding	1642.1	0.18078	0.100365	1.80123	0.0716667	0.947177
ENSMUSG00000052852	52250	Reep1	protein_coding	14.8678	-0.609189	0.338582	-1.79924	0.0719815	0.948045
ENSMUSG00000103746	NA		TEC	2.78208	-1.42165	0.790065	-1.79941	0.071954	0.948045
ENSMUSG00000002797	110175	Ggct	protein_coding	459.006	-0.286143	0.159252	-1.79679	0.0723684	0.948055
ENSMUSG00000006599	14884	Gtf2h1	protein_coding	1300.23	0.174192	0.0969622	1.7965	0.0724158	0.948055
ENSMUSG00000021263	70059	Degs2	protein_coding	5.7875	-1.01594	0.565449	-1.79669	0.0723854	0.948055
ENSMUSG00000025355	58223	Mmp19	protein_coding	7457.75	0.261774	0.145668	1.79706	0.0723255	0.948055
ENSMUSG00000026553	12847	Copa	protein_coding	13752.9	0.154395	0.085913	1.79711	0.0723186	0.948055
ENSMUSG00000028678	73804	Kif2c	protein_coding	15.9975	0.719168	0.399938	1.7982	0.0721457	0.948055
ENSMUSG00000030649	75430	Anapc15	protein_coding	696.339	-0.21447	0.119236	-1.7987	0.0720656	0.948055
ENSMUSG00000067158	12829	Col4a4	protein_coding	79.2254	-0.438975	0.244282	-1.797	0.0723354	0.948055
ENSMUSG00000084129	NA		processed_pseudogene	18.7145	0.523257	0.291233	1.79669	0.0723842	0.948055
ENSMUSG00000026170	104086	Cyp27a1	protein_coding	12057.8	-0.218895	0.121933	-1.79521	0.0726208	0.950105
ENSMUSG00000025650	12836	Col7a1	protein_coding	24.0371	-0.569418	0.317573	-1.79303	0.0729679	0.950757
ENSMUSG00000026775	27377	Yme1l1	protein_coding	5405.27	0.1612	0.0899521	1.79206	0.073123	0.950757
ENSMUSG00000027668	67414	Mfn1	protein_coding	2915.82	0.117541	0.0656244	1.79111	0.0732756	0.950757
ENSMUSG00000027792	12038	Bche	protein_coding	13494.6	0.203508	0.113605	1.79137	0.0732337	0.950757
ENSMUSG00000028145	75778	Them4	protein_coding	737.527	0.156445	0.0873522	1.79097	0.0732987	0.950757
ENSMUSG00000029095	231148	Ablim2	protein_coding	174.859	-0.319546	0.178268	-1.7925	0.0730525	0.950757
ENSMUSG00000029186	67073	Pi4k2b	protein_coding	1517.19	0.210702	0.117578	1.79202	0.0731298	0.950757
ENSMUSG00000042447	252875	Mios	protein_coding	681.577	0.161497	0.0900522	1.79337	0.0729137	0.950757
ENSMUSG00000048794	243538	Cfap100	protein_coding	3.60771	-1.33398	0.744668	-1.79138	0.0732321	0.950757
ENSMUSG00000088108	NA		snoRNA	5.02883	-1.1276	0.629484	-1.79131	0.0732435	0.950757
ENSMUSG00000094817	100039280	Cphx3	protein_coding	3.93295	-4.21549	2.35117	-1.79293	0.0729835	0.950757
ENSMUSG00000095788	320832	Sirpb1a	protein_coding	13.6613	-0.839069	0.468362	-1.7915	0.0732138	0.950757
ENSMUSG00000110206	14256	Flt3l	protein_coding	231.604	-0.304747	0.169922	-1.79345	0.0729009	0.950757
ENSMUSG00000000420	14423	Galnt1	protein_coding	2559.52	0.162599	0.0914428	1.77815	0.0753785	0.950821
ENSMUSG00000001472	66855	Tcf25	protein_coding	7775.63	-0.142874	0.0804261	-1.77647	0.0756557	0.950821
ENSMUSG00000006310	58206	Zbtb32	protein_coding	7.41927	-0.948576	0.533864	-1.77681	0.0755989	0.950821
ENSMUSG00000011832	213027	Evi5l	protein_coding	342.923	-0.18487	0.103989	-1.77778	0.0754407	0.950821
ENSMUSG00000016534	16784	Lamp2	protein_coding	36449	0.132013	0.073845	1.7877	0.0738244	0.950821
ENSMUSG00000018486	22412	Wnt9b	protein_coding	29.3615	0.511191	0.287502	1.77804	0.0753973	0.950821
ENSMUSG00000019841	19714	Rev3l	protein_coding	1196.84	0.227998	0.128149	1.77916	0.0752128	0.950821
ENSMUSG00000022515	72615	Anks3	protein_coding	636.184	-0.22076	0.123471	-1.78795	0.0737841	0.950821
ENSMUSG00000022756	224022	Slc7a4	protein_coding	32.7029	-0.50068	0.281972	-1.77564	0.075793	0.950821
ENSMUSG00000022876	67742	Samsn1	protein_coding	24.9621	0.617118	0.3466	1.78049	0.0749953	0.950821
ENSMUSG00000023034	15370	Nr4a1	protein_coding	111.976	0.477952	0.268156	1.78237	0.0746895	0.950821
ENSMUSG00000023411	73181	Nfatc4	protein_coding	38.1729	-0.382666	0.213777	-1.79002	0.0734507	0.950821
ENSMUSG00000024948	26412	Map4k2	protein_coding	1146.38	-0.221371	0.124363	-1.78004	0.0750694	0.950821
ENSMUSG00000025899	67667	Alkbh8	protein_coding	880.306	0.209994	0.11759	1.78581	0.0741298	0.950821
ENSMUSG00000026393	59125	Nek7	protein_coding	3060.65	0.171355	0.0962346	1.78059	0.0749788	0.950821
ENSMUSG00000026649	75472	Cfap126	protein_coding	110.471	-0.283011	0.159393	-1.77555	0.0758067	0.950821
ENSMUSG00000028028	71481	Alpk1	protein_coding	249.909	-0.621548	0.348036	-1.78587	0.07412	0.950821
ENSMUSG00000028414	246179	Fktn	protein_coding	1050.66	0.201652	0.113398	1.77827	0.0753596	0.950821
ENSMUSG00000031327	12212	Chic1	protein_coding	1031.59	0.280923	0.157837	1.77983	0.0751038	0.950821
ENSMUSG00000031379	69656	Pir	protein_coding	616.558	0.308165	0.172345	1.78807	0.0737653	0.950821
ENSMUSG00000032047	110446	Acat1	protein_coding	27668	0.335618	0.188441	1.78103	0.0749082	0.950821
ENSMUSG00000032096	213827	Arcn1	protein_coding	9509.33	0.210455	0.118309	1.77885	0.0752636	0.950821
ENSMUSG00000032207	15450	Lipc	protein_coding	12718	0.18174	0.101558	1.78952	0.0735304	0.950821
ENSMUSG00000033411	329506	Ctdspl2	protein_coding	677.197	0.270209	0.151735	1.7808	0.0749459	0.950821
ENSMUSG00000034560	319277	Washc4	protein_coding	1471.23	0.202357	0.113866	1.77715	0.0755432	0.950821
ENSMUSG00000034667	73192	Xpot	protein_coding	3843.42	0.137856	0.0775944	1.77662	0.0756309	0.950821
ENSMUSG00000034837	14685	Gnat1	protein_coding	232.429	-1.26274	0.709523	-1.7797	0.0751243	0.950821
ENSMUSG00000035299	17318	Mid1	protein_coding	197.412	-0.414653	0.233256	-1.77768	0.0754569	0.950821
ENSMUSG00000035455	60530	Fignl1	protein_coding	12.9323	1.10588	0.618985	1.78661	0.0740008	0.950821
ENSMUSG00000035834	67486	Polr3g	protein_coding	627.509	-0.25717	0.143904	-1.78709	0.0739223	0.950821
ENSMUSG00000037126	73728	Psd	protein_coding	21.2344	-0.616675	0.345081	-1.78705	0.0739302	0.950821
ENSMUSG00000037784	72507	Dzip1l	protein_coding	59.1894	-0.407366	0.229318	-1.77643	0.0756628	0.950821
ENSMUSG00000037788	232023	Vopp1	protein_coding	274.999	0.279695	0.157472	1.77616	0.0757074	0.950821
ENSMUSG00000038593	654470	Tctn1	protein_coding	314.978	-0.277142	0.155136	-1.78645	0.0740266	0.950821
ENSMUSG00000041115	245666	Iqsec2	protein_coding	837.453	-0.187834	0.105792	-1.77549	0.0758163	0.950821
ENSMUSG00000044678	76486	Ly6k	protein_coding	4.27432	-1.63254	0.919403	-1.77565	0.0757899	0.950821
ENSMUSG00000045969	26356	Ing1	protein_coding	496.75	-0.189966	0.106774	-1.77913	0.0752177	0.950821
ENSMUSG00000046167	235379	Gldn	protein_coding	9.09053	-1.5855	0.88691	-1.78767	0.073829	0.950821
ENSMUSG00000048495	68736	Tyw5	protein_coding	397.738	0.211904	0.118477	1.78857	0.0736839	0.950821
ENSMUSG00000050241	243655	Klre1	protein_coding	12.2329	0.747257	0.419932	1.77947	0.0751626	0.950821
ENSMUSG00000051223	66882	Bzw1	protein_coding	7327.51	0.187987	0.105505	1.78178	0.0747846	0.950821
ENSMUSG00000051674	100737	Dcun1d4	protein_coding	2014.88	0.199175	0.111527	1.7859	0.0741159	0.950821
ENSMUSG00000052423	57370	B4galt3	protein_coding	539.984	-0.203137	0.113908	-1.78334	0.0745309	0.950821
ENSMUSG00000054764	17773	Mtnr1a	protein_coding	29.2761	0.665912	0.374639	1.77748	0.07549	0.950821
ENSMUSG00000056228	71941	Cars2	protein_coding	559.534	-0.165315	0.0930612	-1.77641	0.0756651	0.950821
ENSMUSG00000058492	NA		transcribed_unprocessed_pseudogene	14715.2	0.178554	0.100167	1.78256	0.074658	0.950821
ENSMUSG00000063903	16612	Klk1	protein_coding	5.10442	1.14064	0.639925	1.78246	0.074674	0.950821
ENSMUSG00000074738	230991	Fndc10	protein_coding	23.1693	-0.610833	0.342784	-1.78198	0.0747529	0.950821
ENSMUSG00000080365	NA		snoRNA	19.3357	-0.547299	0.305735	-1.79011	0.073437	0.950821
ENSMUSG00000087241	NA		antisense	767.092	0.264415	0.148751	1.77756	0.0754753	0.950821
ENSMUSG00000097261	NA		lincRNA	4.62614	1.16649	0.654425	1.78247	0.074673	0.950821
ENSMUSG00000104795	NA		TEC	36.6081	-0.582357	0.325713	-1.78795	0.0737845	0.950821
ENSMUSG00000064371	NA		Mt_tRNA	54.5174	0.911748	0.513619	1.77514	0.075874	0.950938
ENSMUSG00000030165	16643	Klrd1	protein_coding	22.1062	0.527266	0.297157	1.77437	0.0760025	0.951943
ENSMUSG00000036295	16981	Lrrn3	protein_coding	60.9201	0.507621	0.286139	1.77404	0.0760568	0.952016
ENSMUSG00000020431	432530	Adcy1	protein_coding	182.648	-1.3617	0.767721	-1.77369	0.076114	0.952127
ENSMUSG00000003309	11768	Ap1m2	protein_coding	16.4998	-0.671266	0.379041	-1.77096	0.0765678	0.953239
ENSMUSG00000027957	229782	Slc35a3	protein_coding	4120.31	0.202086	0.114042	1.77203	0.0763896	0.953239
ENSMUSG00000028132	99887	Tlcd4	protein_coding	13950.6	0.310863	0.175667	1.76961	0.0767918	0.953239
ENSMUSG00000031353	245688	Rbbp7	protein_coding	2451.75	0.156289	0.0882296	1.77139	0.0764951	0.953239
ENSMUSG00000032872	266690	Cyb5r4	protein_coding	1567.69	0.183987	0.103884	1.77108	0.0765468	0.953239
ENSMUSG00000037697	114874	Ddhd1	protein_coding	1427.13	-0.254098	0.143475	-1.77103	0.076556	0.953239
ENSMUSG00000039789	71063	Zfp597	protein_coding	478.982	0.187226	0.105807	1.7695	0.0768098	0.953239
ENSMUSG00000050312	106338	Nsun3	protein_coding	827.668	0.174318	0.0984841	1.77002	0.0767245	0.953239
ENSMUSG00000052798	103468	Nup107	protein_coding	284.248	-0.197706	0.111697	-1.77003	0.0767225	0.953239
ENSMUSG00000069117	NA		protein_coding	29.1724	-0.533935	0.301177	-1.77283	0.0762569	0.953239
ENSMUSG00000070737	100039968	Tmem35b	protein_coding	318.311	-0.23427	0.13233	-1.77035	0.0766682	0.953239
ENSMUSG00000085562	NA		lincRNA	2.95274	-1.5133	0.855277	-1.76937	0.0768327	0.953239
ENSMUSG00000118125	NA		protein_coding	35.2347	-0.428966	0.242176	-1.7713	0.0765109	0.953239
ENSMUSG00000007415	67210	Gatad1	protein_coding	2179.59	0.12856	0.0727775	1.76648	0.077315	0.953384
ENSMUSG00000018820	319740	Zfyve27	protein_coding	960.237	-0.214066	0.12121	-1.76607	0.0773838	0.953384
ENSMUSG00000018983	242705	E2f2	protein_coding	103.189	0.52304	0.296108	1.76638	0.0773317	0.953384
ENSMUSG00000021748	68263	Pdhb	protein_coding	4156.19	0.249543	0.141326	1.76572	0.0774427	0.953384
ENSMUSG00000027015	73649	Cybrd1	protein_coding	28.8213	-0.858786	0.485733	-1.76802	0.0770578	0.953384
ENSMUSG00000027570	12841	Col9a3	protein_coding	12.4351	-0.795836	0.450451	-1.76675	0.0772698	0.953384
ENSMUSG00000027782	16649	Kpna4	protein_coding	2534.62	0.252097	0.142571	1.76822	0.077024	0.953384
ENSMUSG00000028035	67035	Dnajb4	protein_coding	2180.75	0.223125	0.126226	1.76767	0.0771168	0.953384
ENSMUSG00000028693	50927	Nasp	protein_coding	829.655	0.217017	0.122918	1.76553	0.0774743	0.953384
ENSMUSG00000031508	102334	Ankrd10	protein_coding	531.276	-0.207347	0.117374	-1.76655	0.0773039	0.953384
ENSMUSG00000034275	235086	Igsf9b	protein_coding	5.85305	-1.0076	0.57066	-1.76567	0.0774517	0.953384
ENSMUSG00000073988	50500	Ttpa	protein_coding	23709.4	0.162179	0.091759	1.76745	0.0771537	0.953384
ENSMUSG00000108799	NA		processed_pseudogene	437.342	0.228692	0.129422	1.76702	0.0772249	0.953384
ENSMUSG00000020424	71962	Castor1	protein_coding	48.8631	-0.419887	0.237871	-1.76519	0.0775322	0.953501
ENSMUSG00000076745	NA		TR_V_gene	3.03816	1.49552	0.847373	1.76489	0.077582	0.953518
ENSMUSG00000038240	71365	Pdss2	protein_coding	438.347	0.14451	0.0819285	1.76386	0.0777557	0.954194
ENSMUSG00000049670	226123	Morn4	protein_coding	30.3853	-0.499541	0.283235	-1.7637	0.0777829	0.954194
ENSMUSG00000091474	NA		protein_coding	739.393	0.250231	0.141883	1.76364	0.0777925	0.954194
ENSMUSG00000104852	NA		TEC	3.20166	-2.10528	1.19387	-1.76341	0.077831	0.954194
ENSMUSG00000069011	NA		processed_pseudogene	41.7913	0.701454	0.3979	1.76289	0.0779192	0.95468
ENSMUSG00000037400	76295	Atp11b	protein_coding	2435.31	0.170715	0.096867	1.76237	0.0780069	0.955159
ENSMUSG00000017831	271457	Rab5a	protein_coding	2038.11	0.179002	0.101697	1.76015	0.0783821	0.955393
ENSMUSG00000020610	13929	Amz2	protein_coding	1073.59	-0.139496	0.0792594	-1.75999	0.07841	0.955393
ENSMUSG00000028556	67299	Dock7	protein_coding	1462.33	0.23798	0.135255	1.75949	0.0784948	0.955393
ENSMUSG00000030088	107747	Aldh1l1	protein_coding	56669.1	-0.424329	0.241036	-1.76044	0.0783334	0.955393
ENSMUSG00000038893	215512	Fam117a	protein_coding	115.721	-0.378194	0.21504	-1.75872	0.0786253	0.955393
ENSMUSG00000042686	57339	Jph1	protein_coding	77.9177	-0.473286	0.2687	-1.76139	0.0781725	0.955393
ENSMUSG00000055413	NA		polymorphic_pseudogene	366.612	-0.455129	0.25883	-1.75841	0.0786773	0.955393
ENSMUSG00000061028	53609	Clasrp	protein_coding	836.967	-0.311945	0.177317	-1.75925	0.078535	0.955393
ENSMUSG00000062515	11770	Fabp4	protein_coding	507.132	0.336488	0.191223	1.75966	0.0784655	0.955393
ENSMUSG00000078190	NA		antisense	116.941	-0.409856	0.233105	-1.75825	0.0787057	0.955393
ENSMUSG00000078546	70081	Zfp995	protein_coding	192.817	0.265651	0.151014	1.75912	0.0785578	0.955393
ENSMUSG00000096105	NA		processed_pseudogene	248.72	-0.414816	0.235584	-1.7608	0.0782719	0.955393
ENSMUSG00000105229	NA		sense_intronic	3.39887	1.67414	0.950866	1.76065	0.0782981	0.955393
ENSMUSG00000113800	NA		lincRNA	237.794	-0.371518	0.21123	-1.75883	0.0786057	0.955393
ENSMUSG00000055134	NA		processed_transcript	3.85925	-1.38899	0.790146	-1.7579	0.0787653	0.955527
ENSMUSG00000030559	72433	Rab38	protein_coding	30.8503	-0.802197	0.456468	-1.7574	0.0788498	0.955963
ENSMUSG00000021193	69617	Pitrm1	protein_coding	2462.66	0.136762	0.0778662	1.75638	0.0790243	0.956311
ENSMUSG00000036368	381110	Rmdn2	protein_coding	4129.1	0.275665	0.156915	1.75678	0.0789556	0.956311
ENSMUSG00000106415	NA		antisense	2.93381	1.64842	0.938498	1.75644	0.079013	0.956311
ENSMUSG00000004151	14009	Etv1	protein_coding	60.8128	0.33279	0.190734	1.74479	0.0810221	0.956584
ENSMUSG00000005338	94332	Cadm3	protein_coding	585.716	0.194836	0.11145	1.7482	0.0804298	0.956584
ENSMUSG00000018379	110809	Srsf1	protein_coding	6183.01	0.196569	0.112242	1.75129	0.0798957	0.956584
ENSMUSG00000020029	71207	Nudt4	protein_coding	7875.63	0.13035	0.0746894	1.74523	0.0809448	0.956584
ENSMUSG00000020198	11776	Ap3d1	protein_coding	3586.68	-0.133587	0.0764955	-1.74634	0.0807513	0.956584
ENSMUSG00000020311	66753	Erlec1	protein_coding	1435.79	0.164308	0.0937125	1.75332	0.0795468	0.956584
ENSMUSG00000020464	71701	Pnpt1	protein_coding	1335.87	0.201988	0.115032	1.75593	0.0791003	0.956584
ENSMUSG00000021392	70930	Nol8	protein_coding	753.128	0.223207	0.127486	1.75084	0.0799741	0.956584
ENSMUSG00000022656	58998	Nectin3	protein_coding	3066.44	0.14847	0.0850349	1.74599	0.0808128	0.956584
ENSMUSG00000024163	30957	Mapk8ip3	protein_coding	1540.43	-0.309243	0.176893	-1.74819	0.0804307	0.956584
ENSMUSG00000024887	54447	Asah2	protein_coding	2420.86	0.180528	0.103119	1.75068	0.0800018	0.956584
ENSMUSG00000025395	19075	Prim1	protein_coding	180.678	0.278515	0.159462	1.74659	0.0807079	0.956584
ENSMUSG00000026341	74117	Actr3	protein_coding	3688.51	0.143569	0.081944	1.75204	0.0797675	0.956584
ENSMUSG00000026469	19775	Xpr1	protein_coding	3113.41	0.218114	0.124262	1.75528	0.0792122	0.956584
ENSMUSG00000027012	13427	Dync1i2	protein_coding	3319.38	0.163736	0.0937912	1.74575	0.0808551	0.956584
ENSMUSG00000028551	12580	Cdkn2c	protein_coding	448.084	0.287257	0.164389	1.74742	0.0805645	0.956584
ENSMUSG00000029102	54426	Hgfac	protein_coding	14751.6	-0.324696	0.18618	-1.74399	0.0811612	0.956584
ENSMUSG00000029524	75387	Sirt4	protein_coding	507.396	-0.264858	0.151342	-1.75006	0.0801078	0.956584
ENSMUSG00000030203	70686	Dusp16	protein_coding	3019.24	0.158506	0.0904931	1.75158	0.0798466	0.956584
ENSMUSG00000030523	17364	Trpm1	protein_coding	10.1199	0.878405	0.502754	1.74719	0.0806046	0.956584
ENSMUSG00000031153	54645	Gripap1	protein_coding	1735.26	-0.193557	0.110779	-1.74724	0.0805962	0.956584
ENSMUSG00000034614	216505	Pik3ip1	protein_coding	32.4748	-0.598348	0.342555	-1.74672	0.0806857	0.956584
ENSMUSG00000035469	71330	Rcbtb1	protein_coding	4173.83	0.139743	0.0798316	1.75047	0.080038	0.956584
ENSMUSG00000038195	280408	Rilp	protein_coding	961.516	-0.20464	0.117267	-1.74507	0.0809721	0.956584
ENSMUSG00000040985	194974	Sun3	protein_coding	32.2529	-0.49527	0.283924	-1.74438	0.0810935	0.956584
ENSMUSG00000044350	210808	Lacc1	protein_coding	667.808	-0.271769	0.155656	-1.74596	0.0808177	0.956584
ENSMUSG00000047109	56173	Cldn14	protein_coding	370.469	-0.313536	0.17913	-1.75033	0.0800617	0.956584
ENSMUSG00000049532	50524	Sall2	protein_coding	130.621	-0.328339	0.187848	-1.7479	0.0804814	0.956584
ENSMUSG00000051359	52589	Ncald	protein_coding	2011.28	0.193889	0.111185	1.74385	0.081186	0.956584
ENSMUSG00000051890	271005	Klhdc1	protein_coding	18.1066	-0.618738	0.354299	-1.74637	0.0807463	0.956584
ENSMUSG00000054598	NA		protein_coding	8.41023	-0.985366	0.563224	-1.74951	0.080203	0.956584
ENSMUSG00000054675	231633	Tmem119	protein_coding	37.6205	-0.552824	0.316474	-1.74682	0.0806684	0.956584
ENSMUSG00000055818	NA		antisense	11.2475	-0.818368	0.468162	-1.74805	0.080456	0.956584
ENSMUSG00000063663	382236	Brwd3	protein_coding	800.22	0.254664	0.145155	1.75443	0.0793577	0.956584
ENSMUSG00000067768	27083	Xlr4b	protein_coding	39.1232	-1.47749	0.845349	-1.74778	0.0805016	0.956584
ENSMUSG00000087326	NA		processed_transcript	4.91746	-1.42358	0.81622	-1.74411	0.0811398	0.956584
ENSMUSG00000089783	NA		transcribed_unprocessed_pseudogene	3.0786	1.74392	0.999054	1.74557	0.0808849	0.956584
ENSMUSG00000089797	NA		antisense	4.83644	-1.14249	0.653804	-1.74744	0.0805602	0.956584
ENSMUSG00000093803	19054	Ppp2r3d	protein_coding	203.228	-0.375888	0.214657	-1.75111	0.0799269	0.956584
ENSMUSG00000099858	NA		processed_pseudogene	402.293	0.301321	0.172333	1.74848	0.0803809	0.956584
ENSMUSG00000100593	NA		antisense	32.97	-0.641267	0.3665	-1.7497	0.0801693	0.956584
ENSMUSG00000110326	NA		TEC	10.0117	-0.865531	0.493189	-1.75497	0.0792651	0.956584
ENSMUSG00000111013	NA		lincRNA	69.3924	-1.56766	0.895471	-1.75066	0.0800044	0.956584
ENSMUSG00000112082	NA		lincRNA	145.404	0.23357	0.133163	1.75401	0.0794284	0.956584
ENSMUSG00000026618	381314	Iars2	protein_coding	3410.41	0.146571	0.0840775	1.74328	0.081285	0.956652
ENSMUSG00000094793	100039054	Mup12	protein_coding	197.411	-1.05197	0.603451	-1.74326	0.0812889	0.956652
ENSMUSG00000083111	NA		unprocessed_pseudogene	10.7691	0.784858	0.450393	1.74261	0.0814025	0.957416
ENSMUSG00000031506	320139	Ptpn7	protein_coding	23.8054	0.478813	0.274836	1.74218	0.0814776	0.957726
ENSMUSG00000020473	11568	Aebp1	protein_coding	157.101	-0.489689	0.281264	-1.74103	0.0816783	0.959128
ENSMUSG00000024726	67383	Carnmt1	protein_coding	533.873	0.255285	0.146847	1.73844	0.082133	0.959128
ENSMUSG00000025607	54160	Copg2	protein_coding	1758.37	0.177428	0.102034	1.73891	0.0820506	0.959128
ENSMUSG00000026753	67857	Ppp6c	protein_coding	2283.05	0.155163	0.0892488	1.73855	0.0821147	0.959128
ENSMUSG00000027610	14854	Gss	protein_coding	2565.07	0.249253	0.143299	1.73939	0.0819659	0.959128
ENSMUSG00000031112	70415	Stk26	protein_coding	23.6217	-0.561705	0.32307	-1.73865	0.0820968	0.959128
ENSMUSG00000034349	70099	Smc4	protein_coding	715.225	0.214667	0.12345	1.7389	0.0820525	0.959128
ENSMUSG00000035126	242584	Wdr78	protein_coding	54.271	-0.464002	0.26684	-1.73888	0.0820565	0.959128
ENSMUSG00000039715	71820	Wdr34	protein_coding	141.148	-0.343615	0.197501	-1.73982	0.081891	0.959128
ENSMUSG00000073233	NA		processed_pseudogene	3.82572	1.27473	0.733026	1.739	0.0820349	0.959128
ENSMUSG00000099662	NA		processed_pseudogene	6.70838	0.899531	0.517303	1.73889	0.0820548	0.959128
ENSMUSG00000083554	NA		processed_pseudogene	2.85572	1.34439	0.773467	1.73814	0.0821867	0.959186
ENSMUSG00000024769	240505	Cdc42bpg	protein_coding	935.374	-0.264526	0.152321	-1.73663	0.082452	0.961141
ENSMUSG00000094530	NA		processed_pseudogene	820.996	0.204654	0.117864	1.73636	0.0825007	0.961141
ENSMUSG00000097783	NA		lincRNA	3.38725	-1.36353	0.785089	-1.73679	0.0824241	0.961141
ENSMUSG00000018398	20362	Septin8	protein_coding	358.778	-0.212469	0.122513	-1.73426	0.0828721	0.961571
ENSMUSG00000026573	16963	Xcl1	protein_coding	22.6183	0.657744	0.379002	1.73546	0.082659	0.961571
ENSMUSG00000027188	210622	Pamr1	protein_coding	352.549	-0.300184	0.172937	-1.7358	0.0825991	0.961571
ENSMUSG00000027999	66350	Pla2g12a	protein_coding	329.927	0.401487	0.231461	1.73458	0.0828156	0.961571
ENSMUSG00000043881	211255	Kbtbd7	protein_coding	750.797	0.147904	0.0852721	1.7345	0.0828298	0.961571
ENSMUSG00000060671	54667	Atp8b2	protein_coding	156.235	-0.332868	0.191972	-1.73394	0.0829286	0.961571
ENSMUSG00000084622	NA		misc_RNA	48.5737	-0.679659	0.39196	-1.734	0.0829182	0.961571
ENSMUSG00000101188	NA		processed_pseudogene	3081.31	0.202374	0.11669	1.73429	0.0828659	0.961571
ENSMUSG00000030276	101100	Ttll3	protein_coding	79.0945	-0.47075	0.271544	-1.7336	0.0829886	0.9617
ENSMUSG00000005686	11717	Ampd3	protein_coding	77.6048	-0.441484	0.254856	-1.73229	0.0832226	0.9623
ENSMUSG00000029911	381760	Ssbp1	protein_coding	1560.81	0.216847	0.125169	1.73243	0.083197	0.9623
ENSMUSG00000031145	54630	Prickle3	protein_coding	374.026	-0.350013	0.202024	-1.73254	0.0831778	0.9623
ENSMUSG00000037892	73173	Pcdh18	protein_coding	107.747	0.39848	0.230078	1.73194	0.0832849	0.9623
ENSMUSG00000063511	20637	Snrnp70	protein_coding	5426.31	-0.194973	0.112561	-1.73215	0.0832476	0.9623
ENSMUSG00000028382	230257	Ptbp3	protein_coding	5412.93	0.137108	0.0791798	1.7316	0.0833447	0.962425
ENSMUSG00000063730	15493	Hsd3b2	protein_coding	2033.37	0.326609	0.188671	1.7311	0.0834333	0.962884
ENSMUSG00000025402	17937	Nab2	protein_coding	828.475	-0.438693	0.253489	-1.73062	0.0835203	0.963323
ENSMUSG00000001248	52857	Gramd1a	protein_coding	645.801	-0.225867	0.130587	-1.72963	0.0836964	0.963545
ENSMUSG00000001280	20683	Sp1	protein_coding	3720.68	0.138443	0.0814773	1.69916	0.0892887	0.963545
ENSMUSG00000001661	15425	Hoxc6	protein_coding	8.415	-1.31808	0.767243	-1.71795	0.0858065	0.963545
ENSMUSG00000002688	18760	Prkd1	protein_coding	6.85804	-0.941286	0.548842	-1.71504	0.0863376	0.963545
ENSMUSG00000002771	14814	Grin2d	protein_coding	13.8291	-0.789621	0.463798	-1.70251	0.0886598	0.963545
ENSMUSG00000003032	16600	Klf4	protein_coding	55.0427	0.387973	0.22513	1.72333	0.0848289	0.963545
ENSMUSG00000003282	56711	Plag1	protein_coding	33.3109	-0.511369	0.296924	-1.72222	0.0850295	0.963545
ENSMUSG00000003573	26558	Homer3	protein_coding	78.8899	-0.364089	0.213495	-1.70537	0.088125	0.963545
ENSMUSG00000005057	23921	Sh2b2	protein_coding	83.095	-0.366228	0.213644	-1.7142	0.0864922	0.963545
ENSMUSG00000005610	13690	Eif4g2	protein_coding	28406.4	0.161867	0.09529	1.69867	0.0893805	0.963545
ENSMUSG00000006390	54325	Elovl1	protein_coding	1658.25	-0.249091	0.146078	-1.7052	0.0881576	0.963545
ENSMUSG00000006711	210108	D130043K22Rik	protein_coding	576.339	-0.375913	0.221072	-1.70041	0.0890538	0.963545
ENSMUSG00000010025	11671	Aldh3a2	protein_coding	31900.7	0.27223	0.159629	1.7054	0.0881205	0.963545
ENSMUSG00000015627	14464	Gata5	protein_coding	12.3685	-0.658026	0.386687	-1.7017	0.088811	0.963545
ENSMUSG00000016526	226419	Dyrk3	protein_coding	64.6192	0.411615	0.23808	1.72889	0.0838284	0.963545
ENSMUSG00000016940	70382	Kctd2	protein_coding	755.99	-0.188528	0.109884	-1.71571	0.086216	0.963545
ENSMUSG00000017466	21858	Timp2	protein_coding	900.197	-0.362298	0.210965	-1.71734	0.0859176	0.963545
ENSMUSG00000019852	215821	Arfgef3	protein_coding	7.28184	-1.01849	0.596507	-1.70742	0.0877431	0.963545
ENSMUSG00000020362	104625	Cnot6	protein_coding	3000.52	0.160978	0.0949884	1.69471	0.0901296	0.963545
ENSMUSG00000020457	13494	Drg1	protein_coding	1973.69	0.153462	0.0894791	1.71505	0.0863353	0.963545
ENSMUSG00000020744	67283	Slc25a19	protein_coding	719.567	-0.217996	0.128053	-1.70239	0.0886832	0.963545
ENSMUSG00000021116	13665	Eif2s1	protein_coding	2772.01	0.177236	0.104334	1.69874	0.0893688	0.963545
ENSMUSG00000021282	217869	Eif5	protein_coding	9660.04	0.161403	0.0952103	1.69523	0.0900326	0.963545
ENSMUSG00000021549	218397	Rasa1	protein_coding	1483.8	0.174566	0.101379	1.72192	0.0850842	0.963545
ENSMUSG00000021635	19356	Rad17	protein_coding	701.543	0.193029	0.113875	1.6951	0.0900564	0.963545
ENSMUSG00000021929	16648	Kpna3	protein_coding	2296.54	0.15932	0.093118	1.71095	0.0870911	0.963545
ENSMUSG00000024304	12558	Cdh2	protein_coding	6914.78	0.133335	0.0777735	1.7144	0.0864549	0.963545
ENSMUSG00000024430	71132	Cabyr	protein_coding	9.79987	-0.796315	0.467385	-1.70377	0.0884247	0.963545
ENSMUSG00000024891	13340	Slc29a2	protein_coding	49.4627	-0.410127	0.240184	-1.70755	0.0877195	0.963545
ENSMUSG00000024986	15242	Hhex	protein_coding	3138.71	0.382835	0.222049	1.7241	0.0846891	0.963545
ENSMUSG00000025104	29877	Hdgfl3	protein_coding	75.961	-0.354064	0.206109	-1.71784	0.0858251	0.963545
ENSMUSG00000025277	66082	Abhd6	protein_coding	1155.56	0.268182	0.157912	1.6983	0.0894517	0.963545
ENSMUSG00000025478	26757	Dpysl4	protein_coding	22.6829	-0.594084	0.344945	-1.72226	0.0850225	0.963545
ENSMUSG00000025588	17960	Nat1	protein_coding	196.353	0.316747	0.185678	1.7059	0.0880273	0.963545
ENSMUSG00000025892	14802	Gria4	protein_coding	13.0809	-0.856963	0.497123	-1.72384	0.0847359	0.963545
ENSMUSG00000026112	76178	Coa5	protein_coding	3810.66	0.142958	0.0831667	1.71894	0.085626	0.963545
ENSMUSG00000026581	20343	Sell	protein_coding	56.0643	0.383548	0.225343	1.70206	0.0887435	0.963545
ENSMUSG00000026781	74159	Acbd5	protein_coding	12209.1	0.192096	0.111045	1.7299	0.0836486	0.963545
ENSMUSG00000026958	83768	Dpp7	protein_coding	916.354	-0.190662	0.11146	-1.71058	0.0871583	0.963545
ENSMUSG00000027193	11800	Api5	protein_coding	3005.04	0.200019	0.115802	1.72725	0.0841231	0.963545
ENSMUSG00000027259	75894	Adal	protein_coding	779.111	0.18348	0.107418	1.70809	0.087619	0.963545
ENSMUSG00000027763	56758	Mbnl1	protein_coding	4783.63	0.152255	0.0891482	1.70788	0.0876585	0.963545
ENSMUSG00000028369	64817	Svep1	protein_coding	127.042	-0.371955	0.219308	-1.69604	0.0898776	0.963545
ENSMUSG00000028452	269523	Vcp	protein_coding	15240.1	0.202855	0.118577	1.71075	0.0871279	0.963545
ENSMUSG00000028464	22004	Tpm2	protein_coding	626.039	0.363133	0.21385	1.69807	0.089494	0.963545
ENSMUSG00000029377	13874	Ereg	protein_coding	17.0863	-0.676815	0.395434	-1.71158	0.086975	0.963545
ENSMUSG00000029472	59008	Anapc5	protein_coding	3323.12	-0.125253	0.0738049	-1.69708	0.0896806	0.963545
ENSMUSG00000029657	15505	Hsph1	protein_coding	2574.01	0.321741	0.189541	1.69747	0.0896073	0.963545
ENSMUSG00000029735	29807	Tpk1	protein_coding	1053.35	0.126977	0.073666	1.72369	0.0847646	0.963545
ENSMUSG00000029765	243743	Plxna4	protein_coding	256.148	-0.423924	0.24514	-1.72932	0.0837526	0.963545
ENSMUSG00000030805	20909	Stx4a	protein_coding	2035.14	-0.185676	0.107534	-1.72666	0.0842279	0.963545
ENSMUSG00000030889	233813	Vwa3a	protein_coding	4.51343	-1.23998	0.718195	-1.72652	0.0842542	0.963545
ENSMUSG00000031489	11556	Adrb3	protein_coding	512.312	-0.492091	0.286725	-1.71625	0.0861166	0.963545
ENSMUSG00000031520	22341	Vegfc	protein_coding	121.733	0.333684	0.195923	1.70314	0.0885428	0.963545
ENSMUSG00000031539	64933	Ap3m2	protein_coding	168.736	-0.331094	0.194823	-1.69947	0.0892316	0.963545
ENSMUSG00000031901	66369	Dus2	protein_coding	508.158	-0.189236	0.110601	-1.71097	0.0870861	0.963545
ENSMUSG00000032397	66131	Tipin	protein_coding	221.171	0.225371	0.130923	1.72141	0.0851771	0.963545
ENSMUSG00000032715	228775	Trib3	protein_coding	198.139	0.378896	0.220237	1.7204	0.0853604	0.963545
ENSMUSG00000033377	114301	Palmd	protein_coding	2930.28	0.144052	0.0848012	1.6987	0.0893751	0.963545
ENSMUSG00000033991	218343	Ttc37	protein_coding	1131.05	0.182831	0.107532	1.70025	0.0890839	0.963545
ENSMUSG00000034035	622665	Ccdc17	protein_coding	228.817	-0.23534	0.137927	-1.70626	0.0879591	0.963545
ENSMUSG00000034453	70428	Polr3b	protein_coding	1119.93	0.123209	0.0719525	1.71237	0.0868288	0.963545
ENSMUSG00000036718	231830	Micall2	protein_coding	126.435	-0.29715	0.173352	-1.71414	0.0865025	0.963545
ENSMUSG00000036782	67455	Klhl13	protein_coding	688.558	0.235353	0.138836	1.69518	0.0900406	0.963545
ENSMUSG00000037876	108829	Jmjd1c	protein_coding	3286.17	0.213199	0.125309	1.70139	0.0888707	0.963545
ENSMUSG00000037933	76895	Bicd2	protein_coding	1173.85	-0.179063	0.104007	-1.72165	0.0851338	0.963545
ENSMUSG00000038009	72778	Dnajc22	protein_coding	7888.88	-0.183153	0.107759	-1.69965	0.0891966	0.963545
ENSMUSG00000038069	70925	Cdkn2aip	protein_coding	729.951	0.179351	0.104039	1.72389	0.0847279	0.963545
ENSMUSG00000039167	170757	Adgrl4	protein_coding	561.596	0.300683	0.17592	1.70921	0.0874128	0.963545
ENSMUSG00000039308	17423	Ndst2	protein_coding	1302.77	-0.130546	0.0767673	-1.70054	0.0890289	0.963545
ENSMUSG00000040111	235283	Gramd1b	protein_coding	253.054	0.25586	0.149644	1.70979	0.0873047	0.963545
ENSMUSG00000040264	14468	Gbp2b	protein_coding	184.681	0.896813	0.521049	1.72117	0.0852205	0.963545
ENSMUSG00000040584	18671	Abcb1a	protein_coding	810.091	0.303147	0.178494	1.69836	0.0894403	0.963545
ENSMUSG00000040907	232975	Atp1a3	protein_coding	11.5999	0.702407	0.409921	1.71352	0.0866174	0.963545
ENSMUSG00000041658	245670	Rragb	protein_coding	12.6082	-0.646555	0.378062	-1.71018	0.0872321	0.963545
ENSMUSG00000042042	78752	Csgalnact2	protein_coding	659.66	0.204244	0.12011	1.70047	0.0890418	0.963545
ENSMUSG00000042133	228005	Ppig	protein_coding	1968.32	0.17995	0.105533	1.70516	0.0881653	0.963545
ENSMUSG00000042323	66923	Pbrm1	protein_coding	2830.66	0.177366	0.102739	1.72638	0.0842797	0.963545
ENSMUSG00000042333	230979	Tnfrsf14	protein_coding	592.697	-0.302539	0.175463	-1.72424	0.0846651	0.963545
ENSMUSG00000043013	15379	Onecut1	protein_coding	491.565	-0.406856	0.239985	-1.69534	0.0900107	0.963545
ENSMUSG00000043639	73713	Rbm20	protein_coding	356.122	-0.218672	0.128773	-1.69813	0.089484	0.963545
ENSMUSG00000044308	68795	Ubr3	protein_coding	7581.18	0.170787	0.0995306	1.71593	0.0861753	0.963545
ENSMUSG00000044433	69697	Camsap3	protein_coding	930.662	-0.214672	0.125577	-1.70949	0.0873606	0.963545
ENSMUSG00000044788	328035	Fads6	protein_coding	6744.07	-0.250308	0.147707	-1.69462	0.0901479	0.963545
ENSMUSG00000045210	70675	Vcpip1	protein_coding	2777.08	0.161133	0.0934482	1.7243	0.0846533	0.963545
ENSMUSG00000045275	385668	Lca5l	protein_coding	6.57411	-0.955555	0.559709	-1.70723	0.0877785	0.963545
ENSMUSG00000045464	NA		processed_transcript	192.033	0.248179	0.146276	1.69665	0.0897637	0.963545
ENSMUSG00000045868	74558	Gvin1	protein_coding	90.2495	0.587462	0.345489	1.70038	0.0890593	0.963545
ENSMUSG00000046031	215900	Calhm6	protein_coding	40.9963	0.44011	0.259701	1.69468	0.0901359	0.963545
ENSMUSG00000047730	215384	Fcgbp	protein_coding	9.49045	-0.875657	0.506672	-1.72825	0.083943	0.963545
ENSMUSG00000048550	208967	Thnsl1	protein_coding	306.568	0.178889	0.103848	1.7226	0.0849612	0.963545
ENSMUSG00000051457	20737	Spn	protein_coding	64.1104	0.48438	0.284105	1.70493	0.0882074	0.963545
ENSMUSG00000052270	14289	Fpr2	protein_coding	24.1038	0.536646	0.313534	1.7116	0.0869697	0.963545
ENSMUSG00000052271	17341	Bhlha15	protein_coding	9.88021	1.06948	0.626692	1.70655	0.0879065	0.963545
ENSMUSG00000052403	NA		antisense	15.4121	0.742816	0.431316	1.72221	0.0850315	0.963545
ENSMUSG00000054203	226695	Ifi205	protein_coding	51.8028	0.526179	0.309282	1.70129	0.0888881	0.963545
ENSMUSG00000056214	93737	Pard6g	protein_coding	40.9234	0.367034	0.216589	1.69461	0.0901502	0.963545
ENSMUSG00000057666	14433	Gapdh	protein_coding	3519.45	-1.371	0.804915	-1.70329	0.0885147	0.963545
ENSMUSG00000061731	14042	Ext1	protein_coding	2142.79	0.149135	0.0870418	1.71337	0.0866449	0.963545
ENSMUSG00000062937	66902	Mtap	protein_coding	1073	0.239124	0.139565	1.71335	0.0866479	0.963545
ENSMUSG00000063193	217304	Cd300lb	protein_coding	78.1726	0.294884	0.173347	1.70112	0.0889207	0.963545
ENSMUSG00000064370	17711	CYTB	protein_coding	885175	0.251493	0.147611	1.70375	0.0884269	0.963545
ENSMUSG00000068882	20823	Ssb	protein_coding	3935.94	0.210737	0.123887	1.70105	0.0889332	0.963545
ENSMUSG00000070604	75690	Vsig10l	protein_coding	50.7093	-0.366043	0.214597	-1.70572	0.0880596	0.963545
ENSMUSG00000078688	17841	Mup2	protein_coding	784.2	0.469875	0.277237	1.69485	0.0901043	0.963545
ENSMUSG00000078779	22717	Zfp59	protein_coding	201.524	0.225801	0.132096	1.70936	0.0873837	0.963545
ENSMUSG00000079045	NA		antisense	446.731	-0.155957	0.0903581	-1.72599	0.0843492	0.963545
ENSMUSG00000079620	140474	Muc4	protein_coding	3.48143	-1.52423	0.898929	-1.6956	0.0899611	0.963545
ENSMUSG00000081480	NA		processed_pseudogene	3.63297	-1.40138	0.818347	-1.71246	0.0868124	0.963545
ENSMUSG00000083798	NA		processed_pseudogene	143.332	0.279251	0.163687	1.70601	0.0880066	0.963545
ENSMUSG00000085250	NA		lincRNA	16.7386	-0.558951	0.328103	-1.70358	0.0884589	0.963545
ENSMUSG00000086437	NA		lincRNA	110.466	-0.593478	0.344572	-1.72236	0.0850042	0.963545
ENSMUSG00000087165	NA		processed_transcript	300.723	-0.242418	0.140964	-1.71971	0.0854845	0.963545
ENSMUSG00000087574	NA		lincRNA	70.0326	-0.385248	0.223316	-1.72512	0.0845052	0.963545
ENSMUSG00000087612	NA		antisense	3.14549	-1.56801	0.908772	-1.72541	0.0844528	0.963545
ENSMUSG00000089665	100503924	Fcor	protein_coding	25.2547	-0.518617	0.302796	-1.71276	0.0867569	0.963545
ENSMUSG00000091905	NA		processed_pseudogene	129.825	0.386137	0.227445	1.69772	0.0895605	0.963545
ENSMUSG00000094870	72465	Zfp131	protein_coding	673.075	0.233194	0.136878	1.70366	0.0884446	0.963545
ENSMUSG00000097060	NA		antisense	5.88364	-0.910479	0.532431	-1.71004	0.0872584	0.963545
ENSMUSG00000097140	NA		lincRNA	40.977	0.495922	0.286963	1.72817	0.0839572	0.963545
ENSMUSG00000100666	NA		lincRNA	18.8478	-0.600012	0.349311	-1.7177	0.0858509	0.963545
ENSMUSG00000102672	NA		TEC	10.9848	-0.73292	0.429352	-1.70704	0.0878151	0.963545
ENSMUSG00000103032	NA		TEC	58.8883	-0.632246	0.368913	-1.71381	0.0865645	0.963545
ENSMUSG00000104033	NA		TEC	4.79108	-1.00987	0.591774	-1.70651	0.0879125	0.963545
ENSMUSG00000105891	NA		lincRNA	75.8522	-0.435679	0.255727	-1.70369	0.0884391	0.963545
ENSMUSG00000106666	NA		processed_pseudogene	20.0507	0.510727	0.300527	1.69944	0.0892366	0.963545
ENSMUSG00000107838	NA		TEC	404.987	0.237876	0.138472	1.71787	0.0858212	0.963545
ENSMUSG00000109841	NA		processed_transcript	159.654	0.279182	0.163605	1.70644	0.0879265	0.963545
ENSMUSG00000110471	NA		sense_intronic	19.0657	-0.697113	0.407104	-1.71237	0.0868286	0.963545
ENSMUSG00000111326	NA		processed_pseudogene	6.57245	-1.43115	0.834008	-1.71599	0.0861636	0.963545
ENSMUSG00000112758	NA		bidirectional_promoter_lncRNA	303.765	-0.261688	0.153249	-1.7076	0.0877115	0.963545
ENSMUSG00000113019	NA		lincRNA	147.629	0.292152	0.170115	1.71738	0.0859098	0.963545
ENSMUSG00000113193	NA		lincRNA	6.94004	1.34011	0.779393	1.71943	0.0855365	0.963545
ENSMUSG00000114547	NA		processed_pseudogene	5.12116	1.53556	0.90185	1.70267	0.0886292	0.963545
ENSMUSG00000115497	NA		lincRNA	4.77873	1.25228	0.726951	1.72265	0.0849522	0.963545
ENSMUSG00000021218	14569	Gdi2	protein_coding	11479	0.161284	0.0954346	1.69	0.0910279	0.964112
ENSMUSG00000027787	97112	Nmd3	protein_coding	985.712	0.159053	0.0939586	1.6928	0.0904932	0.964112
ENSMUSG00000032024	71566	Clmp	protein_coding	100.208	-0.405181	0.239488	-1.69187	0.0906716	0.964112
ENSMUSG00000033487	319448	Fndc3a	protein_coding	5784.31	0.217079	0.128472	1.6897	0.0910852	0.964112
ENSMUSG00000034930	20166	Rtkn	protein_coding	500.057	-0.273588	0.161741	-1.69152	0.090737	0.964112
ENSMUSG00000036641	227933	Ccdc148	protein_coding	80.5402	0.361848	0.213709	1.69318	0.090421	0.964112
ENSMUSG00000038271	320678	Iffo1	protein_coding	328.805	-0.330231	0.195015	-1.69337	0.0903856	0.964112
ENSMUSG00000039601	53901	Rcan2	protein_coding	1689.33	-0.278326	0.164679	-1.69011	0.0910074	0.964112
ENSMUSG00000039686	227693	Zer1	protein_coding	1339.55	-0.203275	0.120021	-1.69367	0.0903288	0.964112
ENSMUSG00000040229	23890	Gpr34	protein_coding	9.08683	-0.867022	0.512916	-1.69038	0.0909557	0.964112
ENSMUSG00000040525	80794	Cblc	protein_coding	357.606	-0.216814	0.128132	-1.69211	0.0906247	0.964112
ENSMUSG00000040713	433375	Creg1	protein_coding	11593	0.264241	0.156232	1.69134	0.0907724	0.964112
ENSMUSG00000051504	233274	Siglech	protein_coding	28.3309	0.587179	0.346912	1.69259	0.0905338	0.964112
ENSMUSG00000079297	NA		processed_pseudogene	150.179	0.23521	0.139084	1.69113	0.0908111	0.964112
ENSMUSG00000086938	NA		antisense	423.516	-0.338121	0.199614	-1.69387	0.0902896	0.964112
ENSMUSG00000093269	NA		miRNA	5.13837	1.23121	0.727821	1.69163	0.0907157	0.964112
ENSMUSG00000097125	NA		antisense	44.9982	-0.401333	0.237501	-1.68982	0.091063	0.964112
ENSMUSG00000116480	NA		sense_intronic	6.33944	-0.947921	0.560679	-1.69066	0.0909008	0.964112
ENSMUSG00000015405	70008	Ace2	protein_coding	20.8346	-0.486952	0.288392	-1.68851	0.0913134	0.96497
ENSMUSG00000042473	245638	Tbc1d8b	protein_coding	1469.98	0.186096	0.110207	1.68861	0.0912946	0.96497
ENSMUSG00000103123	NA		TEC	3.66922	-1.3731	0.813203	-1.68851	0.0913125	0.96497
ENSMUSG00000039238	319530	Zfp750	protein_coding	519.918	-0.299376	0.17737	-1.68786	0.0914372	0.96522
ENSMUSG00000075028	100042784	Prdm11	protein_coding	49.2341	-0.349274	0.206962	-1.68762	0.0914842	0.96522
ENSMUSG00000100441	NA		processed_pseudogene	17.1427	0.605245	0.358638	1.68762	0.0914839	0.96522
ENSMUSG00000078480	NA		processed_pseudogene	51.2143	0.391812	0.232254	1.68699	0.0916043	0.965969
ENSMUSG00000000567	20682	Sox9	protein_coding	283.767	-0.365856	0.217215	-1.68431	0.0921226	0.96631
ENSMUSG00000002948	26400	Map2k7	protein_coding	1562.36	-0.192867	0.114427	-1.6855	0.0918927	0.96631
ENSMUSG00000007656	59046	Arpp19	protein_coding	2416.19	0.217792	0.129584	1.6807	0.0928213	0.96631
ENSMUSG00000020303	20856	Stc2	protein_coding	20.2685	-0.655435	0.389391	-1.68323	0.0923302	0.96631
ENSMUSG00000024381	30948	Bin1	protein_coding	532.416	-0.178761	0.106333	-1.68115	0.0927347	0.96631
ENSMUSG00000024991	13669	Eif3a	protein_coding	12732.9	0.167049	0.0990836	1.68594	0.0918079	0.96631
ENSMUSG00000027598	16396	Itch	protein_coding	3701.29	0.167945	0.0996428	1.68547	0.091897	0.96631
ENSMUSG00000029675	13717	Eln	protein_coding	232.661	-0.442155	0.263002	-1.68119	0.0927267	0.96631
ENSMUSG00000031858	74549	Mau2	protein_coding	1694.55	-0.153719	0.0914733	-1.68048	0.0928644	0.96631
ENSMUSG00000032537	270190	Ephb1	protein_coding	6.33471	-1.00266	0.595125	-1.68479	0.0920289	0.96631
ENSMUSG00000033722	207792	BC034090	protein_coding	37.4055	-0.424398	0.252497	-1.6808	0.0928015	0.96631
ENSMUSG00000037416	240283	Dmxl1	protein_coding	1371.49	0.171473	0.101902	1.68272	0.092429	0.96631
ENSMUSG00000041408	218914	Wapl	protein_coding	4546.91	0.164348	0.0977291	1.68167	0.0926325	0.96631
ENSMUSG00000041607	17196	Mbp	protein_coding	61.4982	-0.394241	0.234356	-1.68223	0.0925233	0.96631
ENSMUSG00000048388	241520	Fam171b	protein_coding	188.996	0.315606	0.187333	1.68473	0.0920399	0.96631
ENSMUSG00000050490	NA		processed_pseudogene	107.247	0.248414	0.147722	1.68163	0.0926409	0.96631
ENSMUSG00000053411	52609	Cbx7	protein_coding	626.938	-0.337505	0.200333	-1.68472	0.0920419	0.96631
ENSMUSG00000058163	432555	Gm5431	protein_coding	72.7709	0.546284	0.324791	1.68195	0.0925777	0.96631
ENSMUSG00000071267	73233	Zfp942	protein_coding	780.771	0.20808	0.123772	1.68115	0.0927331	0.96631
ENSMUSG00000074863	NA		protein_coding	69.0986	0.292628	0.17402	1.68158	0.0926509	0.96631
ENSMUSG00000079502	329375	Cfap77	protein_coding	5.45092	-1.21255	0.71912	-1.68616	0.0917643	0.96631
ENSMUSG00000079507	15006	H2-Q1	protein_coding	840.425	-0.480441	0.285475	-1.68295	0.0923841	0.96631
ENSMUSG00000083392	NA		processed_pseudogene	5.4436	0.976621	0.581154	1.68049	0.0928626	0.96631
ENSMUSG00000094942	100041979	Gm3604	protein_coding	17.2154	0.636618	0.378179	1.68338	0.0923019	0.96631
ENSMUSG00000096020	NA		IG_V_gene	3.89824	-1.89246	1.1246	-1.68279	0.0924156	0.96631
ENSMUSG00000029022	28010	Miip	protein_coding	668.351	-0.299578	0.17835	-1.67973	0.0930108	0.967322
ENSMUSG00000001909	212528	Trmt1	protein_coding	924.59	-0.211223	0.125778	-1.67934	0.0930857	0.96759
ENSMUSG00000006522	16426	Itih3	protein_coding	77922.5	-0.482354	0.287336	-1.67871	0.0932079	0.967991
ENSMUSG00000026879	227753	Gsn	protein_coding	1779.23	-0.408725	0.243564	-1.6781	0.0933272	0.967991
ENSMUSG00000032329	66867	Hmg20a	protein_coding	1098.18	-0.177517	0.105784	-1.67811	0.0933259	0.967991
ENSMUSG00000034255	544817	Arhgap27	protein_coding	117.512	-0.336455	0.200453	-1.67847	0.0932551	0.967991
ENSMUSG00000083512	NA		processed_pseudogene	52.8643	0.349031	0.208019	1.67788	0.0933703	0.967991
ENSMUSG00000018209	58231	Stk4	protein_coding	1404.64	0.154414	0.0920796	1.67696	0.0935498	0.968952
ENSMUSG00000036112	56307	Metap2	protein_coding	3083.77	0.108067	0.0644443	1.6769	0.0935615	0.968952
ENSMUSG00000025326	22215	Ube3a	protein_coding	3824.31	0.174322	0.104085	1.6748	0.0939725	0.969129
ENSMUSG00000039994	21853	Timeless	protein_coding	188.014	-0.346144	0.206523	-1.67606	0.0937267	0.969129
ENSMUSG00000040451	208449	Sgms1	protein_coding	1041.61	0.238552	0.142342	1.67591	0.093756	0.969129
ENSMUSG00000041423	68957	Paqr6	protein_coding	9.06334	-0.853551	0.509156	-1.6764	0.0936591	0.969129
ENSMUSG00000041763	22019	Tpp2	protein_coding	1883.84	0.174863	0.104389	1.6751	0.0939147	0.969129
ENSMUSG00000064032	NA		antisense	6.01606	-1.15841	0.691644	-1.67486	0.0939609	0.969129
ENSMUSG00000083836	NA		processed_pseudogene	114.08	0.246831	0.147305	1.67564	0.093808	0.969129
ENSMUSG00000083863	NA		unprocessed_pseudogene	38.8251	0.497116	0.296699	1.67549	0.0938382	0.969129
ENSMUSG00000107909	NA		TEC	7.50909	0.834092	0.498139	1.67442	0.0940487	0.969406
ENSMUSG00000020108	74747	Ddit4	protein_coding	421.907	-0.475179	0.283876	-1.6739	0.0941503	0.969945
ENSMUSG00000001416	12462	Cct3	protein_coding	4150.25	0.182187	0.108894	1.67307	0.0943143	0.970111
ENSMUSG00000029447	12466	Cct6a	protein_coding	4969.34	0.157518	0.094137	1.67328	0.094272	0.970111
ENSMUSG00000110750	NA		antisense	7.44571	1.24225	0.742364	1.67337	0.0942538	0.970111
ENSMUSG00000013033	330814	Adgrl1	protein_coding	498.666	-0.251945	0.151041	-1.66806	0.0953044	0.976016
ENSMUSG00000020561	28071	Twistnb	protein_coding	756.916	0.159596	0.09561	1.66924	0.0950705	0.976016
ENSMUSG00000021222	73828	Dcaf4	protein_coding	251.241	-0.201529	0.120756	-1.66889	0.0951389	0.976016
ENSMUSG00000022905	16646	Kpna1	protein_coding	2439.32	0.201894	0.121088	1.66734	0.0954473	0.976016
ENSMUSG00000026821	19730	Ralgds	protein_coding	138.133	-0.248672	0.149124	-1.66755	0.0954058	0.976016
ENSMUSG00000032591	15235	Mst1	protein_coding	6150.65	-0.227078	0.136173	-1.66757	0.0954018	0.976016
ENSMUSG00000037995	93842	Igsf9	protein_coding	36.6431	-0.511361	0.306727	-1.66716	0.0954836	0.976016
ENSMUSG00000041261	12319	Car8	protein_coding	5753.79	0.151485	0.090812	1.66812	0.0952928	0.976016
ENSMUSG00000043019	66967	Edem3	protein_coding	2301.37	0.217369	0.130174	1.66984	0.0949513	0.976016
ENSMUSG00000051669	239691	AU021092	protein_coding	95.7282	-0.308555	0.184965	-1.66818	0.0952799	0.976016
ENSMUSG00000057751	230971	Megf6	protein_coding	38.512	-0.593062	0.355293	-1.66922	0.0950735	0.976016
ENSMUSG00000059395	66707	Nkapl	protein_coding	23.7948	0.450276	0.26991	1.66824	0.0952679	0.976016
ENSMUSG00000015094	18146	Npdc1	protein_coding	121.558	-0.296318	0.177883	-1.6658	0.0957525	0.976135
ENSMUSG00000020778	69535	Ten1	protein_coding	58.8301	-0.377746	0.2267	-1.66628	0.095657	0.976135
ENSMUSG00000025240	83493	Sacm1l	protein_coding	3228.54	0.161946	0.0971891	1.6663	0.0956532	0.976135
ENSMUSG00000032228	21406	Tcf12	protein_coding	1312.01	0.165652	0.099455	1.6656	0.0957929	0.976135
ENSMUSG00000073802	12579	Cdkn2b	protein_coding	6.51364	-0.975786	0.585767	-1.66583	0.0957478	0.976135
ENSMUSG00000085826	NA		antisense	143.575	0.456215	0.273835	1.66602	0.0957086	0.976135
ENSMUSG00000043003	242505	Rasef	protein_coding	10.0403	-0.936177	0.562464	-1.66442	0.0960282	0.977411
ENSMUSG00000047648	71865	Fbxo30	protein_coding	711.564	0.216351	0.129971	1.66461	0.0959908	0.977411
ENSMUSG00000058997	219189	Vwa8	protein_coding	14957.3	0.243168	0.146115	1.66423	0.0960671	0.977411
ENSMUSG00000018574	11370	Acadvl	protein_coding	22936.4	0.149388	0.0897879	1.66379	0.0961546	0.977795
ENSMUSG00000000838	14265	Fmr1	protein_coding	1820.65	0.170794	0.105708	1.61572	0.106155	0.978426
ENSMUSG00000000934	72960	Top1mt	protein_coding	1200.73	-0.180945	0.113471	-1.59464	0.110793	0.978426
ENSMUSG00000001034	23939	Mapk7	protein_coding	91.6865	-0.363462	0.223119	-1.62901	0.103312	0.978426
ENSMUSG00000001323	27364	Srr	protein_coding	7095.64	0.139029	0.0843922	1.64742	0.0994725	0.978426
ENSMUSG00000001376	73288	Vps50	protein_coding	623.301	0.16252	0.09795	1.65922	0.0970721	0.978426
ENSMUSG00000002718	110750	Cse1l	protein_coding	1754.24	0.177364	0.110031	1.61195	0.106972	0.978426
ENSMUSG00000002831	57435	Plin4	protein_coding	1175.04	1.00007	0.607462	1.64632	0.0996989	0.978426
ENSMUSG00000002992	11813	Apoc2	protein_coding	302.775	-0.519185	0.317197	-1.63679	0.101675	0.978426
ENSMUSG00000003199	68047	Mpnd	protein_coding	1701.83	-0.376969	0.232546	-1.62105	0.105006	0.978426
ENSMUSG00000004018	67030	Fancl	protein_coding	246.067	0.24723	0.153505	1.61056	0.107275	0.978426
ENSMUSG00000005034	18749	Prkacb	protein_coding	2867.23	0.127239	0.0767925	1.65692	0.0975364	0.978426
ENSMUSG00000006418	81018	Rnf114	protein_coding	2975.34	-0.154821	0.0961747	-1.60979	0.107444	0.978426
ENSMUSG00000006575	51799	Rundc3a	protein_coding	33.7884	-0.420026	0.259322	-1.61971	0.105295	0.978426
ENSMUSG00000009733	21422	Tfcp2	protein_coding	538.233	-0.15709	0.098284	-1.59833	0.10997	0.978426
ENSMUSG00000010660	18799	Plcd1	protein_coding	26.2281	-0.481527	0.293285	-1.64184	0.100623	0.978426
ENSMUSG00000011008	68279	Mcoln2	protein_coding	14.7285	0.725199	0.441924	1.641	0.100796	0.978426
ENSMUSG00000014599	12977	Csf1	protein_coding	865.426	-0.258906	0.159185	-1.62645	0.103853	0.978426
ENSMUSG00000014846	67971	Tppp3	protein_coding	8.91988	-0.902699	0.566151	-1.59445	0.110836	0.978426
ENSMUSG00000014932	22612	Yes1	protein_coding	1891.58	0.181918	0.111442	1.63239	0.102596	0.978426
ENSMUSG00000015112	50799	Slc25a13	protein_coding	12519.5	0.127671	0.0797613	1.60066	0.109453	0.978426
ENSMUSG00000015605	20807	Srf	protein_coding	387.498	-0.276418	0.166908	-1.65611	0.0976997	0.978426
ENSMUSG00000015647	16776	Lama5	protein_coding	175.961	-0.355096	0.221566	-1.60266	0.10901	0.978426
ENSMUSG00000015733	12343	Capza2	protein_coding	3340.29	0.141738	0.0871447	1.62647	0.10385	0.978426
ENSMUSG00000017291	216965	Taok1	protein_coding	3470.78	0.159191	0.0989961	1.60805	0.107824	0.978426
ENSMUSG00000018861	14149	Fdxr	protein_coding	653.628	-0.321015	0.198944	-1.61359	0.106616	0.978426
ENSMUSG00000019088	69537	Dnase1l1	protein_coding	269.03	-0.18695	0.113393	-1.64868	0.0992126	0.978426
ENSMUSG00000019558	102857	Slc6a8	protein_coding	182.011	-0.262628	0.162121	-1.61995	0.105244	0.978426
ENSMUSG00000019734	353499	Tmc4	protein_coding	463.666	-0.422104	0.25854	-1.63264	0.102544	0.978426
ENSMUSG00000019851	64058	Perp	protein_coding	5545.85	0.186476	0.113314	1.64566	0.0998332	0.978426
ENSMUSG00000019864	170728	Rtn4ip1	protein_coding	1509.15	0.175692	0.106436	1.65068	0.0988045	0.978426
ENSMUSG00000019889	19272	Ptprk	protein_coding	5212.9	0.145793	0.0902494	1.61545	0.106213	0.978426
ENSMUSG00000020121	117600	Srgap1	protein_coding	68.7914	-0.323466	0.200483	-1.61343	0.10665	0.978426
ENSMUSG00000020220	230895	Vps13d	protein_coding	6980.07	0.198408	0.123282	1.60939	0.107532	0.978426
ENSMUSG00000020305	65257	Asb3	protein_coding	248.871	0.180589	0.112163	1.61006	0.107384	0.978426
ENSMUSG00000020376	59044	Rnf130	protein_coding	2665.59	0.142661	0.0888677	1.60532	0.108423	0.978426
ENSMUSG00000020409	193116	Slu7	protein_coding	1957.27	0.122348	0.0754135	1.62237	0.104725	0.978426
ENSMUSG00000020463	104570	Ppp4r3b	protein_coding	2343.83	0.159592	0.0971279	1.64311	0.10036	0.978426
ENSMUSG00000020651	23985	Slc26a4	protein_coding	39.0926	0.468749	0.282186	1.66113	0.0966871	0.978426
ENSMUSG00000020681	11421	Ace	protein_coding	67.9809	-0.311607	0.194382	-1.60307	0.108919	0.978426
ENSMUSG00000020794	67128	Ube2g1	protein_coding	2254.55	0.152846	0.0924645	1.65303	0.0983249	0.978426
ENSMUSG00000020836	216961	Coro6	protein_coding	10.5421	-0.795383	0.49706	-1.60018	0.10956	0.978426
ENSMUSG00000020948	66689	Klhl28	protein_coding	520.213	0.175188	0.107685	1.62686	0.103768	0.978426
ENSMUSG00000021125	11847	Arg2	protein_coding	11.3702	0.752661	0.467367	1.61043	0.107304	0.978426
ENSMUSG00000021143	217893	Pacs2	protein_coding	1157.88	-0.169205	0.102232	-1.65512	0.0979003	0.978426
ENSMUSG00000021552	56278	Gkap1	protein_coding	465.719	0.163026	0.0993317	1.64123	0.10075	0.978426
ENSMUSG00000021624	17079	Cd180	protein_coding	169.402	0.362199	0.225089	1.60914	0.107586	0.978426
ENSMUSG00000022096	15460	Hr	protein_coding	52.2519	-0.438323	0.268514	-1.6324	0.102595	0.978426
ENSMUSG00000022231	20356	Sema5a	protein_coding	89.2827	-0.472084	0.291025	-1.62214	0.104773	0.978426
ENSMUSG00000022322	20419	Shcbp1	protein_coding	17.5859	0.616631	0.37201	1.65756	0.0974054	0.978426
ENSMUSG00000022425	18606	Enpp2	protein_coding	3322.37	0.377174	0.234585	1.60784	0.107871	0.978426
ENSMUSG00000022474	29858	Pmm1	protein_coding	143.535	-0.366749	0.228768	-1.60315	0.108901	0.978426
ENSMUSG00000022533	224088	Atp13a3	protein_coding	8517.7	0.189332	0.118472	1.59812	0.110016	0.978426
ENSMUSG00000022559	30840	Fbxl6	protein_coding	348.074	-0.274581	0.167704	-1.63729	0.10157	0.978426
ENSMUSG00000022617	12651	Chkb	protein_coding	166.746	-0.352259	0.219465	-1.60508	0.108477	0.978426
ENSMUSG00000022664	74102	Slc35a5	protein_coding	1316.56	0.191634	0.115567	1.6582	0.0972766	0.978426
ENSMUSG00000022685	74108	Parn	protein_coding	1114.79	0.13646	0.082591	1.65224	0.0984855	0.978426
ENSMUSG00000022802	239833	Lmln	protein_coding	140.876	0.297529	0.184235	1.61494	0.106323	0.978426
ENSMUSG00000022811	22661	Zfp148	protein_coding	2184.54	0.150474	0.0930898	1.61645	0.105998	0.978426
ENSMUSG00000022853	74147	Ehhadh	protein_coding	21051.1	0.29887	0.182767	1.63525	0.101996	0.978426
ENSMUSG00000023057	14079	Fabp2	protein_coding	6958.43	0.28432	0.172746	1.64589	0.099787	0.978426
ENSMUSG00000023087	12457	Noct	protein_coding	1076.21	0.563127	0.345727	1.62882	0.103352	0.978426
ENSMUSG00000023267	14409	Gabrr2	protein_coding	11.9791	-0.751292	0.470175	-1.5979	0.110066	0.978426
ENSMUSG00000023942	63959	Slc29a1	protein_coding	18204.1	-0.188248	0.11756	-1.6013	0.109312	0.978426
[truncated: 20,307 more rows]

## Sheet: Sup Tab 5B
Supplementary Table 3B Differential gene expression analysis, fishmeal fed mice versus beef fed mice.
Ensembl	entrezgene_id	entrezgene_accession	gene_biotype	baseMean	log2FoldChange	lfcSE	stat	pvalue	padj
ENSMUSG00000021670	15357	Hmgcr	protein_coding	3516.97	-1.24553	0.137992	-9.02612	1.78e-19	2.95e-15
ENSMUSG00000059743	110196	Fdps	protein_coding	428.315	-2.12424	0.285898	-7.43005	1.09e-13	9e-10
ENSMUSG00000033105	16987	Lss	protein_coding	2824.73	-1.10081	0.15951	-6.90119	5.16e-12	2.85e-08
ENSMUSG00000091867	233005	Cyp2a22	protein_coding	16790.4	0.862552	0.127933	6.74221	1.56e-11	6.46e-08
ENSMUSG00000022351	20775	Sqle	protein_coding	1395.02	-2.25331	0.338472	-6.65732	2.79e-11	9.24e-08
ENSMUSG00000031613	15446	Hpgd	protein_coding	7307.34	0.478654	0.0789332	6.06403	1.33e-09	3.67e-06
ENSMUSG00000026675	15490	Hsd17b7	protein_coding	2986.58	-0.921224	0.157455	-5.85073	4.89e-09	1.16e-05
ENSMUSG00000031349	18194	Nsdhl	protein_coding	2492.53	-1.26983	0.223681	-5.67698	1.37e-08	2.84e-05
ENSMUSG00000058258	319554	Idi1	protein_coding	2662.93	-1.5889	0.289011	-5.49772	3.85e-08	7.09e-05
ENSMUSG00000100094	NA		lincRNA	4863.05	-1.13619	0.207668	-5.47117	4.47e-08	7.41e-05
ENSMUSG00000031604	66234	Msmo1	protein_coding	4950.36	-1.21119	0.227286	-5.32891	9.88e-08	0.000136473
ENSMUSG00000058454	13360	Dhcr7	protein_coding	3380.6	-1.19064	0.222881	-5.34202	9.19e-08	0.000136473
ENSMUSG00000020429	16006	Igfbp1	protein_coding	1797.26	-1.42968	0.274813	-5.20237	1.97e-07	0.000250866
ENSMUSG00000001467	13121	Cyp51	protein_coding	4124.56	-1.25967	0.247119	-5.09744	3.44e-07	0.000407593
ENSMUSG00000083287	NA		processed_pseudogene	47.2214	-1.84794	0.363501	-5.08372	3.7e-07	0.000408985
ENSMUSG00000024378	170459	Stard4	protein_coding	6411.24	-0.555496	0.110791	-5.0139	5.33e-07	0.000552548
ENSMUSG00000100862	NA		unprocessed_pseudogene	9874.9	1.72472	0.351569	4.90578	9.31e-07	0.000907292
ENSMUSG00000027605	60525	Acss2	protein_coding	6393.15	-1.11975	0.233176	-4.80215	1.57e-06	0.00144544
ENSMUSG00000044254	100102	Pcsk9	protein_coding	1313.33	-1.25802	0.263003	-4.78328	1.72e-06	0.00150444
ENSMUSG00000021273	14137	Fdft1	protein_coding	4476.58	-0.914776	0.193352	-4.73115	2.23e-06	0.00185017
ENSMUSG00000044042	14260	Fmn1	protein_coding	729.415	-0.893973	0.190112	-4.70234	2.57e-06	0.00203003
ENSMUSG00000102349	NA		TEC	31.0181	2.7054	0.587203	4.60726	4.08e-06	0.00307395
ENSMUSG00000049124	NA		processed_pseudogene	149.975	0.85872	0.186941	4.59352	4.36e-06	0.00314076
ENSMUSG00000042216	52850	Sgsm1	protein_coding	287.951	-0.850629	0.19359	-4.39396	1.11e-05	0.00768692
ENSMUSG00000021364	54326	Elovl2	protein_coding	32463.2	-0.445454	0.101638	-4.38276	1.17e-05	0.00776944
ENSMUSG00000074213	NA		antisense	21.5221	-1.77492	0.414671	-4.28031	1.87e-05	0.0118976
ENSMUSG00000020926	11488	Adam11	protein_coding	327.282	1.15872	0.272258	4.25596	2.08e-05	0.0124549
ENSMUSG00000066441	17252	Rdh11	protein_coding	2780.39	-1.03823	0.244085	-4.25356	2.1e-05	0.0124549
ENSMUSG00000033498	140476	Strc	protein_coding	9.32545	-2.42009	0.57123	-4.23663	2.27e-05	0.0129685
ENSMUSG00000042010	100705	Acacb	protein_coding	5177.71	-1.20212	0.286059	-4.20237	2.64e-05	0.0145937
ENSMUSG00000040543	327958	Pitpnm3	protein_coding	16.4198	-1.50382	0.36898	-4.07561	4.59e-05	0.0242888
ENSMUSG00000089791	NA		processed_pseudogene	37.2132	-0.967877	0.237773	-4.0706	4.69e-05	0.0242888
ENSMUSG00000084761	NA		antisense	16.2152	-1.59041	0.395567	-4.02058	5.81e-05	0.029159
ENSMUSG00000032041	117149	Tirap	protein_coding	1694.06	-0.392008	0.0988951	-3.96388	7.37e-05	0.0359489
ENSMUSG00000022216	19186	Psme1	protein_coding	2713.38	0.485459	0.123295	3.93738	8.24e-05	0.0390111
ENSMUSG00000093930	208715	Hmgcs1	protein_coding	23969.7	-0.938674	0.242768	-3.86655	0.000110388	0.0508243
ENSMUSG00000006850	71983	Tmco6	protein_coding	236.762	-0.74629	0.199357	-3.74349	0.000181484	0.0797515
ENSMUSG00000049233	NA		processed_pseudogene	57.3274	-1.45828	0.389746	-3.74162	0.000182839	0.0797515
ENSMUSG00000001630	232533	Stk38l	protein_coding	1142.92	-0.526183	0.142432	-3.69427	0.000220524	0.0937225
ENSMUSG00000098363	NA		miRNA	27.5034	-1.30416	0.354422	-3.67969	0.000233521	0.0967654
ENSMUSG00000112276	NA		antisense	95.764	-0.789708	0.215168	-3.67019	0.000242366	0.0979807
ENSMUSG00000054453	236643	Sytl5	protein_coding	123.278	-1.40515	0.384469	-3.65478	0.000257405	0.101583
ENSMUSG00000057666	14433	Gapdh	protein_coding	1281.38	1.35585	0.372207	3.64272	0.000269777	0.102531
ENSMUSG00000077148	NA		snRNA	32.534	-2.04001	0.560375	-3.64043	0.00027218	0.102531
ENSMUSG00000090610	NA		processed_pseudogene	274.569	-1.14867	0.316143	-3.63339	0.000279723	0.103031
ENSMUSG00000104793	NA		TEC	23.1356	-1.54018	0.425714	-3.61788	0.000297022	0.107025
ENSMUSG00000064369	NA		Mt_tRNA	16.3983	1.70011	0.475564	3.57494	0.000350305	0.123539
ENSMUSG00000006517	192156	Mvd	protein_coding	718.54	-1.75986	0.494018	-3.56233	0.00036758	0.124699
ENSMUSG00000064357	17705	ATP6	protein_coding	4370.37	1.00472	0.282099	3.56157	0.000368643	0.124699
ENSMUSG00000062181	13909	Ces3b	protein_coding	9301.77	-0.780845	0.224661	-3.47566	0.000509606	0.168934
ENSMUSG00000024978	14732	Gpam	protein_coding	16146.3	-0.555412	0.161717	-3.43446	0.000593725	0.192961
ENSMUSG00000093687	NA		processed_pseudogene	12.3943	-2.076	0.606887	-3.42073	0.000624535	0.19907
ENSMUSG00000032193	16835	Ldlr	protein_coding	10415.5	-0.519673	0.152238	-3.41355	0.000641232	0.200536
ENSMUSG00000027952	68603	Pmvk	protein_coding	1867.69	-0.759262	0.22285	-3.40705	0.000656697	0.20157
ENSMUSG00000041653	116939	Pnpla3	protein_coding	237.478	-1.24349	0.368919	-3.37063	0.000749977	0.226016
ENSMUSG00000058794	18022	Nfe2	protein_coding	26.8005	-1.4214	0.423101	-3.35948	0.000780892	0.23113
ENSMUSG00000025429	19201	Pstpip2	protein_coding	1262.15	-0.660774	0.197888	-3.33913	0.000840407	0.244382
ENSMUSG00000019437	68385	Tlcd1	protein_coding	1466.69	-0.455297	0.136744	-3.32955	0.000869852	0.248583
ENSMUSG00000078881	668039	Gm14434	protein_coding	49.3713	3.74667	1.13071	3.31355	0.00092121	0.258798
ENSMUSG00000041293	77596	Adgrf1	protein_coding	144.316	-0.588014	0.178566	-3.29298	0.000991329	0.273855
ENSMUSG00000102525	NA		processed_pseudogene	61.0449	-0.868256	0.264123	-3.28732	0.00101145	0.274833
ENSMUSG00000078680	100039008	Mup10	protein_coding	1800.57	4.06811	1.23968	3.28159	0.00103222	0.275954
ENSMUSG00000030683	233878	Sez6l2	protein_coding	23.6865	-1.02945	0.315766	-3.26017	0.00111346	0.292946
ENSMUSG00000078687	100041687	Mup8	protein_coding	60.3381	3.23155	0.996191	3.2439	0.00117903	0.305351
ENSMUSG00000050490	NA		processed_pseudogene	91.7809	0.550281	0.171267	3.21301	0.00131352	0.334947
ENSMUSG00000092471	NA		unprocessed_pseudogene	103.73	-0.865459	0.270919	-3.19453	0.00140059	0.351738
ENSMUSG00000027562	12349	Car2	protein_coding	289.724	0.504158	0.158919	3.17242	0.00151176	0.371723
ENSMUSG00000091119	100039139	Ccdc152	protein_coding	17.1076	1.84999	0.583616	3.16988	0.00152502	0.371723
ENSMUSG00000063535	76373	Zfp773	protein_coding	95.5088	-0.729407	0.231825	-3.14637	0.00165312	0.397109
ENSMUSG00000032018	235293	Sc5d	protein_coding	41224.7	-0.62495	0.199562	-3.1316	0.00173857	0.411668
ENSMUSG00000017390	11676	Aldoc	protein_coding	235.22	-0.766306	0.245379	-3.12295	0.00179046	0.41668
ENSMUSG00000074472	619310	Zfp872	protein_coding	78.0468	-0.738356	0.236671	-3.11976	0.00181001	0.41668
ENSMUSG00000021252	58520	Erg28	protein_coding	4046.85	-0.377741	0.122139	-3.0927	0.00198344	0.450349
ENSMUSG00000020917	104112	Acly	protein_coding	19877.1	-0.787259	0.255706	-3.07877	0.00207855	0.465568
ENSMUSG00000039275	68837	Foxk2	protein_coding	859.007	-0.420217	0.136841	-3.07083	0.00213464	0.471756
ENSMUSG00000004880	98386	Lbr	protein_coding	543.188	-0.349963	0.114276	-3.06245	0.00219535	0.478789
ENSMUSG00000108487	NA		unprocessed_pseudogene	18.8426	0.998557	0.32755	3.04857	0.00229936	0.494959
ENSMUSG00000003053	13095	Cyp2c29	protein_coding	43311.5	0.475316	0.156706	3.03317	0.00241999	0.495201
ENSMUSG00000053646	235611	Plxnb1	protein_coding	3761.01	-0.515289	0.169814	-3.03443	0.00240992	0.495201
ENSMUSG00000065778	NA		snoRNA	10.1363	-1.95857	0.6454	-3.03467	0.00240803	0.495201
ENSMUSG00000075543	231903	Urad	protein_coding	1123.86	-0.512316	0.168444	-3.04147	0.00235427	0.495201
ENSMUSG00000030541	269951	Idh2	protein_coding	4379.3	0.542078	0.179073	3.02714	0.00246882	0.499034
ENSMUSG00000041431	268697	Ccnb1	protein_coding	12.9693	1.4929	0.497134	3.00301	0.00267325	0.527489
ENSMUSG00000061601	26875	Pclo	protein_coding	206.684	-0.603002	0.200779	-3.00331	0.00267064	0.527489
ENSMUSG00000104720	NA		sense_intronic	12.827	-1.30792	0.437033	-2.99274	0.00276485	0.539146
ENSMUSG00000045464	NA		processed_transcript	169.674	0.444747	0.148855	2.98778	0.00281016	0.541609
ENSMUSG00000031734	16373	Irx3	protein_coding	32.558	-1.02451	0.345085	-2.96888	0.00298891	0.562969
ENSMUSG00000097412	NA		transcribed_unprocessed_pseudogene	91.1976	0.482324	0.162412	2.96976	0.00298035	0.562969
ENSMUSG00000068749	26442	Psma5	protein_coding	1925.9	0.36188	0.122782	2.94733	0.00320529	0.59694
ENSMUSG00000097503	NA		antisense	44.6197	-0.915687	0.311694	-2.93777	0.00330578	0.608815
ENSMUSG00000105315	NA		processed_pseudogene	38.0883	0.873254	0.298019	2.93019	0.00338751	0.617011
ENSMUSG00000029311	114664	Hsd17b11	protein_coding	8538.98	0.312261	0.10697	2.91915	0.00350989	0.627203
ENSMUSG00000045294	231070	Insig1	protein_coding	16581.3	-0.744564	0.255426	-2.91499	0.00355699	0.627203
ENSMUSG00000116226	NA		TEC	68.6592	-1.00879	0.345745	-2.91772	0.00352601	0.627203
ENSMUSG00000085715	NA		antisense	19.5047	-1.71715	0.592217	-2.89953	0.00373722	0.652047
ENSMUSG00000108108	NA		TEC	12.8561	-1.52713	0.531426	-2.87364	0.00405769	0.695104
ENSMUSG00000118619	NA		unitary_pseudogene	14.2551	-1.15843	0.403235	-2.87285	0.00406788	0.695104
ENSMUSG00000113606	NA		processed_pseudogene	12.8985	-1.10534	0.385528	-2.86709	0.00414266	0.700658
ENSMUSG00000114247	NA		lincRNA	1461.77	-0.77767	0.272267	-2.85627	0.00428645	0.717655
ENSMUSG00000052752	224619	Traf7	protein_coding	753.506	-0.335633	0.117864	-2.84763	0.0044046	0.723087
ENSMUSG00000087382	NA		antisense	1308.13	-0.714448	0.250902	-2.84752	0.00440614	0.723087
ENSMUSG00000045733	212518	Sprn	protein_coding	78.2054	0.539736	0.191008	2.82572	0.00471745	0.766585
ENSMUSG00000107800	NA		processed_pseudogene	80.0412	0.814994	0.288949	2.82054	0.00479428	0.771507
ENSMUSG00000064354	17709	COX2	protein_coding	8105.71	1.04463	0.371994	2.80819	0.00498214	0.794028
ENSMUSG00000023122	69083	Sult1c2	protein_coding	916.005	0.474922	0.169618	2.79996	0.00511097	0.799192
ENSMUSG00000075552	100041375	Cyp3a41b	protein_coding	7679.3	0.892589	0.318632	2.80132	0.0050894	0.799192
ENSMUSG00000024665	56473	Fads2	protein_coding	52266.3	-0.644272	0.23064	-2.79342	0.00521546	0.807714
ENSMUSG00000025014	21673	Dntt	protein_coding	202.097	-0.702778	0.253442	-2.77294	0.00555531	0.807714
ENSMUSG00000030905	12971	Crym	protein_coding	22.3535	0.797284	0.286533	2.78252	0.00539377	0.807714
ENSMUSG00000079470	195434	Utp14b	protein_coding	1409.78	-0.539499	0.193678	-2.78555	0.00534377	0.807714
ENSMUSG00000106783	NA		lincRNA	20.7241	-1.02287	0.367905	-2.78026	0.00543148	0.807714
ENSMUSG00000110830	NA		antisense	39.7027	-1.10967	0.400031	-2.77395	0.00553794	0.807714
ENSMUSG00000113441	NA		lincRNA	205.808	-0.393375	0.141756	-2.77501	0.00551994	0.807714
ENSMUSG00000116995	NA		transcribed_processed_pseudogene	463.247	0.377179	0.135253	2.78869	0.00529217	0.807714
ENSMUSG00000044916	75641	1700029I15Rik	protein_coding	85.0045	-0.497391	0.179812	-2.76618	0.00567177	0.817475
ENSMUSG00000046688	211550	Tifa	protein_coding	1184.9	0.331317	0.120057	2.75965	0.0057863	0.819726
ENSMUSG00000110827	NA		lincRNA	267.624	-0.70326	0.254749	-2.7606	0.00576956	0.819726
ENSMUSG00000102595	NA		lincRNA	50.0642	0.92139	0.334412	2.75526	0.00586457	0.823773
ENSMUSG00000031458	66423	Coprs	protein_coding	75.9623	0.581875	0.211601	2.74987	0.00596196	0.830416
ENSMUSG00000097203	NA		lincRNA	693.035	-0.451884	0.164526	-2.74658	0.0060221	0.831803
ENSMUSG00000118384	NA		lincRNA	17.4297	-0.972677	0.354558	-2.74335	0.00608161	0.83308
ENSMUSG00000023832	110460	Acat2	protein_coding	2302.89	-0.477434	0.174235	-2.74018	0.00614056	0.834261
ENSMUSG00000029016	26372	Clcn6	protein_coding	285.939	-0.491355	0.179688	-2.73449	0.00624777	0.841926
ENSMUSG00000060227	319996	Casc4	protein_coding	350.259	0.419732	0.153662	2.73152	0.00630428	0.842689
ENSMUSG00000041939	17855	Mvk	protein_coding	528.196	-0.727616	0.266821	-2.72698	0.00639172	0.847543
ENSMUSG00000047462	319293	Gpr141b	protein_coding	11.9504	1.26338	0.464959	2.71718	0.00658402	0.866112
ENSMUSG00000106590	NA		TEC	33.4779	0.638849	0.23548	2.71296	0.00666848	0.870315
ENSMUSG00000109165	NA		sense_intronic	69.4045	-0.794383	0.293257	-2.70883	0.00675218	0.874355
ENSMUSG00000056035	13112	Cyp3a11	protein_coding	96134.6	0.452855	0.168319	2.69046	0.00713542	0.916818
ENSMUSG00000029086	19126	Prom1	protein_coding	275.596	1.56839	0.584715	2.68231	0.00731159	0.918104
ENSMUSG00000081865	NA		processed_pseudogene	12.8628	1.08983	0.406146	2.68335	0.00728895	0.918104
ENSMUSG00000111253	NA		lincRNA	20.0095	-1.15592	0.430583	-2.68455	0.00726276	0.918104
ENSMUSG00000038656	13114	Cyp3a16	protein_coding	7545	1.58004	0.590203	2.67711	0.00742601	0.925459
ENSMUSG00000021552	56278	Gkap1	protein_coding	417.327	0.305488	0.114236	2.67417	0.00749138	0.926639
ENSMUSG00000010663	76267	Fads1	protein_coding	31841.2	-0.501097	0.187732	-2.66921	0.00760296	0.931755
ENSMUSG00000083557	NA		processed_pseudogene	105.933	-0.466299	0.174817	-2.66735	0.00764517	0.931755
ENSMUSG00000095159	NA		processed_pseudogene	20.6701	0.985383	0.36988	2.66406	0.0077204	0.934056
ENSMUSG00000004038	14864	Gstm3	protein_coding	1433.24	0.818718	0.309899	2.64188	0.00824464	0.955404
ENSMUSG00000010025	11671	Aldh3a2	protein_coding	29702.9	0.29431	0.111511	2.63929	0.00830792	0.955404
ENSMUSG00000025153	14104	Fasn	protein_coding	37131.8	-0.672609	0.255938	-2.62802	0.00858838	0.955404
ENSMUSG00000027577	11438	Chrna4	protein_coding	308.556	-1.95473	0.744112	-2.62694	0.00861572	0.955404
ENSMUSG00000027999	66350	Pla2g12a	protein_coding	290.45	0.622161	0.236305	2.63287	0.00846666	0.955404
ENSMUSG00000028464	22004	Tpm2	protein_coding	550.713	0.583967	0.222438	2.62531	0.00865712	0.955404
ENSMUSG00000028680	12795	Plk3	protein_coding	1125.5	-0.825429	0.312918	-2.63785	0.00834339	0.955404
ENSMUSG00000029482	78894	Aacs	protein_coding	1612.03	-0.908037	0.34312	-2.64641	0.008135	0.955404
ENSMUSG00000030145	72720	Zfp248	protein_coding	20.0526	-0.853219	0.325225	-2.62347	0.00870383	0.955404
ENSMUSG00000057729	19152	Prtn3	protein_coding	10.8063	-2.14463	0.81573	-2.62909	0.00856128	0.955404
ENSMUSG00000060923	75572	Acyp2	protein_coding	64.5821	0.825767	0.311194	2.65354	0.00796512	0.955404
ENSMUSG00000062647	27176	Rpl7a	protein_coding	2218.21	0.585077	0.221965	2.6359	0.00839143	0.955404
ENSMUSG00000065556	NA		miRNA	24.9419	-1.10329	0.418534	-2.63609	0.00838674	0.955404
ENSMUSG00000086443	NA		processed_transcript	38.805	-0.785759	0.299087	-2.6272	0.00860913	0.955404
ENSMUSG00000086358	NA		processed_transcript	50.7965	-0.847898	0.323538	-2.6207	0.00877484	0.956862
ENSMUSG00000032883	74205	Acsl3	protein_coding	2094.58	-0.541407	0.207378	-2.61073	0.00903502	0.957759
ENSMUSG00000060407	13085	Cyp2a12	protein_coding	35431.5	0.341123	0.130732	2.60933	0.00907198	0.957759
ENSMUSG00000061292	100041449	Cyp3a59	protein_coding	2110.8	0.502124	0.192238	2.61199	0.00900166	0.957759
ENSMUSG00000082896	NA		processed_pseudogene	14.9756	1.06373	0.406723	2.61537	0.00891309	0.957759
ENSMUSG00000089756	667962	Zfp966	protein_coding	11.5258	-1.54748	0.592612	-2.61129	0.00902004	0.957759
ENSMUSG00000000001	14679	Gnai3	protein_coding	4229.15	0.0823224	0.156853	0.524837	0.599697	0.999971
ENSMUSG00000000028	12544	Cdc45	protein_coding	47.991	0.00483467	0.255967	0.0188879	0.984931	0.999971
ENSMUSG00000000031	NA		lincRNA	30.1028	-1.18699	0.500446	-2.37186	0.0176988	0.999971
ENSMUSG00000000049	11818	Apoh	protein_coding	108445	0.0715026	0.12208	0.585703	0.558075	0.999971
ENSMUSG00000000056	67608	Narf	protein_coding	2381.63	-0.310783	0.166179	-1.87017	0.0614603	0.999971
ENSMUSG00000000058	12390	Cav2	protein_coding	157.192	0.075142	0.163821	0.458684	0.646461	0.999971
ENSMUSG00000000078	23849	Klf6	protein_coding	990.508	-0.107683	0.18748	-0.574369	0.565718	0.999971
ENSMUSG00000000085	29871	Scmh1	protein_coding	468.332	0.0649848	0.102763	0.632375	0.527142	0.999971
ENSMUSG00000000088	12858	Cox5a	protein_coding	1092.72	0.219968	0.236779	0.929003	0.352888	0.999971
ENSMUSG00000000093	21385	Tbx2	protein_coding	109.023	-0.229038	0.220192	-1.04017	0.298259	0.999971
ENSMUSG00000000120	18053	Ngfr	protein_coding	311.326	0.168909	0.245167	0.688956	0.490851	0.999971
ENSMUSG00000000126	216795	Wnt9a	protein_coding	37.9768	0.219596	0.273631	0.802526	0.422249	0.999971
ENSMUSG00000000127	14158	Fer	protein_coding	541.679	0.0754097	0.142213	0.53026	0.595931	0.999971
ENSMUSG00000000131	74204	Xpo6	protein_coding	1986.79	-0.0234411	0.113594	-0.206359	0.836511	0.999971
ENSMUSG00000000134	209446	Tfe3	protein_coding	1321.21	-0.0498155	0.113491	-0.438936	0.660708	0.999971
ENSMUSG00000000142	12006	Axin2	protein_coding	568.753	0.107926	0.257672	0.418852	0.675324	0.999971
ENSMUSG00000000148	231841	Brat1	protein_coding	472.176	-0.293723	0.229151	-1.28179	0.199918	0.999971
ENSMUSG00000000149	14673	Gna12	protein_coding	3342.05	0.152087	0.221819	0.685634	0.492944	0.999971
ENSMUSG00000000154	18400	Slc22a18	protein_coding	3501.06	0.02	0.255352	0.0783233	0.937571	0.999971
ENSMUSG00000000159	72058	Igsf5	protein_coding	324.303	0.133455	0.162714	0.820181	0.412113	0.999971
ENSMUSG00000000167	72614	Pih1d2	protein_coding	24.8727	-0.119973	0.284343	-0.421929	0.673077	0.999971
ENSMUSG00000000168	235339	Dlat	protein_coding	2038.58	0.058644	0.140219	0.418232	0.675778	0.999971
ENSMUSG00000000171	66925	Sdhd	protein_coding	8401.25	0.0981602	0.144121	0.681097	0.49581	0.999971
ENSMUSG00000000184	12444	Ccnd2	protein_coding	788.357	-0.137838	0.187404	-0.735511	0.462028	0.999971
ENSMUSG00000000194	277463	Gpr107	protein_coding	1189.21	-0.134643	0.0992921	-1.35603	0.175091	0.999971
ENSMUSG00000000204	20558	Slfn4	protein_coding	19.2758	0.813733	0.404033	2.01403	0.0440067	0.999971
ENSMUSG00000000244	27027	Tspan32	protein_coding	24.4166	-0.278716	0.377807	-0.737721	0.460684	0.999971
ENSMUSG00000000247	16870	Lhx2	protein_coding	143.9	0.0566829	0.258645	0.219153	0.826531	0.999971
ENSMUSG00000000253	66355	Gmpr	protein_coding	30.7136	0.140251	0.309987	0.452443	0.65095	0.999971
ENSMUSG00000000266	23947	Mid2	protein_coding	505.128	-0.0039191	0.160295	-0.0244494	0.980494	0.999971
ENSMUSG00000000275	217069	Trim25	protein_coding	6265.64	0.0290278	0.13119	0.221265	0.824886	0.999971
ENSMUSG00000000276	56077	Dgke	protein_coding	128.756	-0.206578	0.174673	-1.18265	0.236946	0.999971
ENSMUSG00000000278	74617	Scpep1	protein_coding	2198.8	-0.169809	0.133167	-1.27516	0.202253	0.999971
ENSMUSG00000000282	17428	Mnt	protein_coding	591.521	-0.250884	0.216451	-1.15908	0.246425	0.999971
ENSMUSG00000000290	16414	Itgb2	protein_coding	372.829	0.155438	0.237245	0.65518	0.512352	0.999971
ENSMUSG00000000295	69692	Hddc2	protein_coding	37.5819	-0.0171732	0.223925	-0.0766919	0.938869	0.999971
ENSMUSG00000000296	21987	Tpd52l1	protein_coding	263.083	0.33333	0.188683	1.76662	0.0772923	0.999971
ENSMUSG00000000301	18618	Pemt	protein_coding	16571.8	-0.0256242	0.187623	-0.136573	0.891369	0.999971
ENSMUSG00000000303	12550	Cdh1	protein_coding	1129.36	-0.0102883	0.340786	-0.0301898	0.975916	0.999971
ENSMUSG00000000305	12561	Cdh4	protein_coding	33.9256	0.0158964	0.321643	0.0494224	0.960583	0.999971
ENSMUSG00000000317	12029	Bcl6b	protein_coding	118.065	0.0890587	0.189474	0.470032	0.638332	0.999971
ENSMUSG00000000318	17312	Clec10a	protein_coding	18.603	-0.00963647	0.381822	-0.0252382	0.979865	0.999971
ENSMUSG00000000320	11684	Alox12	protein_coding	23.4132	-0.0681152	0.315772	-0.21571	0.829214	0.999971
ENSMUSG00000000325	11877	Arvcf	protein_coding	740.063	0.100059	0.181707	0.550664	0.581864	0.999971
ENSMUSG00000000326	12846	Comt	protein_coding	18004.9	-0.0334708	0.20739	-0.16139	0.871786	0.999971
ENSMUSG00000000339	66368	Rtca	protein_coding	186.461	0.193546	0.147254	1.31437	0.188721	0.999971
ENSMUSG00000000340	13171	Dbt	protein_coding	6003.72	0.107765	0.173882	0.619759	0.535417	0.999971
ENSMUSG00000000346	23994	Dazap2	protein_coding	6725.32	0.0639632	0.11785	0.542749	0.587303	0.999971
ENSMUSG00000000355	68995	Mcts1	protein_coding	1105.07	-0.0514716	0.122016	-0.421844	0.673139	0.999971
ENSMUSG00000000359	19700	Rem1	protein_coding	23.9354	-0.245228	0.303538	-0.807898	0.419149	0.999971
ENSMUSG00000000374	216131	Trappc10	protein_coding	1352.98	-0.0655287	0.0939304	-0.697631	0.485408	0.999971
ENSMUSG00000000378	216527	Ccm2	protein_coding	539.211	0.0698511	0.205178	0.340441	0.733525	0.999971
ENSMUSG00000000384	21379	Tbrg4	protein_coding	1107.76	-0.136589	0.169816	-0.804338	0.421202	0.999971
ENSMUSG00000000385	50528	Tmprss2	protein_coding	467.515	-0.118882	0.153256	-0.775712	0.437919	0.999971
ENSMUSG00000000386	NA		polymorphic_pseudogene	177.72	-0.0878409	0.404849	-0.216972	0.82823	0.999971
ENSMUSG00000000392	14089	Fap	protein_coding	19.0557	-0.396518	0.36236	-1.09426	0.273839	0.999971
ENSMUSG00000000399	66108	Ndufa9	protein_coding	5794.14	0.165504	0.124452	1.32986	0.183563	0.999971
ENSMUSG00000000409	16818	Lck	protein_coding	39.2939	-0.0419138	0.27473	-0.152564	0.878742	0.999971
ENSMUSG00000000416	30785	Cttnbp2	protein_coding	22.6283	-0.197824	0.308667	-0.640897	0.52159	0.999971
ENSMUSG00000000420	14423	Galnt1	protein_coding	2447.44	0.103543	0.124768	0.829886	0.406603	0.999971
ENSMUSG00000000439	67027	Mkrn2	protein_coding	802.454	-0.0157946	0.115602	-0.136629	0.891324	0.999971
ENSMUSG00000000440	19016	Pparg	protein_coding	553.447	0.0351179	0.242253	0.144964	0.884739	0.999971
ENSMUSG00000000441	110157	Raf1	protein_coding	3373.07	0.0145506	0.118094	0.123212	0.901939	0.999971
ENSMUSG00000000486	54204	Septin1	protein_coding	70.7272	0.255161	0.221867	1.15006	0.250119	0.999971
ENSMUSG00000000489	18591	Pdgfb	protein_coding	70.7859	0.140351	0.194459	0.721753	0.470446	0.999971
ENSMUSG00000000530	11482	Acvrl1	protein_coding	136.985	-0.0931969	0.216702	-0.43007	0.667144	0.999971
ENSMUSG00000000531	56149	Grasp	protein_coding	79.464	0.0899234	0.238715	0.376697	0.706399	0.999971
ENSMUSG00000000532	11479	Acvr1b	protein_coding	841.098	0.00682961	0.112051	0.0609509	0.951398	0.999971
ENSMUSG00000000538	216810	Tom1l2	protein_coding	1941.84	-0.22579	0.148131	-1.52426	0.127444	0.999971
ENSMUSG00000000552	29813	Zfp385a	protein_coding	698.442	0.0353439	0.277183	0.127511	0.898536	0.999971
ENSMUSG00000000555	16402	Itga5	protein_coding	1372.66	0.134159	0.217348	0.617254	0.537067	0.999971
ENSMUSG00000000561	70465	Wdr77	protein_coding	440.234	0.180911	0.212363	0.851898	0.394271	0.999971
ENSMUSG00000000563	11950	Atp5pb	protein_coding	9279.58	0.211961	0.135034	1.56969	0.116487	0.999971
ENSMUSG00000000567	20682	Sox9	protein_coding	248.328	-0.184585	0.216365	-0.85312	0.393593	0.999971
ENSMUSG00000000568	11991	Hnrnpd	protein_coding	3371.45	0.128326	0.133795	0.959128	0.337495	0.999971
ENSMUSG00000000579	100040563	Dynlt1c	protein_coding	84.1223	-0.0630673	0.221159	-0.285167	0.775516	0.999971
ENSMUSG00000000581	57316	C1d	protein_coding	2163.2	0.124565	0.125287	0.994234	0.320109	0.999971
ENSMUSG00000000594	14667	Gm2a	protein_coding	4752.1	-0.059897	0.134932	-0.443904	0.657112	0.999971
ENSMUSG00000000600	79264	Krit1	protein_coding	1158.66	-0.0498641	0.126657	-0.393694	0.693807	0.999971
ENSMUSG00000000605	12727	Clcn4	protein_coding	3660.41	-0.0584828	0.0937464	-0.623841	0.532732	0.999971
ENSMUSG00000000628	15277	Hk2	protein_coding	113.441	-0.125771	0.22935	-0.548379	0.583432	0.999971
ENSMUSG00000000631	360013	Myo18a	protein_coding	5949.99	-0.156187	0.232985	-0.670372	0.502621	0.999971
ENSMUSG00000000673	107766	Haao	protein_coding	26953	-0.181433	0.15659	-1.15865	0.246598	0.999971
ENSMUSG00000000682	23833	Cd52	protein_coding	370.565	0.150528	0.194703	0.773116	0.439454	0.999971
ENSMUSG00000000686	67477	Abhd15	protein_coding	1459.85	-0.0653215	0.153058	-0.426777	0.669542	0.999971
ENSMUSG00000000690	15414	Hoxb6	protein_coding	9.87583	0.255077	0.844212	0.302148	0.762539	0.999971
ENSMUSG00000000693	16950	Loxl3	protein_coding	118.654	0.0104832	0.228903	0.0457978	0.963471	0.999971
ENSMUSG00000000708	18519	Kat2b	protein_coding	4979.07	0.127054	0.146433	0.867659	0.385581	0.999971
ENSMUSG00000000711	19344	Rab5b	protein_coding	6966.62	-0.101767	0.0727267	-1.39931	0.16172	0.999971
ENSMUSG00000000732	50723	Icosl	protein_coding	69.8343	-0.138425	0.193351	-0.715925	0.474037	0.999971
ENSMUSG00000000738	234847	Spg7	protein_coding	1583.29	0.0347956	0.133942	0.259782	0.795032	0.999971
ENSMUSG00000000739	57429	Sult5a1	protein_coding	412.406	-0.305344	0.266314	-1.14656	0.251564	0.999971
ENSMUSG00000000740	270106	Rpl13	protein_coding	1674.93	0.223616	0.220243	1.01531	0.309956	0.999971
ENSMUSG00000000743	234852	Chmp1a	protein_coding	1787.17	0.0103915	0.199233	0.0521575	0.958403	0.999971
ENSMUSG00000000751	68275	Rpa1	protein_coding	1808.99	-0.0255322	0.106971	-0.238683	0.811352	0.999971
ENSMUSG00000000753	20317	Serpinf1	protein_coding	22553.6	0.055131	0.170604	0.323151	0.746581	0.999971
ENSMUSG00000000759	259279	Tubgcp3	protein_coding	832.439	-0.0676161	0.136078	-0.496891	0.619266	0.999971
ENSMUSG00000000776	67065	Polr3d	protein_coding	299.053	0.111574	0.145982	0.764299	0.444689	0.999971
ENSMUSG00000000782	21414	Tcf7	protein_coding	283.15	0.0259659	0.13306	0.195144	0.84528	0.999971
ENSMUSG00000000787	13205	Ddx3x	protein_coding	16977.7	0.0190819	0.144154	0.132371	0.894691	0.999971
ENSMUSG00000000791	16161	Il12rb1	protein_coding	10.7008	-1.36442	0.532856	-2.56058	0.0104499	0.999971
ENSMUSG00000000804	237898	Usp32	protein_coding	1898.06	-0.0642809	0.156597	-0.410487	0.681449	0.999971
ENSMUSG00000000811	232223	Txnrd3	protein_coding	495.152	-0.0578548	0.122593	-0.471926	0.636979	0.999971
ENSMUSG00000000823	269401	Zfp512b	protein_coding	1743.55	-0.0295801	0.132614	-0.223053	0.823494	0.999971
ENSMUSG00000000826	13002	Dnajc5	protein_coding	3157.96	-0.091587	0.0953519	-0.960516	0.336796	0.999971
ENSMUSG00000000827	66314	Tpd52l2	protein_coding	1527.24	0.0409438	0.113208	0.361669	0.717599	0.999971
ENSMUSG00000000838	14265	Fmr1	protein_coding	1760.73	0.0777483	0.154125	0.504448	0.613947	0.999971
ENSMUSG00000000861	14025	Bcl11a	protein_coding	13.8962	-0.590214	0.41498	-1.42227	0.154947	0.999971
ENSMUSG00000000876	59038	Pxmp4	protein_coding	5220.27	-0.0838948	0.15263	-0.549662	0.582551	0.999971
ENSMUSG00000000881	53310	Dlg3	protein_coding	1142.4	0.0750785	0.113319	0.66254	0.507625	0.999971
ENSMUSG00000000884	13972	Gnb1l	protein_coding	37.5085	0.0442198	0.337834	0.130892	0.895861	0.999971
ENSMUSG00000000901	17385	Mmp11	protein_coding	41.6929	0.443823	0.272464	1.62892	0.103329	0.999971
ENSMUSG00000000902	20587	Smarcb1	protein_coding	810.18	0.0335119	0.146496	0.228756	0.819059	0.999971
ENSMUSG00000000915	29816	Hip1r	protein_coding	718.011	-0.0838872	0.177778	-0.471866	0.637022	0.999971
ENSMUSG00000000916	100609	Nsun5	protein_coding	318.262	-0.102919	0.135592	-0.759034	0.447832	0.999971
ENSMUSG00000000934	72960	Top1mt	protein_coding	1026.05	0.0832811	0.102146	0.815318	0.41489	0.999971
ENSMUSG00000000942	15401	Hoxa4	protein_coding	11.3207	0.501606	0.498159	1.00692	0.313974	0.999971
ENSMUSG00000000948	NA		protein_coding	70.5055	-0.132764	0.344126	-0.3858	0.699645	0.999971
ENSMUSG00000000957	17387	Mmp14	protein_coding	2603.14	0.0960692	0.189971	0.505704	0.613064	0.999971
ENSMUSG00000000958	20540	Slc7a7	protein_coding	155.665	-0.0354939	0.150524	-0.235803	0.813586	0.999971
ENSMUSG00000000959	69089	Oxa1l	protein_coding	1441.77	0.139192	0.139853	0.995279	0.319601	0.999971
ENSMUSG00000000976	217026	Heatr6	protein_coding	771.047	-0.160896	0.108204	-1.48698	0.137021	0.999971
ENSMUSG00000000982	20302	Ccl3	protein_coding	9.85722	0.244358	0.44142	0.553572	0.579872	0.999971
ENSMUSG00000001016	67781	Ilf2	protein_coding	1024.42	0.131078	0.102571	1.27793	0.201275	0.999971
ENSMUSG00000001017	66511	Chtop	protein_coding	2556.06	0.0260832	0.112715	0.231409	0.816997	0.999971
ENSMUSG00000001018	20615	Snapin	protein_coding	780.285	0.14021	0.121669	1.15239	0.249159	0.999971
ENSMUSG00000001025	20200	S100a6	protein_coding	60.6896	0.260218	0.345685	0.752762	0.451593	0.999971
ENSMUSG00000001029	15896	Icam2	protein_coding	97.5353	0.128898	0.220098	0.585639	0.558118	0.999971
ENSMUSG00000001034	23939	Mapk7	protein_coding	83.778	-0.295298	0.311162	-0.949018	0.342612	0.999971
ENSMUSG00000001036	13855	Epn2	protein_coding	597.121	-0.0200571	0.125088	-0.160343	0.872611	0.999971
ENSMUSG00000001039	27078	B9d1	protein_coding	14.5523	-0.111906	0.391571	-0.285787	0.775041	0.999971
ENSMUSG00000001052	99683	Sec24b	protein_coding	1221.68	-0.0960334	0.0901983	-1.06469	0.287015	0.999971
ENSMUSG00000001053	212706	N4bp3	protein_coding	125.085	0.0849323	0.329197	0.257998	0.796408	0.999971
ENSMUSG00000001054	66089	Rmnd5b	protein_coding	395.27	0.230894	0.163831	1.40934	0.158733	0.999971
ENSMUSG00000001056	52530	Nhp2	protein_coding	357.704	0.22044	0.223441	0.98657	0.323853	0.999971
ENSMUSG00000001062	72325	Vps9d1	protein_coding	639.579	-0.109449	0.203377	-0.538158	0.590468	0.999971
ENSMUSG00000001065	57247	Zfp276	protein_coding	781.431	-0.0238952	0.223873	-0.106736	0.914999	0.999971
ENSMUSG00000001082	68294	Mfsd10	protein_coding	126.678	0.069396	0.249041	0.278653	0.780511	0.999971
ENSMUSG00000001089	269593	Luzp1	protein_coding	1244.02	-0.0445412	0.129712	-0.343386	0.731308	0.999971
ENSMUSG00000001095	20500	Slc13a2	protein_coding	54.2283	0.579007	0.48606	1.19123	0.233564	0.999971
ENSMUSG00000001098	330171	Kctd10	protein_coding	688.466	-0.0336221	0.151431	-0.222029	0.824291	0.999971
ENSMUSG00000001100	67811	Poldip2	protein_coding	3977.31	0.10928	0.126732	0.862294	0.388526	0.999971
ENSMUSG00000001103	18292	Sebox	protein_coding	20.104	-0.456776	0.360319	-1.2677	0.204905	0.999971
ENSMUSG00000001105	55978	Ift20	protein_coding	967.806	0.160227	0.187968	0.852417	0.393983	0.999971
ENSMUSG00000001119	12833	Col6a1	protein_coding	593.013	0.234447	0.21897	1.07068	0.284314	0.999971
ENSMUSG00000001120	59093	Pcbp3	protein_coding	50.1915	0.0839329	0.297226	0.282388	0.777646	0.999971
ENSMUSG00000001123	16859	Lgals9	protein_coding	33409.1	0.0760321	0.135623	0.560614	0.575061	0.999971
ENSMUSG00000001127	11836	Araf	protein_coding	3954.22	-0.0943224	0.114506	-0.823731	0.410092	0.999971
ENSMUSG00000001128	18636	Cfp	protein_coding	972.684	-0.135035	0.334639	-0.403525	0.686562	0.999971
ENSMUSG00000001131	21857	Timp1	protein_coding	21.2541	0.058587	0.4502	0.130136	0.896459	0.999971
ENSMUSG00000001134	22294	Uxt	protein_coding	427.452	0.0255455	0.186506	0.136969	0.891055	0.999971
ENSMUSG00000001138	94218	Cnnm3	protein_coding	895.724	0.0345364	0.143434	0.240783	0.809723	0.999971
ENSMUSG00000001143	214895	Lman2l	protein_coding	1189.08	-0.0891152	0.108615	-0.820469	0.411949	0.999971
ENSMUSG00000001150	54387	Mcm3ap	protein_coding	1463.9	-0.174059	0.133042	-1.3083	0.190771	0.999971
ENSMUSG00000001151	18541	Pcnt	protein_coding	723.286	-0.0411511	0.171212	-0.240352	0.810058	0.999971
ENSMUSG00000001155	14317	Ftcd	protein_coding	19709.3	-0.121199	0.152153	-0.796561	0.425706	0.999971
ENSMUSG00000001156	17119	Mxd1	protein_coding	299.439	-0.139154	0.158803	-0.876268	0.380884	0.999971
ENSMUSG00000001157	23885	Gmcl1	protein_coding	524.979	0.0667186	0.167444	0.398453	0.690296	0.999971
ENSMUSG00000001158	66618	Snrnp27	protein_coding	606.85	0.264974	0.150667	1.75867	0.0786334	0.999971
ENSMUSG00000001166	114643	Oas1c	protein_coding	66.6176	-0.054662	0.182766	-0.299082	0.764878	0.999971
ENSMUSG00000001173	320634	Ocrl	protein_coding	511.609	-0.0602838	0.194849	-0.309387	0.757027	0.999971
ENSMUSG00000001175	12313	Calm1	protein_coding	6344.3	0.0887251	0.138632	0.640003	0.522171	0.999971
ENSMUSG00000001211	28169	Agpat3	protein_coding	10941.3	-0.00193791	0.192545	-0.0100647	0.99197	0.999971
ENSMUSG00000001227	20359	Sema6b	protein_coding	116.163	-0.0966421	0.309446	-0.312306	0.754808	0.999971
ENSMUSG00000001228	18140	Uhrf1	protein_coding	34.5013	0.203417	0.360696	0.563958	0.572782	0.999971
ENSMUSG00000001229	224897	Dpp9	protein_coding	2827.71	0.00438873	0.189923	0.0231079	0.981564	0.999971
ENSMUSG00000001240	54409	Ramp2	protein_coding	197.813	0.131366	0.169643	0.77437	0.438712	0.999971
ENSMUSG00000001247	54135	Lsr	protein_coding	5511.84	-0.0810105	0.245212	-0.33037	0.74112	0.999971
ENSMUSG00000001248	52857	Gramd1a	protein_coding	577.663	-0.096198	0.167414	-0.574612	0.565554	0.999971
ENSMUSG00000001249	15451	Hpn	protein_coding	13008.4	-0.147042	0.215244	-0.683143	0.494516	0.999971
ENSMUSG00000001270	12709	Ckb	protein_coding	126.828	0.16269	0.277368	0.586549	0.557507	0.999971
ENSMUSG00000001280	20683	Sp1	protein_coding	3736.02	-0.0616058	0.104411	-0.59003	0.555171	0.999971
ENSMUSG00000001281	16421	Itgb7	protein_coding	64.0434	0.208178	0.205861	1.01125	0.311896	0.999971
ENSMUSG00000001285	60315	Myg1	protein_coding	410.936	0.0373365	0.155447	0.240189	0.810184	0.999971
ENSMUSG00000001288	19411	Rarg	protein_coding	295.359	-0.129949	0.22071	-0.588776	0.556012	0.999971
ENSMUSG00000001289	56612	Pfdn5	protein_coding	3888.52	0.172437	0.154385	1.11693	0.264022	0.999971
ENSMUSG00000001300	13642	Efnb2	protein_coding	209.332	-0.109186	0.20683	-0.527902	0.597567	0.999971
ENSMUSG00000001305	67223	Rrp15	protein_coding	440.979	0.0391996	0.174917	0.224104	0.822676	0.999971
ENSMUSG00000001313	11858	Rnd2	protein_coding	215.007	0.209102	0.283335	0.738004	0.460512	0.999971
ENSMUSG00000001323	27364	Srr	protein_coding	6939.68	0.0145423	0.119389	0.121806	0.903053	0.999971
ENSMUSG00000001334	384061	Fndc5	protein_coding	35.9071	0.153108	0.311005	0.492301	0.622507	0.999971
ENSMUSG00000001348	11433	Acp5	protein_coding	3471.65	0.24742	0.224293	1.10311	0.269978	0.999971
ENSMUSG00000001366	71538	Fbxo9	protein_coding	1806.22	0.0232095	0.127546	0.18197	0.855606	0.999971
ENSMUSG00000001376	73288	Vps50	protein_coding	611.535	0.0266021	0.157834	0.168545	0.866155	0.999971
ENSMUSG00000001380	15115	Hars	protein_coding	1642.62	0.0167809	0.113485	0.147868	0.882447	0.999971
ENSMUSG00000001383	66492	Zmat2	protein_coding	3187.69	0.104336	0.134059	0.778279	0.436405	0.999971
ENSMUSG00000001403	68612	Ube2c	protein_coding	14.8825	0.23988	0.473009	0.507136	0.61206	0.999971
ENSMUSG00000001415	229512	Smg5	protein_coding	1582.87	-0.102462	0.125922	-0.813691	0.415822	0.999971
ENSMUSG00000001416	12462	Cct3	protein_coding	3843.15	0.222244	0.128999	1.72284	0.0849182	0.999971
ENSMUSG00000001418	56700	Glmp	protein_coding	2901.98	0.0477485	0.194074	0.246032	0.805657	0.999971
ENSMUSG00000001419	17261	Mef2d	protein_coding	1837.84	-0.228767	0.143335	-1.59603	0.110481	0.999971
ENSMUSG00000001420	71913	Tmem79	protein_coding	120.919	0.00238052	0.272311	0.00874192	0.993025	0.999971
ENSMUSG00000001424	56463	Snd1	protein_coding	5398.5	-0.0131457	0.159013	-0.0826701	0.934114	0.999971
ENSMUSG00000001435	12822	Col18a1	protein_coding	59413.9	-0.181643	0.259016	-0.701283	0.483127	0.999971
ENSMUSG00000001436	20509	Slc19a1	protein_coding	190.162	-0.0094707	0.269664	-0.0351203	0.971984	0.999971
ENSMUSG00000001440	16211	Kpnb1	protein_coding	7064.69	0.00157089	0.177177	0.00886624	0.992926	0.999971
ENSMUSG00000001441	19155	Npepps	protein_coding	1464.71	0.0505788	0.0972302	0.520196	0.602927	0.999971
ENSMUSG00000001444	57765	Tbx21	protein_coding	10.6009	0.23408	0.452419	0.517396	0.60488	0.999971
ENSMUSG00000001445	107732	Mrpl10	protein_coding	1399.34	0.117319	0.161454	0.726637	0.467448	0.999971
ENSMUSG00000001472	66855	Tcf25	protein_coding	7118.3	-0.0761269	0.108759	-0.699958	0.483953	0.999971
ENSMUSG00000001473	67951	Tubb6	protein_coding	232.4	0.479701	0.207514	2.31166	0.0207964	0.999971
ENSMUSG00000001482	23854	Def8	protein_coding	2962.04	-0.0458681	0.126228	-0.363376	0.716324	0.999971
ENSMUSG00000001493	17285	Meox1	protein_coding	18.6155	-0.229146	0.470438	-0.487091	0.626194	0.999971
ENSMUSG00000001506	12842	Col1a1	protein_coding	360.913	0.030956	0.391695	0.0790309	0.937008	0.999971
ENSMUSG00000001507	16400	Itga3	protein_coding	476.19	-0.159039	0.204513	-0.777645	0.436778	0.999971
ENSMUSG00000001517	14235	Foxm1	protein_coding	28.8966	-0.129937	0.374808	-0.346676	0.728835	0.999971
ENSMUSG00000001518	101142	Itfg2	protein_coding	337.7	-0.0126619	0.142413	-0.0889098	0.929154	0.999971
ENSMUSG00000001521	22158	Tulp3	protein_coding	69.2351	0.184138	0.183063	1.00587	0.314478	0.999971
ENSMUSG00000001524	14885	Gtf2h4	protein_coding	542.437	0.0916208	0.130299	0.703158	0.481957	0.999971
ENSMUSG00000001525	22154	Tubb5	protein_coding	2532.54	0.238957	0.160595	1.48795	0.136765	0.999971
ENSMUSG00000001542	192657	Ell2	protein_coding	3671.73	0.0138517	0.143036	0.0968412	0.922852	0.999971
ENSMUSG00000001552	16480	Jup	protein_coding	2185.89	0.0107773	0.226892	0.0474997	0.962115	0.999971
ENSMUSG00000001555	14230	Fkbp10	protein_coding	66.405	0.267049	0.293846	0.908805	0.363453	0.999971
ENSMUSG00000001569	433864	Nom1	protein_coding	1078.9	0.0877914	0.101924	0.861343	0.389049	0.999971
ENSMUSG00000001576	67458	Ergic1	protein_coding	4426.69	-0.0221035	0.129878	-0.170186	0.864864	0.999971
ENSMUSG00000001588	216859	Acap1	protein_coding	220.645	-0.0615669	0.18941	-0.325046	0.745146	0.999971
ENSMUSG00000001604	21401	Tcea3	protein_coding	3006.66	0.134177	0.13866	0.967671	0.333209	0.999971
ENSMUSG00000001627	15982	Ifrd1	protein_coding	367.218	0.0592862	0.159413	0.371903	0.709965	0.999971
ENSMUSG00000001632	78783	Brpf1	protein_coding	680.625	-0.110022	0.164474	-0.668936	0.503536	0.999971
ENSMUSG00000001642	11677	Akr1b3	protein_coding	262.449	0.298529	0.143511	2.08018	0.0375089	0.999971
ENSMUSG00000001663	14871	Gstt1	protein_coding	12607.5	0.237259	0.214415	1.10654	0.268494	0.999971
ENSMUSG00000001665	103140	Gstt3	protein_coding	2190.22	0.280802	0.246909	1.13727	0.255425	0.999971
ENSMUSG00000001666	13202	Ddt	protein_coding	5561.57	0.254767	0.177022	1.43919	0.150098	0.999971
ENSMUSG00000001670	234724	Tat	protein_coding	35617.8	-0.0241362	0.299816	-0.0805035	0.935837	0.999971
ENSMUSG00000001672	73608	Marveld3	protein_coding	18.087	-0.637164	0.358885	-1.7754	0.0758317	0.999971
ENSMUSG00000001674	66942	Ddx18	protein_coding	705.077	0.0907629	0.129788	0.699317	0.484354	0.999971
ENSMUSG00000001687	24109	Ubl3	protein_coding	2009.72	0.00492745	0.124776	0.0394903	0.968499	0.999971
ENSMUSG00000001700	107022	Gramd3	protein_coding	1794.46	-0.121229	0.154084	-0.786773	0.431415	0.999971
ENSMUSG00000001707	66143	Eef1e1	protein_coding	299.262	0.120854	0.153684	0.786382	0.431644	0.999971
ENSMUSG00000001729	11651	Akt1	protein_coding	2096.95	0.0556778	0.208465	0.267085	0.789404	0.999971
ENSMUSG00000001739	60363	Cldn15	protein_coding	26.5044	-0.14128	0.443576	-0.318503	0.750104	0.999971
ENSMUSG00000001741	16170	Il16	protein_coding	205.924	0.0499429	0.143459	0.348134	0.72774	0.999971
ENSMUSG00000001750	27060	Tcirg1	protein_coding	1635.75	-0.00893842	0.171237	-0.052199	0.95837	0.999971
ENSMUSG00000001751	27419	Naglu	protein_coding	794.017	0.062404	0.226845	0.275095	0.783243	0.999971
ENSMUSG00000001755	71743	Coasy	protein_coding	3826.56	0.1516	0.170749	0.88785	0.374621	0.999971
ENSMUSG00000001761	319757	Smo	protein_coding	285.771	0.051285	0.192428	0.266515	0.789843	0.999971
ENSMUSG00000001763	232670	Tspan33	protein_coding	341.606	0.0371221	0.213226	0.174098	0.861789	0.999971
ENSMUSG00000001767	66877	Crnkl1	protein_coding	636.912	-0.0170658	0.175292	-0.0973562	0.922443	0.999971
ENSMUSG00000001768	74030	Rin2	protein_coding	1129.92	-0.04153	0.120405	-0.34492	0.730155	0.999971
ENSMUSG00000001774	66917	Chordc1	protein_coding	2451.68	0.138926	0.152023	0.913846	0.360798	0.999971
ENSMUSG00000001783	28088	Rtcb	protein_coding	5010.49	0.0410672	0.0909814	0.451379	0.651716	0.999971
ENSMUSG00000001785	103136	Pwp1	protein_coding	621.75	0.172827	0.140682	1.22849	0.219261	0.999971
ENSMUSG00000001786	69754	Fbxo7	protein_coding	770.35	0.0925849	0.125992	0.73485	0.462431	0.999971
ENSMUSG00000001794	12336	Capns1	protein_coding	3199.49	0.219029	0.164777	1.32925	0.183766	0.999971
ENSMUSG00000001802	435965	Lrp3	protein_coding	774.416	-0.0423148	0.291561	-0.145132	0.884607	0.999971
ENSMUSG00000001829	20480	Clpb	protein_coding	1245.04	0.0509035	0.153468	0.331688	0.740125	0.999971
ENSMUSG00000001833	235072	Septin7	protein_coding	3206.07	0.140493	0.180468	0.778493	0.436279	0.999971
ENSMUSG00000001844	72881	Zdhhc4	protein_coding	603.767	0.0219858	0.173315	0.126855	0.899055	0.999971
ENSMUSG00000001847	19353	Rac1	protein_coding	4944.65	0.149533	0.152532	0.980339	0.326919	0.999971
ENSMUSG00000001855	227720	Nup214	protein_coding	1023.32	-0.116147	0.120631	-0.962822	0.335637	0.999971
ENSMUSG00000001870	268977	Ltbp1	protein_coding	214.766	0.207807	0.229403	0.905859	0.365011	0.999971
ENSMUSG00000001891	216558	Ugp2	protein_coding	20985.8	0.24842	0.177677	1.39815	0.162068	0.999971
ENSMUSG00000001909	212528	Trmt1	protein_coding	829.333	-0.0888541	0.163322	-0.544042	0.586413	0.999971
ENSMUSG00000001910	66830	Nacc1	protein_coding	1389.18	-0.111587	0.180671	-0.617627	0.536822	0.999971
ENSMUSG00000001911	18032	Nfix	protein_coding	6242.96	-0.0869572	0.175495	-0.495496	0.62025	0.999971
ENSMUSG00000001918	20514	Slc1a5	protein_coding	95.4812	-0.0379678	0.229558	-0.165395	0.868633	0.999971
ENSMUSG00000001924	22201	Uba1	protein_coding	10988.4	0.0358126	0.0829881	0.43154	0.666076	0.999971
ENSMUSG00000001930	22371	Vwf	protein_coding	362.389	-0.0455805	0.160827	-0.283414	0.77686	0.999971
ENSMUSG00000001942	22619	Siae	protein_coding	3552.37	0.153558	0.104443	1.47026	0.14149	0.999971
ENSMUSG00000001943	57276	Vsig2	protein_coding	82.8492	-0.152229	0.27957	-0.544513	0.586089	0.999971
ENSMUSG00000001946	69524	Esam	protein_coding	418.987	-0.108546	0.145653	-0.74524	0.456127	0.999971
ENSMUSG00000001948	20686	Spa17	protein_coding	28.917	-0.240172	0.356744	-0.673234	0.500798	0.999971
ENSMUSG00000001962	108160	Fam50a	protein_coding	683.778	0.153282	0.171887	0.891763	0.37252	0.999971
ENSMUSG00000001964	13726	Emd	protein_coding	805.518	0.117151	0.147359	0.795001	0.426613	0.999971
ENSMUSG00000001983	70207	Taco1	protein_coding	1004.05	0.0683461	0.105514	0.647747	0.517149	0.999971
ENSMUSG00000001986	53623	Gria3	protein_coding	77.6581	-0.46303	0.248618	-1.86242	0.0625442	0.999971
ENSMUSG00000001995	244668	Sipa1l2	protein_coding	311.312	-0.0630545	0.245259	-0.257094	0.797106	0.999971
ENSMUSG00000001998	108011	Ap4e1	protein_coding	522.71	-0.154106	0.1678	-0.918395	0.358412	0.999971
ENSMUSG00000001999	109778	Blvra	protein_coding	641.987	0.106305	0.114846	0.925632	0.354637	0.999971
ENSMUSG00000002006	245469	Pdzd4	protein_coding	16.4174	-0.108043	0.391743	-0.275801	0.782701	0.999971
ENSMUSG00000002010	15929	Idh3g	protein_coding	2536.81	0.15883	0.144288	1.10078	0.270993	0.999971
ENSMUSG00000002014	20832	Ssr4	protein_coding	2549.18	0.114142	0.211559	0.539529	0.589522	0.999971
ENSMUSG00000002015	27061	Bcap31	protein_coding	3930.47	0.235632	0.169584	1.38947	0.16469	0.999971
ENSMUSG00000002017	72722	Fam98a	protein_coding	1724.68	-0.0755318	0.107169	-0.704795	0.480938	0.999971
ENSMUSG00000002020	16997	Ltbp2	protein_coding	53.1342	-0.00382315	0.237436	-0.0161018	0.987153	0.999971
ENSMUSG00000002028	214162	Kmt2a	protein_coding	2485.91	-0.1996	0.182405	-1.09427	0.273838	0.999971
ENSMUSG00000002031	76568	Ift46	protein_coding	1252.22	-0.0225903	0.0839671	-0.269037	0.787901	0.999971
ENSMUSG00000002032	71687	Tmem25	protein_coding	1993.63	-0.296123	0.155821	-1.90041	0.0573792	0.999971
ENSMUSG00000002043	67091	Trappc6a	protein_coding	192.653	0.113092	0.362821	0.311703	0.755267	0.999971
ENSMUSG00000002052	20926	Supt6	protein_coding	4208.76	-0.0554039	0.106114	-0.522116	0.60159	0.999971
ENSMUSG00000002055	54141	Spag5	protein_coding	19.9649	0.138176	0.415957	0.332189	0.739747	0.999971
ENSMUSG00000002058	22248	Unc119	protein_coding	113.483	0.110348	0.237437	0.464747	0.642112	0.999971
ENSMUSG00000002059	19376	Rab34	protein_coding	60.3646	0.0500606	0.236161	0.211976	0.832126	0.999971
ENSMUSG00000002064	20316	Sdf2	protein_coding	1654.6	0.0657084	0.17228	0.381404	0.702904	0.999971
ENSMUSG00000002068	12447	Ccne1	protein_coding	13.7107	-0.377541	0.522622	-0.722397	0.47005	0.999971
ENSMUSG00000002076	74377	Hsf2bp	protein_coding	13.3064	0.00876779	0.382099	0.0229464	0.981693	0.999971
ENSMUSG00000002083	170770	Bbc3	protein_coding	298.679	-0.242878	0.356964	-0.680398	0.496252	0.999971
ENSMUSG00000002102	19182	Psmc3	protein_coding	4693.12	0.239479	0.122926	1.94816	0.0513963	0.999971
ENSMUSG00000002103	11432	Acp2	protein_coding	5301.67	-0.0684288	0.0992716	-0.689309	0.490629	0.999971
ENSMUSG00000002105	68427	Slc39a13	protein_coding	294.775	0.0355982	0.184332	0.19312	0.846865	0.999971
ENSMUSG00000002107	14007	Celf2	protein_coding	825.241	0.140053	0.117791	1.18899	0.234444	0.999971
ENSMUSG00000002108	22259	Nr1h3	protein_coding	4821.57	-0.0161647	0.169036	-0.0956285	0.923816	0.999971
ENSMUSG00000002109	107986	Ddb2	protein_coding	342.671	0.093219	0.123585	0.754293	0.450673	0.999971
ENSMUSG00000002111	20375	Spi1	protein_coding	158.862	0.0814002	0.270194	0.301266	0.763212	0.999971
ENSMUSG00000002129	67465	Sf3a1	protein_coding	1428.37	-0.0303148	0.123888	-0.244696	0.806692	0.999971
ENSMUSG00000002147	20852	Stat6	protein_coding	3431.08	-0.0599065	0.121396	-0.493479	0.621674	0.999971
ENSMUSG00000002204	16541	Napsa	protein_coding	42.3563	-0.0184269	0.268331	-0.0686723	0.94525	0.999971
ENSMUSG00000002205	101568	Vrk3	protein_coding	1115.96	0.0555608	0.150325	0.369604	0.711678	0.999971
ENSMUSG00000002210	71997	Smg9	protein_coding	351.858	-0.040056	0.207728	-0.192829	0.847093	0.999971
ENSMUSG00000002221	55982	Paxip1	protein_coding	857.643	-0.0220575	0.104934	-0.210203	0.833509	0.999971
ENSMUSG00000002222	68477	Rmnd5a	protein_coding	9424.39	-0.1513	0.119438	-1.26676	0.20524	0.999971
ENSMUSG00000002227	17454	Mov10	protein_coding	1581.98	-0.0539479	0.217305	-0.248259	0.803934	0.999971
ENSMUSG00000002228	71887	Ppm1j	protein_coding	16.4016	-0.0738705	0.337998	-0.218553	0.826998	0.999971
ENSMUSG00000002233	11853	Rhoc	protein_coding	522.182	0.170493	0.252029	0.67648	0.498736	0.999971
ENSMUSG00000002249	21678	Tead3	protein_coding	556.588	-0.0883145	0.218639	-0.403929	0.686265	0.999971
ENSMUSG00000002250	19015	Ppard	protein_coding	520.871	-0.243667	0.33003	-0.738318	0.460321	0.999971
ENSMUSG00000002257	23853	Def6	protein_coding	12.8227	0.0102896	0.523374	0.01966	0.984315	0.999971
ENSMUSG00000002265	18616	Peg3	protein_coding	829.934	-0.345957	0.29669	-1.16606	0.243591	0.999971
ENSMUSG00000002274	70083	Metrn	protein_coding	47.4056	0.0562614	0.430903	0.130566	0.896118	0.999971
ENSMUSG00000002279	76483	Lmf1	protein_coding	1449.05	0.159903	0.190233	0.840567	0.400591	0.999971
ENSMUSG00000002280	67563	Ciao3	protein_coding	919.024	0.00455067	0.163958	0.027755	0.977858	0.999971
ENSMUSG00000002289	57875	Angptl4	protein_coding	3180.68	-0.0708605	0.338927	-0.209073	0.834391	0.999971
ENSMUSG00000002297	27214	Dbf4	protein_coding	76.4868	-0.146198	0.227941	-0.641384	0.521273	0.999971
ENSMUSG00000002307	13163	Daxx	protein_coding	747.521	-0.0469946	0.125725	-0.37379	0.708561	0.999971
ENSMUSG00000002308	54219	Cd320	protein_coding	114.179	0.0636407	0.168221	0.378315	0.705197	0.999971
ENSMUSG00000002319	75751	Ipo4	protein_coding	293.429	0.090396	0.249887	0.361747	0.717541	0.999971
ENSMUSG00000002320	74140	Tm9sf1	protein_coding	1850.16	-0.0249883	0.0919642	-0.271718	0.785839	0.999971
ENSMUSG00000002324	56739	Rec8	protein_coding	48.2067	0.144528	0.306894	0.470938	0.637685	0.999971
ENSMUSG00000002325	16391	Irf9	protein_coding	1878.28	0.0478654	0.124779	0.3836	0.701275	0.999971
ENSMUSG00000002326	105446	Gmpr2	protein_coding	751.955	0.0411316	0.11328	0.363096	0.716533	0.999971
ENSMUSG00000002329	67881	Mdp1	protein_coding	791.017	0.209149	0.137596	1.52003	0.128504	0.999971
ENSMUSG00000002332	52585	Dhrs1	protein_coding	7430.24	0.0630293	0.163244	0.386105	0.699419	0.999971
ENSMUSG00000002342	234371	Tmem161a	protein_coding	679.635	-0.0239215	0.171168	-0.139754	0.888854	0.999971
ENSMUSG00000002343	76813	Armc6	protein_coding	122.133	0.0286369	0.275362	0.103997	0.917172	0.999971
ENSMUSG00000002345	72368	Borcs8	protein_coding	592.711	-0.0738799	0.222586	-0.331916	0.739953	0.999971
ENSMUSG00000002346	73095	Slc25a42	protein_coding	5615.43	-0.126713	0.215292	-0.588562	0.556155	0.999971
ENSMUSG00000002365	66616	Snx9	protein_coding	1894.4	0.108589	0.100263	1.08304	0.27879	0.999971
ENSMUSG00000002372	71810	Ranbp3	protein_coding	1150.31	-0.0498944	0.154032	-0.323922	0.745997	0.999971
ENSMUSG00000002379	69875	Ndufa11	protein_coding	1218.08	0.156751	0.293044	0.534908	0.592714	0.999971
ENSMUSG00000002393	13864	Nr2f6	protein_coding	928.495	0.182441	0.211483	0.862674	0.388316	0.999971
ENSMUSG00000002395	67023	Use1	protein_coding	1066.34	0.213348	0.214577	0.994273	0.32009	0.999971
ENSMUSG00000002396	77090	Ocel1	protein_coding	203.002	0.0614863	0.193481	0.317791	0.750644	0.999971
ENSMUSG00000002409	13549	Dyrk1b	protein_coding	591.385	-0.0941056	0.246061	-0.382448	0.702129	0.999971
ENSMUSG00000002413	109880	Braf	protein_coding	1515.39	-0.105603	0.137719	-0.766799	0.443201	0.999971
ENSMUSG00000002416	68198	Ndufb2	protein_coding	239.499	0.0763323	0.172859	0.441587	0.658788	0.999971
ENSMUSG00000002428	20585	Hltf	protein_coding	908.856	0.0817774	0.130039	0.628868	0.529435	0.999971
ENSMUSG00000002455	68879	Prpf6	protein_coding	2340.7	0.000930013	0.104509	0.00889892	0.9929	0.999971
ENSMUSG00000002458	56470	Rgs19	protein_coding	63.29	0.200983	0.237421	0.846528	0.397258	0.999971
ENSMUSG00000002475	106861	Abhd3	protein_coding	3039.74	0.127788	0.122863	1.04008	0.298303	0.999971
ENSMUSG00000002477	20641	Snrpd1	protein_coding	824.655	0.426728	0.203881	2.09303	0.0363468	0.999971
ENSMUSG00000002486	77832	Tchp	protein_coding	169.229	0.112425	0.199212	0.564348	0.572517	0.999971
ENSMUSG00000002489	21844	Tiam1	protein_coding	73.9716	-0.113557	0.204386	-0.555599	0.578485	0.999971
ENSMUSG00000002496	22084	Tsc2	protein_coding	2618.67	-0.136999	0.132016	-1.03774	0.299389	0.999971
ENSMUSG00000002504	65962	Slc9a3r2	protein_coding	511.307	0.254374	0.202494	1.2562	0.209042	0.999971
ENSMUSG00000002524	67959	Puf60	protein_coding	1715.26	0.102483	0.189381	0.541147	0.588406	0.999971
ENSMUSG00000002546	99412	Golga2	protein_coding	2520.64	-0.0661037	0.0981594	-0.673432	0.500672	0.999971
ENSMUSG00000002550	22245	Uck1	protein_coding	1639.21	0.0245692	0.18829	0.130486	0.896182	0.999971
ENSMUSG00000002578	22781	Ikzf4	protein_coding	62.1711	-0.444251	0.230102	-1.93067	0.053524	0.999971
ENSMUSG00000002580	103742	Mien1	protein_coding	1645	0.124749	0.239936	0.519927	0.603115	0.999971
ENSMUSG00000002588	18979	Pon1	protein_coding	55447.9	0.236321	0.134585	1.75593	0.0791008	0.999971
ENSMUSG00000002602	26362	Axl	protein_coding	1474.86	-0.0252678	0.197156	-0.128161	0.898021	0.999971
ENSMUSG00000002603	21803	Tgfb1	protein_coding	277.584	-0.186055	0.290906	-0.639571	0.522452	0.999971
ENSMUSG00000002608	52132	Ccdc97	protein_coding	1236.17	-0.167513	0.189828	-0.882449	0.377534	0.999971
ENSMUSG00000002617	22700	Zfp40	protein_coding	211.233	0.186063	0.20179	0.922065	0.356495	0.999971
ENSMUSG00000002625	54194	Akap8l	protein_coding	2557	-0.164798	0.216276	-0.76198	0.446072	0.999971
ENSMUSG00000002633	20423	Shh	protein_coding	12.226	0.116101	0.437394	0.265438	0.790672	0.999971
ENSMUSG00000002635	68079	Pdcd2l	protein_coding	188.129	0.155013	0.154487	1.00341	0.315664	0.999971
ENSMUSG00000002658	98053	Gtf2f1	protein_coding	1094.13	0.123301	0.145007	0.850312	0.395151	0.999971
ENSMUSG00000002660	53895	Clpp	protein_coding	620.977	0.204663	0.234066	0.874382	0.38191	0.999971
ENSMUSG00000002661	66400	Alkbh7	protein_coding	132.124	0.136004	0.364716	0.372904	0.70922	0.999971
ENSMUSG00000002668	70785	Dennd1c	protein_coding	145.127	-0.206253	0.302426	-0.681996	0.495241	0.999971
ENSMUSG00000002679	69792	Med6	protein_coding	506.009	0.115456	0.149483	0.772373	0.439893	0.999971
ENSMUSG00000002699	16822	Lcp2	protein_coding	320.729	-0.0649581	0.202135	-0.32136	0.747938	0.999971
ENSMUSG00000002718	110750	Cse1l	protein_coding	1713.62	0.054609	0.13209	0.413423	0.679297	0.999971
ENSMUSG00000002728	67877	Naa20	protein_coding	562.55	0.119791	0.155714	0.769299	0.441716	0.999971
ENSMUSG00000002731	23992	Prkra	protein_coding	469.32	0.0780802	0.111406	0.700862	0.483389	0.999971
ENSMUSG00000002732	14231	Fkbp7	protein_coding	172.696	-0.0378691	0.193638	-0.195567	0.844949	0.999971
ENSMUSG00000002733	83435	Plekha3	protein_coding	762.139	0.0410104	0.129109	0.31764	0.750758	0.999971
ENSMUSG00000002741	56418	Ykt6	protein_coding	3056.41	0.0231835	0.131832	0.175856	0.860407	0.999971
ENSMUSG00000002748	22385	Baz1b	protein_coding	3721.81	-0.0551831	0.116035	-0.475571	0.63438	0.999971
ENSMUSG00000002763	224824	Pex6	protein_coding	2467.44	-0.148667	0.262595	-0.566144	0.571296	0.999971
ENSMUSG00000002767	27398	Mrpl2	protein_coding	793.362	0.253978	0.179861	1.41208	0.157927	0.999971
ENSMUSG00000002768	17256	Mea1	protein_coding	2333.14	0.0890069	0.193776	0.459329	0.645998	0.999971
ENSMUSG00000002769	14711	Gnmt	protein_coding	26244.6	-0.0681779	0.282575	-0.241273	0.809343	0.999971
ENSMUSG00000002771	14814	Grin2d	protein_coding	11.4666	-0.49276	0.477039	-1.03295	0.301625	0.999971
ENSMUSG00000002778	68137	Kdelr1	protein_coding	4091.01	0.219921	0.185616	1.18481	0.236092	0.999971
ENSMUSG00000002781	70209	Tmem143	protein_coding	1081.9	-0.0502009	0.245524	-0.204464	0.837991	0.999971
ENSMUSG00000002797	110175	Ggct	protein_coding	419.134	-0.214965	0.18546	-1.15909	0.246419	0.999971
ENSMUSG00000002803	399566	Btbd6	protein_coding	407.11	0.0986	0.149997	0.657348	0.510957	0.999971
ENSMUSG00000002804	66174	Nudt14	protein_coding	230.52	0.273316	0.30696	0.890396	0.373253	0.999971
ENSMUSG00000002808	105298	Epdr1	protein_coding	11.5278	0.36539	0.407626	0.896384	0.370048	0.999971
ENSMUSG00000002812	14248	Flii	protein_coding	3090.48	0.0498779	0.12662	0.393919	0.693641	0.999971
ENSMUSG00000002814	21975	Top3a	protein_coding	357.396	0.00829706	0.111469	0.0744339	0.940665	0.999971
ENSMUSG00000002820	235040	Atg4d	protein_coding	629.019	-0.0169853	0.229168	-0.0741172	0.940917	0.999971
ENSMUSG00000002825	60507	Qtrt1	protein_coding	110.783	-0.101768	0.298324	-0.341132	0.733004	0.999971
ENSMUSG00000002831	57435	Plin4	protein_coding	1147.43	0.825698	0.532416	1.55085	0.120937	0.999971
ENSMUSG00000002833	15193	Hdgfl2	protein_coding	1235.36	0.0647235	0.181637	0.356335	0.72159	0.999971
ENSMUSG00000002835	27221	Chaf1a	protein_coding	82.4502	-0.0640345	0.228324	-0.280454	0.779129	0.999971
ENSMUSG00000002844	11544	Adprh	protein_coding	185.016	0.165088	0.200911	0.821694	0.411251	0.999971
ENSMUSG00000002845	67846	Tmem39a	protein_coding	584.788	-0.154902	0.158591	-0.97674	0.328698	0.999971
ENSMUSG00000002846	76916	Timmdc1	protein_coding	1352.29	-0.01423	0.180949	-0.078641	0.937318	0.999971
ENSMUSG00000002847	85031	Pla1a	protein_coding	3011.59	0.0777317	0.121182	0.641445	0.521233	0.999971
ENSMUSG00000002870	17216	Mcm2	protein_coding	131.696	0.00817308	0.183387	0.0445675	0.964452	0.999971
ENSMUSG00000002871	24100	Tpra1	protein_coding	672.724	-0.0270832	0.146355	-0.185051	0.853189	0.999971
ENSMUSG00000002881	17936	Nab1	protein_coding	3467	-0.0410141	0.105502	-0.388753	0.697459	0.999971
ENSMUSG00000002885	26364	Adgre5	protein_coding	959.544	0.0726722	0.178694	0.406685	0.68424	0.999971
ENSMUSG00000002897	16172	Il17ra	protein_coding	858.368	-0.0839077	0.146207	-0.573898	0.566037	0.999971
ENSMUSG00000002900	16777	Lamb1	protein_coding	668.332	0.243259	0.170023	1.43074	0.152506	0.999971
ENSMUSG00000002908	84036	Kcnn1	protein_coding	191.664	0.135956	0.204793	0.663873	0.506771	0.999971
ENSMUSG00000002910	70807	Arrdc2	protein_coding	449.286	-0.453443	0.1988	-2.2809	0.0225541	0.999971
ENSMUSG00000002944	12491	Cd36	protein_coding	11311.7	0.204233	0.185036	1.10375	0.269702	0.999971
ENSMUSG00000002948	26400	Map2k7	protein_coding	1441.38	-0.148594	0.13554	-1.09632	0.27294	0.999971
ENSMUSG00000002949	21856	Timm44	protein_coding	1993.35	0.147584	0.107488	1.37304	0.169741	0.999971
ENSMUSG00000002957	11772	Ap2a2	protein_coding	4068.87	0.0285705	0.162516	0.175801	0.86045	0.999971
ENSMUSG00000002963	59047	Pnkp	protein_coding	995.739	-0.0335072	0.18959	-0.176735	0.859717	0.999971
ENSMUSG00000002968	75613	Med25	protein_coding	941.866	-0.200277	0.242849	-0.8247	0.409542	0.999971
ENSMUSG00000002980	57278	Bcam	protein_coding	113.67	-0.101	0.331089	-0.305053	0.760326	0.999971
ENSMUSG00000002981	56457	Clptm1	protein_coding	3315.44	0.0315269	0.0881051	0.357833	0.720468	0.999971
ENSMUSG00000002983	19698	Relb	protein_coding	87.7046	-0.0536079	0.234155	-0.228942	0.818914	0.999971
ENSMUSG00000002984	53333	Tomm40	protein_coding	626.955	0.0457217	0.242611	0.188457	0.850519	0.999971
ENSMUSG00000002985	11816	Apoe	protein_coding	787614	0.121477	0.301799	0.402508	0.68731	0.999971
ENSMUSG00000002992	11813	Apoc2	protein_coding	276.383	-0.454551	0.297782	-1.52646	0.126896	0.999971
ENSMUSG00000002996	73389	Hbp1	protein_coding	4807.25	0.0419027	0.119313	0.351201	0.725438	0.999971
ENSMUSG00000002997	19088	Prkar2b	protein_coding	27.3812	0.445443	0.34118	1.30559	0.191691	0.999971
ENSMUSG00000003031	12576	Cdkn1b	protein_coding	1554.26	-0.0451907	0.114217	-0.395656	0.692359	0.999971
ENSMUSG00000003032	16600	Klf4	protein_coding	58.1937	0.0167335	0.240613	0.0695454	0.944555	0.999971
ENSMUSG00000003033	11767	Ap1m1	protein_coding	1488.24	0.0922434	0.123756	0.745363	0.456053	0.999971
ENSMUSG00000003037	17274	Rab8a	protein_coding	4951.56	0.123682	0.118557	1.04322	0.296845	0.999971
ENSMUSG00000003038	15331	Hmgn2	protein_coding	509.346	0.171742	0.187237	0.917242	0.359016	0.999971
ENSMUSG00000003039	67922	Fam32a	protein_coding	2056.2	0.148788	0.206829	0.719376	0.471909	0.999971
ENSMUSG00000003051	13710	Elf3	protein_coding	41.8338	0.423148	0.312205	1.35535	0.175305	0.999971
ENSMUSG00000003062	76205	Stard3nl	protein_coding	311.607	0.0112283	0.15246	0.0736476	0.941291	0.999971
ENSMUSG00000003068	20869	Stk11	protein_coding	3383.82	-0.0468532	0.214804	-0.218121	0.827335	0.999971
ENSMUSG00000003072	66043	Atp5d	protein_coding	3499.04	0.100978	0.310003	0.325734	0.744626	0.999971
ENSMUSG00000003099	19060	Ppp5c	protein_coding	1406.51	0.162219	0.155233	1.045	0.296022	0.999971
ENSMUSG00000003119	69131	Cdk12	protein_coding	1457.93	-0.106582	0.151637	-0.702872	0.482135	0.999971
ENSMUSG00000003123	16890	Lipe	protein_coding	747.71	-0.34063	0.248735	-1.36945	0.170859	0.999971
ENSMUSG00000003131	18475	Pafah1b2	protein_coding	1235.56	-0.00818878	0.118839	-0.0689064	0.945064	0.999971
ENSMUSG00000003134	54610	Tbc1d8	protein_coding	694.349	-0.177006	0.125476	-1.41067	0.158342	0.999971
ENSMUSG00000003135	52846	Cnot11	protein_coding	838.497	0.1253	0.136906	0.915229	0.360072	0.999971
ENSMUSG00000003153	20527	Slc2a3	protein_coding	28.7877	-0.427467	0.334926	-1.2763	0.201849	0.999971
ENSMUSG00000003154	60611	Foxj2	protein_coding	681.123	-0.0376028	0.129183	-0.291081	0.770989	0.999971
ENSMUSG00000003161	109552	Sri	protein_coding	1455.91	0.0230524	0.0981283	0.234921	0.81427	0.999971
ENSMUSG00000003166	13356	Dgcr2	protein_coding	2259.97	0.00136112	0.141612	0.00961163	0.992331	0.999971
ENSMUSG00000003184	54131	Irf3	protein_coding	2328.73	0.0704904	0.122447	0.575683	0.564829	0.999971
ENSMUSG00000003190	75736	Bcl2l12	protein_coding	251.714	-0.0624387	0.248293	-0.251471	0.80145	0.999971
ENSMUSG00000003198	224893	Zfp959	protein_coding	246.645	0.056741	0.163426	0.347197	0.728444	0.999971
ENSMUSG00000003199	68047	Mpnd	protein_coding	1370.94	0.0385533	0.266637	0.144591	0.885034	0.999971
ENSMUSG00000003200	20405	Sh3gl1	protein_coding	585.505	-0.00131645	0.169935	-0.00774681	0.993819	0.999971
ENSMUSG00000003206	50498	Ebi3	protein_coding	29.1104	0.187213	0.313844	0.596518	0.550829	0.999971
ENSMUSG00000003208	72886	Yju2	protein_coding	244.225	-0.0480241	0.188691	-0.254512	0.7991	0.999971
ENSMUSG00000003226	19386	Ranbp2	protein_coding	5633.34	0.0077404	0.170363	0.0454348	0.963761	0.999971
ENSMUSG00000003228	14773	Grk5	protein_coding	594.086	0.046461	0.339305	0.13693	0.891086	0.999971
ENSMUSG00000003233	13544	Dvl3	protein_coding	1120.98	-0.0958843	0.121843	-0.786947	0.431313	0.999971
ENSMUSG00000003234	27406	Abcf3	protein_coding	2567.58	0.0168505	0.118364	0.142362	0.886794	0.999971
ENSMUSG00000003235	224045	Eif2b5	protein_coding	1630.88	0.132655	0.122061	1.0868	0.277127	0.999971
ENSMUSG00000003269	19158	Cyth2	protein_coding	659.698	0.0920618	0.163891	0.561728	0.574302	0.999971
ENSMUSG00000003273	12348	Car11	protein_coding	23.4087	-0.279365	0.440503	-0.634195	0.525953	0.999971
ENSMUSG00000003279	224997	Dlgap1	protein_coding	127.363	-0.400726	0.183831	-2.17986	0.0292678	0.999971
ENSMUSG00000003282	56711	Plag1	protein_coding	25.783	0.00317678	0.299533	0.0106058	0.991538	0.999971
ENSMUSG00000003283	15162	Hck	protein_coding	210.997	0.0321918	0.212918	0.151194	0.879823	0.999971
ENSMUSG00000003299	66163	Mrpl4	protein_coding	814.269	0.0910567	0.169986	0.535671	0.592186	0.999971
ENSMUSG00000003308	50868	Keap1	protein_coding	2525.81	0.0982198	0.19357	0.507413	0.611865	0.999971
ENSMUSG00000003309	11768	Ap1m2	protein_coding	12.8095	-0.205466	0.447369	-0.459277	0.646036	0.999971
ENSMUSG00000003316	20340	Glg1	protein_coding	2827.36	-0.0829229	0.107003	-0.774956	0.438366	0.999971
ENSMUSG00000003344	208198	Btbd2	protein_coding	745.225	-0.132003	0.352448	-0.374531	0.708009	0.999971
ENSMUSG00000003345	103236	Csnk1g2	protein_coding	1749.51	-0.118016	0.283724	-0.415955	0.677443	0.999971
ENSMUSG00000003346	216169	Abhd17a	protein_coding	303.585	0.0655546	0.282496	0.232055	0.816495	0.999971
ENSMUSG00000003348	208228	Mob3a	protein_coding	255.116	-0.30369	0.152602	-1.99008	0.0465823	0.999971
ENSMUSG00000003352	12297	Cacnb3	protein_coding	22.9064	0.347722	0.333347	1.04312	0.296891	0.999971
ENSMUSG00000003355	66120	Fkbp11	protein_coding	186.802	0.0081803	0.226172	0.0361685	0.971148	0.999971
ENSMUSG00000003360	74351	Ddx23	protein_coding	2854.99	-0.0781566	0.159212	-0.490895	0.6235	0.999971
ENSMUSG00000003363	18807	Pld3	protein_coding	919.459	0.0167161	0.239716	0.0697329	0.944406	0.999971
ENSMUSG00000003378	14809	Grik5	protein_coding	470.1	-0.172689	0.227415	-0.759353	0.447641	0.999971
ENSMUSG00000003379	12518	Cd79a	protein_coding	47.1656	-0.0741839	0.485192	-0.152896	0.87848	0.999971
ENSMUSG00000003380	14470	Rabac1	protein_coding	338.976	0.0523838	0.287177	0.182409	0.855262	0.999971
ENSMUSG00000003382	27049	Etv3	protein_coding	1011.11	-0.180806	0.160512	-1.12643	0.259982	0.999971
ENSMUSG00000003402	19089	Prkcsh	protein_coding	5410.12	-0.112488	0.221537	-0.507765	0.611618	0.999971
ENSMUSG00000003411	69908	Rab3b	protein_coding	9.75416	-1.11927	0.474632	-2.35819	0.0183642	0.999971
ENSMUSG00000003420	14132	Fcgrt	protein_coding	7168.69	0.0287912	0.207164	0.138978	0.889468	0.999971
ENSMUSG00000003421	66394	Nosip	protein_coding	707.899	0.162603	0.1977	0.822471	0.410809	0.999971
ENSMUSG00000003423	68845	Pih1d1	protein_coding	997.577	-0.0633448	0.210952	-0.300281	0.763963	0.999971
ENSMUSG00000003429	27207	Rps11	protein_coding	6753.87	0.165944	0.146877	1.12982	0.258554	0.999971
ENSMUSG00000003435	20924	Supt5	protein_coding	3958.33	-0.111544	0.111638	-0.999158	0.317718	0.999971
ENSMUSG00000003437	54624	Paf1	protein_coding	1620.71	0.104152	0.115674	0.900391	0.367912	0.999971
ENSMUSG00000003438	66525	Timm50	protein_coding	556.28	0.135648	0.166031	0.817007	0.413924	0.999971
ENSMUSG00000003444	67224	Med29	protein_coding	280.25	0.00816472	0.230272	0.0354569	0.971715	0.999971
ENSMUSG00000003452	12121	Bicd1	protein_coding	16.6041	0.101003	0.411663	0.245354	0.806182	0.999971
ENSMUSG00000003458	59287	Ncstn	protein_coding	2943.56	-0.0624166	0.0754003	-0.827803	0.407782	0.999971
ENSMUSG00000003464	19298	Pex19	protein_coding	6470.33	-0.0264092	0.0936243	-0.282076	0.777885	0.999971
ENSMUSG00000003476	12922	Crhr2	protein_coding	15.5155	-0.210783	0.401084	-0.525534	0.599212	0.999971
ENSMUSG00000003477	21743	Inmt	protein_coding	23373.2	0.268981	0.208618	1.28935	0.197277	0.999971
ENSMUSG00000003484	72054	Cyp4f18	protein_coding	24.8925	-0.0674106	0.276983	-0.243374	0.807716	0.999971
ENSMUSG00000003500	23917	Impdh1	protein_coding	102.82	-0.0642502	0.242217	-0.265259	0.79081	0.999971
ENSMUSG00000003518	72349	Dusp3	protein_coding	2492.55	-0.0968185	0.113056	-0.856376	0.39179	0.999971
ENSMUSG00000003526	19125	Prodh	protein_coding	6505.9	-0.0710486	0.145038	-0.489863	0.624231	0.999971
ENSMUSG00000003527	27886	Ess2	protein_coding	265.867	-0.012936	0.179382	-0.0721145	0.942511	0.999971
ENSMUSG00000003528	13358	Slc25a1	protein_coding	6826.29	-0.230381	0.189442	-1.21611	0.223944	0.999971
ENSMUSG00000003531	13353	Dgcr6	protein_coding	626.472	0.174726	0.23369	0.747682	0.454652	0.999971
ENSMUSG00000003534	12305	Ddr1	protein_coding	109.974	-0.079413	0.288936	-0.274846	0.783434	0.999971
ENSMUSG00000003541	15937	Ier3	protein_coding	24.6001	0.46347	0.370279	1.25168	0.210687	0.999971
ENSMUSG00000003545	14282	Fosb	protein_coding	23.2735	0.312816	0.318505	0.982138	0.326032	0.999971
ENSMUSG00000003546	74764	Klc4	protein_coding	1932.85	-0.100545	0.274518	-0.36626	0.714171	0.999971
ENSMUSG00000003549	13870	Ercc1	protein_coding	174.633	-0.0288851	0.175075	-0.164987	0.868955	0.999971
ENSMUSG00000003555	13074	Cyp17a1	protein_coding	6517.23	-0.266354	0.248639	-1.07125	0.284057	0.999971
ENSMUSG00000003559	57344	As3mt	protein_coding	2574.47	-0.101139	0.153572	-0.658576	0.510168	0.999971
ENSMUSG00000003573	26558	Homer3	protein_coding	63.2756	0.0697801	0.295225	0.236363	0.813151	0.999971
ENSMUSG00000003575	382056	Crtc1	protein_coding	570.318	-0.216697	0.172564	-1.25575	0.209206	0.999971
ENSMUSG00000003581	71673	Rnf215	protein_coding	335.467	0.089979	0.16883	0.532958	0.594063	0.999971
ENSMUSG00000003585	67815	Sec14l2	protein_coding	44626.4	0.047763	0.105849	0.451236	0.651819	0.999971
ENSMUSG00000003604	74268	Aven	protein_coding	460.541	0.0789686	0.151545	0.521092	0.602303	0.999971
ENSMUSG00000003617	12870	Cp	protein_coding	84359.4	0.0562006	0.116903	0.480746	0.630697	0.999971
ENSMUSG00000003623	74114	Crot	protein_coding	45884	0.131769	0.185203	0.711484	0.476784	0.999971
ENSMUSG00000003644	20111	Rps6ka1	protein_coding	627.48	0.10099	0.210109	0.480656	0.630761	0.999971
ENSMUSG00000003660	320632	Snrnp200	protein_coding	5402.75	-0.109069	0.0968579	-1.12608	0.260133	0.999971
ENSMUSG00000003662	26371	Ciao1	protein_coding	1582.31	0.0608192	0.136422	0.445816	0.65573	0.999971
ENSMUSG00000003680	225895	Taf6l	protein_coding	175.282	0.0894887	0.170728	0.52416	0.600167	0.999971
ENSMUSG00000003721	72999	Insig2	protein_coding	12329.8	0.0761343	0.262589	0.289937	0.771864	0.999971
ENSMUSG00000003731	16650	Kpna6	protein_coding	3655.76	-0.0516217	0.114856	-0.449447	0.653109	0.999971
ENSMUSG00000003746	17155	Man1a	protein_coding	13381.4	-0.000463781	0.0858918	-0.00539959	0.995692	0.999971
ENSMUSG00000003752	233011	Itpkc	protein_coding	274.726	-0.0317375	0.17568	-0.180655	0.856638	0.999971
ENSMUSG00000003762	76889	Coq8b	protein_coding	483.826	-0.00263972	0.278862	-0.00946604	0.992447	0.999971
ENSMUSG00000003778	78656	Brd8	protein_coding	1568.81	-0.0757248	0.136133	-0.556255	0.578036	0.999971
ENSMUSG00000003779	19348	Kif20a	protein_coding	57.2664	0.270684	0.334808	0.808476	0.418817	0.999971
ENSMUSG00000003808	66590	Farsa	protein_coding	650.452	0.0142227	0.172112	0.0826364	0.934141	0.999971
ENSMUSG00000003809	270076	Gcdh	protein_coding	28657.7	0.0891116	0.111707	0.797729	0.425028	0.999971
ENSMUSG00000003810	17776	Mast2	protein_coding	827.921	-0.128004	0.117943	-1.0853	0.277789	0.999971
ENSMUSG00000003812	13423	Dnase2a	protein_coding	874.678	0.0426659	0.163665	0.26069	0.794331	0.999971
ENSMUSG00000003813	19358	Rad23a	protein_coding	1926.11	0.117259	0.185315	0.632754	0.526894	0.999971
ENSMUSG00000003814	12317	Calr	protein_coding	62068.9	0.0927683	0.162677	0.570261	0.568501	0.999971
ENSMUSG00000003824	71846	Syce2	protein_coding	24.7414	0.47194	0.32742	1.44139	0.149474	0.999971
ENSMUSG00000003847	54446	Nfat5	protein_coding	3040.32	-0.153795	0.224777	-0.684211	0.493842	0.999971
ENSMUSG00000003848	67619	Nob1	protein_coding	327.953	-0.130271	0.174959	-0.744577	0.456527	0.999971
ENSMUSG00000003849	18104	Nqo1	protein_coding	861.189	0.221848	0.185715	1.19456	0.232258	0.999971
ENSMUSG00000003865	14936	Gys1	protein_coding	227.438	-0.145677	0.153935	-0.946357	0.343967	0.999971
ENSMUSG00000003868	20174	Ruvbl2	protein_coding	348.081	0.123039	0.220991	0.55676	0.577692	0.999971
ENSMUSG00000003873	12028	Bax	protein_coding	290.84	0.275659	0.292731	0.941683	0.346355	0.999971
ENSMUSG00000003882	16197	Il7r	protein_coding	18.544	0.393613	0.309735	1.27081	0.203797	0.999971
ENSMUSG00000003923	21780	Tfam	protein_coding	1691.2	0.102957	0.128678	0.800114	0.423645	0.999971
ENSMUSG00000003929	224694	Zfp81	protein_coding	362.424	-0.0116659	0.163601	-0.0713069	0.943153	0.999971
ENSMUSG00000003948	67468	Mmd	protein_coding	9478.96	0.126913	0.11821	1.07362	0.282992	0.999971
ENSMUSG00000003949	217082	Hlf	protein_coding	3862.55	0.0555187	0.170751	0.325144	0.745072	0.999971
ENSMUSG00000003955	70186	Fam162a	protein_coding	715.321	0.15718	0.205158	0.766142	0.443592	0.999971
ENSMUSG00000003970	26961	Rpl8	protein_coding	5181.51	0.248125	0.315493	0.786467	0.431594	0.999971
ENSMUSG00000003992	66970	Ssbp2	protein_coding	68.9991	0.206139	0.186356	1.10616	0.268658	0.999971
ENSMUSG00000004018	67030	Fancl	protein_coding	242.439	0.0949029	0.185996	0.510243	0.609881	0.999971
ENSMUSG00000004032	14866	Gstm5	protein_coding	411.033	-0.075073	0.208694	-0.359728	0.719051	0.999971
ENSMUSG00000004035	68312	Gstm7	protein_coding	3616.55	0.121485	0.192689	0.630471	0.528386	0.999971
ENSMUSG00000004040	20848	Stat3	protein_coding	6320.22	-0.220207	0.144562	-1.52327	0.127691	0.999971
ENSMUSG00000004043	20850	Stat5a	protein_coding	1103.35	0.0972476	0.173698	0.559867	0.57557	0.999971
ENSMUSG00000004044	19285	Cavin1	protein_coding	559.752	0.13859	0.229999	0.602568	0.546796	0.999971
ENSMUSG00000004054	26403	Map3k11	protein_coding	1195.61	-0.126993	0.260687	-0.487149	0.626153	0.999971
ENSMUSG00000004056	11652	Akt2	protein_coding	4514.14	-0.0438423	0.139481	-0.314325	0.753274	0.999971
ENSMUSG00000004069	83945	Dnaja3	protein_coding	4357.27	0.0514652	0.113287	0.454291	0.649619	0.999971
ENSMUSG00000004070	15369	Hmox2	protein_coding	2272.99	0.212429	0.12578	1.6889	0.091239	0.999971
ENSMUSG00000004071	66626	Cdip1	protein_coding	3895.19	-0.228586	0.143398	-1.59406	0.110922	0.999971
ENSMUSG00000004085	65964	Map3k20	protein_coding	1008.39	-0.0400028	0.152307	-0.262646	0.792824	0.999971
ENSMUSG00000004096	66070	Cwc15	protein_coding	2590.28	0.164591	0.132912	1.23835	0.215587	0.999971
ENSMUSG00000004098	53867	Col5a3	protein_coding	1164.86	-0.0332773	0.18636	-0.178565	0.85828	0.999971
ENSMUSG00000004099	13433	Dnmt1	protein_coding	893.657	-0.0989247	0.123084	-0.80372	0.421559	0.999971
ENSMUSG00000004100	235036	Ppan	protein_coding	244.499	0.0765108	0.204315	0.374474	0.708052	0.999971
ENSMUSG00000004105	26360	Angptl2	protein_coding	898.358	0.129723	0.18971	0.683796	0.494104	0.999971
ENSMUSG00000004110	12290	Cacna1e	protein_coding	20.0773	0.0923187	0.393315	0.234719	0.814427	0.999971
ENSMUSG00000004127	108943	Trmt10a	protein_coding	252.674	-0.0421715	0.128329	-0.328622	0.742442	0.999971
ENSMUSG00000004151	14009	Etv1	protein_coding	67.7552	-0.180913	0.223963	-0.807782	0.419216	0.999971
ENSMUSG00000004187	16581	Kifc2	protein_coding	472.724	0.0586055	0.206219	0.284191	0.776264	0.999971
ENSMUSG00000004207	19156	Psap	protein_coding	23096.8	0.114267	0.161837	0.706065	0.480148	0.999971
ENSMUSG00000004221	16151	Ikbkg	protein_coding	3409.51	-0.114096	0.132308	-0.862351	0.388494	0.999971
ENSMUSG00000004233	70560	Wars2	protein_coding	412.555	-0.0636802	0.125702	-0.506595	0.612439	0.999971
ENSMUSG00000004263	13498	Atn1	protein_coding	140.768	-0.0967343	0.201966	-0.478963	0.631965	0.999971
ENSMUSG00000004264	12034	Phb2	protein_coding	4128.76	0.176842	0.172887	1.02288	0.306365	0.999971
ENSMUSG00000004266	15170	Ptpn6	protein_coding	1441.77	0.101636	0.11101	0.915559	0.359898	0.999971
ENSMUSG00000004268	14791	Emg1	protein_coding	1554.3	0.0746681	0.186693	0.399952	0.689192	0.999971
ENSMUSG00000004270	14792	Lpcat3	protein_coding	6439.29	-0.0879622	0.159767	-0.550567	0.581931	0.999971
ENSMUSG00000004285	66144	Atp6v1f	protein_coding	1502.9	0.182078	0.188368	0.966604	0.333742	0.999971
ENSMUSG00000004317	12728	Clcn5	protein_coding	472.916	0.00912222	0.130059	0.0701391	0.944083	0.999971
ENSMUSG00000004319	12725	Clcn3	protein_coding	2770.29	-0.0338894	0.126234	-0.268465	0.788341	0.999971
ENSMUSG00000004341	75512	Gpx6	protein_coding	54.7969	0.150471	0.217011	0.693378	0.488072	0.999971
ENSMUSG00000004347	18575	Pde1c	protein_coding	23.618	-0.409756	0.361419	-1.13374	0.256903	0.999971
ENSMUSG00000004356	70683	Utp20	protein_coding	1287.86	-0.0767669	0.148181	-0.51806	0.604416	0.999971
ENSMUSG00000004359	20728	Spic	protein_coding	107.416	0.161156	0.296092	0.544278	0.58625	0.999971
ENSMUSG00000004364	26554	Cul3	protein_coding	3127.7	0.0615256	0.139554	0.440873	0.659305	0.999971
ENSMUSG00000004383	16795	Large1	protein_coding	301.087	0.112	0.133092	0.841526	0.400053	0.999971
ENSMUSG00000004393	52513	Ddx56	protein_coding	848.579	0.00645001	0.169906	0.0379622	0.969718	0.999971
ENSMUSG00000004394	103694	Tmed4	protein_coding	2160.28	0.0759501	0.149379	0.50844	0.611145	0.999971
ENSMUSG00000004446	12122	Bid	protein_coding	574.596	0.170633	0.170055	1.0034	0.315668	0.999971
ENSMUSG00000004451	64143	Ralb	protein_coding	569.856	-0.110032	0.179678	-0.612382	0.540285	0.999971
ENSMUSG00000004455	19047	Ppp1cc	protein_coding	1688.64	0.0676994	0.169856	0.398569	0.690211	0.999971
ENSMUSG00000004460	67838	Dnajb11	protein_coding	4323.79	0.117373	0.18132	0.647326	0.517421	0.999971
ENSMUSG00000004462	70573	Tbccd1	protein_coding	1590.66	-0.0386486	0.143316	-0.269675	0.78741	0.999971
ENSMUSG00000004473	20256	Clec11a	protein_coding	47.3697	0.0421958	0.278322	0.151608	0.879496	0.999971
ENSMUSG00000004500	243834	Zfp324	protein_coding	400.074	-0.179293	0.192316	-0.932282	0.351191	0.999971
ENSMUSG00000004508	14389	Gab2	protein_coding	209.841	0.135155	0.163945	0.824393	0.409716	0.999971
ENSMUSG00000004530	23790	Coro1c	protein_coding	1229.12	0.0499941	0.140329	0.356263	0.721644	0.999971
ENSMUSG00000004535	52440	Tax1bp1	protein_coding	6669.06	0.0889706	0.136711	0.650795	0.515179	0.999971
ENSMUSG00000004552	13034	Ctse	protein_coding	62.7654	0.295369	0.415061	0.711628	0.476695	0.999971
ENSMUSG00000004558	29811	Ndrg2	protein_coding	78280.3	0.0515204	0.103613	0.497238	0.619021	0.999971
ENSMUSG00000004561	52535	Mettl17	protein_coding	718.168	-0.0877019	0.145315	-0.603531	0.546156	0.999971
ENSMUSG00000004562	268739	Arhgef40	protein_coding	762.209	-0.0514407	0.183752	-0.279946	0.779519	0.999971
ENSMUSG00000004565	50767	Pnpla6	protein_coding	1726.16	-0.253762	0.139111	-1.82417	0.0681268	0.999971
ENSMUSG00000004567	94178	Mcoln1	protein_coding	1669.96	-0.0914195	0.135567	-0.674349	0.500089	0.999971
ENSMUSG00000004568	102098	Arhgef18	protein_coding	1326.89	-0.0512288	0.1371	-0.37366	0.708657	0.999971
ENSMUSG00000004591	109333	Pkn2	protein_coding	2278.32	0.00320058	0.124591	0.0256887	0.979506	0.999971
ENSMUSG00000004609	12489	Cd33	protein_coding	120.282	-0.165194	0.270097	-0.611609	0.540796	0.999971
ENSMUSG00000004610	110826	Etfb	protein_coding	443.226	0.288107	0.309602	0.930572	0.352075	0.999971
ENSMUSG00000004612	72310	Nkg7	protein_coding	29.9442	0.0365915	0.322646	0.113411	0.909705	0.999971
ENSMUSG00000004626	20911	Stxbp2	protein_coding	1962.72	-0.0502061	0.118522	-0.423603	0.671855	0.999971
ENSMUSG00000004631	20392	Sgce	protein_coding	156.894	0.244242	0.174794	1.39731	0.162319	0.999971
ENSMUSG00000004633	69993	Chn2	protein_coding	2075.88	0.022637	0.105898	0.213763	0.830732	0.999971
ENSMUSG00000004637	80707	Wwox	protein_coding	454.98	-0.139211	0.130969	-1.06293	0.287813	0.999971
ENSMUSG00000004642	20492	Slbp	protein_coding	487.22	0.0819359	0.169831	0.482456	0.629482	0.999971
ENSMUSG00000004655	11826	Aqp1	protein_coding	3651.66	-0.170256	0.171901	-0.990435	0.321961	0.999971
ENSMUSG00000004661	56380	Arid3b	protein_coding	232.111	-0.13375	0.154159	-0.86761	0.385608	0.999971
ENSMUSG00000004665	12798	Cnn2	protein_coding	264.05	0.262682	0.20027	1.31164	0.189641	0.999971
ENSMUSG00000004667	66420	Polr2e	protein_coding	658.817	0.186287	0.272321	0.684072	0.49393	0.999971
ENSMUSG00000004677	17925	Myo9b	protein_coding	1782.89	-0.084112	0.16216	-0.518696	0.603973	0.999971
ENSMUSG00000004698	79221	Hdac9	protein_coding	69.5385	0.0455052	0.284682	0.159846	0.873002	0.999971
ENSMUSG00000004707	17085	Ly9	protein_coding	126.191	0.0876508	0.235101	0.372821	0.709282	0.999971
ENSMUSG00000004709	18106	Cd244a	protein_coding	29.4951	0.236121	0.293659	0.804066	0.421359	0.999971
ENSMUSG00000004730	13733	Adgre1	protein_coding	907.531	-0.0120596	0.207341	-0.0581629	0.953619	0.999971
ENSMUSG00000004748	67900	Mtfp1	protein_coding	982.987	0.138249	0.184418	0.74965	0.453466	0.999971
ENSMUSG00000004768	19335	Rab23	protein_coding	692.146	-0.307117	0.140305	-2.18892	0.0286027	0.999971
ENSMUSG00000004771	53869	Rab11a	protein_coding	1181.63	0.150384	0.161005	0.934032	0.350287	0.999971
ENSMUSG00000004788	217715	Eif2b2	protein_coding	497.937	-0.0133584	0.238823	-0.0559342	0.955394	0.999971
ENSMUSG00000004789	78920	Dlst	protein_coding	9329.81	0.0549799	0.087709	0.626845	0.530761	0.999971
ENSMUSG00000004798	29869	Ulk2	protein_coding	3282.75	0.00336627	0.117815	0.0285724	0.977206	0.999971
ENSMUSG00000004814	56221	Ccl24	protein_coding	100.429	0.363475	0.275652	1.3186	0.187302	0.999971
ENSMUSG00000004815	110524	Dgkq	protein_coding	1305	-0.174927	0.152187	-1.14942	0.250382	0.999971
ENSMUSG00000004837	71520	Grap	protein_coding	159.772	0.101469	0.234584	0.432548	0.665343	0.999971
ENSMUSG00000004843	68942	Chmp2b	protein_coding	954.404	0.156236	0.159971	0.97665	0.328742	0.999971
ENSMUSG00000004846	26433	Plod3	protein_coding	864.734	-0.132433	0.190635	-0.694692	0.487249	0.999971
ENSMUSG00000004849	11769	Ap1s1	protein_coding	1147.58	0.0703296	0.154032	0.45659	0.647966	0.999971
ENSMUSG00000004865	20815	Srpk1	protein_coding	1451.58	-0.186134	0.098685	-1.88615	0.0592751	0.999971
ENSMUSG00000004891	18008	Nes	protein_coding	299.195	0.0594867	0.207834	0.286222	0.774708	0.999971
ENSMUSG00000004895	94315	Prcc	protein_coding	870.217	-0.125774	0.189287	-0.664464	0.506393	0.999971
ENSMUSG00000004896	229503	Rrnad1	protein_coding	750.408	-0.185681	0.207764	-0.893708	0.371478	0.999971
ENSMUSG00000004897	15191	Hdgf	protein_coding	7232.55	-0.0221679	0.134603	-0.164691	0.869187	0.999971
ENSMUSG00000004929	50492	Thop1	protein_coding	272.101	-0.139141	0.266215	-0.522665	0.601207	0.999971
ENSMUSG00000004931	57267	Apba3	protein_coding	784.362	-0.224658	0.337184	-0.666277	0.505234	0.999971
ENSMUSG00000004933	17179	Matk	protein_coding	16.5036	0.241676	0.354433	0.681866	0.495324	0.999971
ENSMUSG00000004934	59004	Pias4	protein_coding	478.037	-0.234227	0.220809	-1.06077	0.288796	0.999971
ENSMUSG00000004936	26395	Map2k1	protein_coding	1077.61	-0.0513493	0.128758	-0.398806	0.690036	0.999971
ENSMUSG00000004937	52551	Sgta	protein_coding	2403.19	0.0296808	0.231919	0.127979	0.898165	0.999971
ENSMUSG00000004945	70544	Tmem242	protein_coding	1167.33	0.156961	0.148346	1.05807	0.290024	0.999971
ENSMUSG00000004947	74198	Dtx2	protein_coding	182.458	-0.22395	0.245663	-0.911616	0.361971	0.999971
ENSMUSG00000004951	15507	Hspb1	protein_coding	241.403	0.209059	0.323565	0.646111	0.518207	0.999971
ENSMUSG00000004952	54153	Rasa4	protein_coding	133.457	-0.24662	0.281306	-0.876696	0.380652	0.999971
ENSMUSG00000004980	53379	Hnrnpa2b1	protein_coding	27878.3	0.0987212	0.118342	0.834204	0.404166	0.999971
ENSMUSG00000004994	67736	Ccdc130	protein_coding	237.04	-0.00959843	0.129102	-0.0743478	0.940734	0.999971
ENSMUSG00000004996	67873	Mri1	protein_coding	341.06	-0.0354861	0.163624	-0.216875	0.828305	0.999971
ENSMUSG00000005034	18749	Prkacb	protein_coding	2740.08	0.0704758	0.0917358	0.768248	0.44234	0.999971
ENSMUSG00000005043	27029	Sgsh	protein_coding	515.421	-0.148389	0.154244	-0.962041	0.336029	0.999971
ENSMUSG00000005054	13014	Cstb	protein_coding	824.813	0.289755	0.17121	1.6924	0.0905703	0.999971
ENSMUSG00000005057	23921	Sh2b2	protein_coding	70.9249	-0.107189	0.25441	-0.421324	0.673519	0.999971
ENSMUSG00000005069	19305	Pex5	protein_coding	4367.45	0.0509035	0.158048	0.322076	0.747395	0.999971
ENSMUSG00000005078	104771	Jkamp	protein_coding	856.871	0.0894105	0.114867	0.778383	0.436343	0.999971
ENSMUSG00000005087	12505	Cd44	protein_coding	626.692	-0.0182651	0.210393	-0.086814	0.930819	0.999971
ENSMUSG00000005089	20511	Slc1a2	protein_coding	13727.4	-0.0190368	0.215928	-0.0881625	0.929748	0.999971
ENSMUSG00000005102	27103	Eif2ak4	protein_coding	626.782	-0.157322	0.127834	-1.23068	0.218444	0.999971
ENSMUSG00000005103	22388	Wdr1	protein_coding	2243.68	0.115813	0.108049	1.07187	0.283781	0.999971
ENSMUSG00000005107	117591	Slc2a9	protein_coding	3709.23	-0.0638581	0.163221	-0.391237	0.695622	0.999971
ENSMUSG00000005124	22402	Ccn4	protein_coding	89.829	-0.0688724	0.256669	-0.268332	0.788444	0.999971
ENSMUSG00000005125	17988	Ndrg1	protein_coding	1404.7	0.146628	0.295932	0.495479	0.620262	0.999971
ENSMUSG00000005142	17159	Man2b1	protein_coding	5607.16	0.110001	0.130182	0.84498	0.398122	0.999971
ENSMUSG00000005148	12224	Klf5	protein_coding	10.117	-0.0944219	0.474278	-0.199086	0.842196	0.999971
ENSMUSG00000005150	67836	Wdr83	protein_coding	460.623	0.134917	0.193839	0.696028	0.486411	0.999971
ENSMUSG00000005161	21672	Prdx2	protein_coding	2586.59	0.266387	0.214392	1.24252	0.214044	0.999971
ENSMUSG00000005198	20020	Polr2a	protein_coding	4264.27	-0.0250068	0.102532	-0.243894	0.807313	0.999971
ENSMUSG00000005204	80886	Senp3	protein_coding	1176.3	0.00679772	0.116031	0.0585855	0.953282	0.999971
ENSMUSG00000005220	53419	Corin	protein_coding	92.4367	0.401309	0.24475	1.63967	0.101074	0.999971
ENSMUSG00000005225	231999	Plekha8	protein_coding	1256.58	0.00270006	0.10769	0.0250726	0.979997	0.999971
ENSMUSG00000005233	66442	Spc25	protein_coding	204.312	-0.0780584	0.169828	-0.459631	0.645781	0.999971
ENSMUSG00000005237	327954	Dnah2	protein_coding	21.1286	0.349629	0.312729	1.11799	0.26357	0.999971
ENSMUSG00000005251	72388	Ripk4	protein_coding	176.487	-0.0442415	0.211069	-0.209607	0.833974	0.999971
ENSMUSG00000005262	22230	Ufd1	protein_coding	1510.68	-0.0272247	0.118934	-0.228907	0.818941	0.999971
ENSMUSG00000005267	170740	Zfp287	protein_coding	33.3032	-0.290327	0.268713	-1.08044	0.279947	0.999971
ENSMUSG00000005268	19116	Prlr	protein_coding	28955.1	0.164764	0.167936	0.981111	0.326538	0.999971
ENSMUSG00000005299	56384	Letm1	protein_coding	2461.19	0.0536082	0.137516	0.389832	0.69666	0.999971
ENSMUSG00000005312	56085	Ubqln1	protein_coding	7996.74	0.0733154	0.121293	0.604447	0.545546	0.999971
ENSMUSG00000005320	14186	Fgfr4	protein_coding	1663.82	-0.0907405	0.163639	-0.554516	0.579226	0.999971
ENSMUSG00000005338	94332	Cadm3	protein_coding	567.532	0.0953127	0.106172	0.897715	0.369337	0.999971
ENSMUSG00000005354	56551	Txn2	protein_coding	6286.34	0.0649097	0.212598	0.305316	0.760125	0.999971
ENSMUSG00000005360	20512	Slc1a3	protein_coding	21.1667	-0.290255	0.331448	-0.875719	0.381183	0.999971
ENSMUSG00000005362	58799	Crbn	protein_coding	1580.31	-0.00240237	0.1213	-0.0198051	0.984199	0.999971
ENSMUSG00000005370	17688	Msh6	protein_coding	918.084	0.0295448	0.105112	0.28108	0.778649	0.999971
ENSMUSG00000005371	225055	Fbxo11	protein_coding	1754.89	0.0279197	0.160402	0.174061	0.861818	0.999971
ENSMUSG00000005373	58805	Mlxipl	protein_coding	23055.4	-0.0954953	0.224817	-0.42477	0.671004	0.999971
ENSMUSG00000005374	27368	Tbl2	protein_coding	976.219	-0.0975667	0.125682	-0.776295	0.437575	0.999971
ENSMUSG00000005378	66138	Bud23	protein_coding	1349.46	0.104832	0.149765	0.699974	0.483944	0.999971
ENSMUSG00000005397	18073	Nid1	protein_coding	1474.31	0.19664	0.164992	1.19181	0.233334	0.999971
ENSMUSG00000005410	17218	Mcm5	protein_coding	120.421	-0.125093	0.251759	-0.496877	0.619275	0.999971
ENSMUSG00000005413	15368	Hmox1	protein_coding	1463.2	0.00939588	0.205465	0.0457297	0.963526	0.999971
ENSMUSG00000005417	26936	Mprip	protein_coding	4921.78	0.00753761	0.126053	0.0597969	0.952317	0.999971
ENSMUSG00000005442	71722	Cic	protein_coding	1809.34	-0.391624	0.259095	-1.51151	0.13066	0.999971
ENSMUSG00000005447	18476	Pafah1b3	protein_coding	38.9516	0.144519	0.314051	0.460178	0.645388	0.999971
ENSMUSG00000005465	50931	Il27ra	protein_coding	65.3819	-0.199344	0.216314	-0.921546	0.356765	0.999971
ENSMUSG00000005469	18747	Prkaca	protein_coding	3400.15	0.0730311	0.15638	0.467012	0.640492	0.999971
ENSMUSG00000005470	66929	Asf1b	protein_coding	24.6436	-0.00935488	0.292516	-0.0319807	0.974487	0.999971
ENSMUSG00000005481	68278	Ddx39	protein_coding	375.528	0.111552	0.143374	0.778048	0.436541	0.999971
ENSMUSG00000005483	81489	Dnajb1	protein_coding	886.169	0.0289261	0.161647	0.178946	0.85798	0.999971
ENSMUSG00000005501	227334	Usp40	protein_coding	2830.36	0.0499931	0.1317	0.379598	0.704244	0.999971
ENSMUSG00000005505	67136	Kbtbd4	protein_coding	766.171	0.0316943	0.137436	0.230612	0.817616	0.999971
ENSMUSG00000005506	13046	Celf1	protein_coding	6823.93	-0.139778	0.0871294	-1.60425	0.108658	0.999971
ENSMUSG00000005510	68349	Ndufs3	protein_coding	2977.49	0.150995	0.168298	0.897189	0.369618	0.999971
ENSMUSG00000005514	18984	Por	protein_coding	13737.9	-0.11654	0.297557	-0.391654	0.695314	0.999971
ENSMUSG00000005533	16001	Igf1r	protein_coding	223.375	0.0167046	0.184397	0.0905903	0.927818	0.999971
ENSMUSG00000005534	16337	Insr	protein_coding	10659.9	-0.154622	0.117295	-1.31823	0.187426	0.999971
ENSMUSG00000005540	14128	Fcer2a	protein_coding	28.7295	-0.102835	0.323511	-0.317873	0.750581	0.999971
ENSMUSG00000005547	13087	Cyp2a5	protein_coding	25311.6	0.471217	0.251675	1.87232	0.0611618	0.999971
ENSMUSG00000005553	11944	Atp4a	protein_coding	13.9638	-0.160521	0.577534	-0.277943	0.781056	0.999971
ENSMUSG00000005566	21849	Trim28	protein_coding	1770.9	0.0401578	0.140369	0.286087	0.774811	0.999971
ENSMUSG00000005575	22192	Ube2m	protein_coding	1343.39	0.175303	0.172386	1.01692	0.30919	0.999971
ENSMUSG00000005580	11515	Adcy9	protein_coding	1267.4	-0.0412961	0.182203	-0.226648	0.820697	0.999971
ENSMUSG00000005583	17260	Mef2c	protein_coding	170.497	-0.0197764	0.197029	-0.100373	0.920048	0.999971
ENSMUSG00000005609	22083	Ctr9	protein_coding	1682.64	0.0328481	0.0881031	0.372836	0.70927	0.999971
ENSMUSG00000005610	13690	Eif4g2	protein_coding	28171.2	-0.00384819	0.114845	-0.0335076	0.97327	0.999971
ENSMUSG00000005611	17540	Mrvi1	protein_coding	122.447	0.193847	0.198791	0.975132	0.329495	0.999971
ENSMUSG00000005615	13026	Pcyt1a	protein_coding	4645.14	-0.123696	0.117945	-1.04876	0.294291	0.999971
ENSMUSG00000005621	233410	Zfp592	protein_coding	1833.14	-0.0458626	0.102924	-0.445596	0.655889	0.999971
ENSMUSG00000005625	19185	Psmd4	protein_coding	4056.72	0.207176	0.14001	1.47972	0.138947	0.999971
ENSMUSG00000005628	50874	Tmod4	protein_coding	18.4822	0.0198485	0.368302	0.053892	0.957021	0.999971
ENSMUSG00000005656	72183	Snx6	protein_coding	947.168	0.0705226	0.116674	0.604442	0.54555	0.999971
ENSMUSG00000005667	17768	Mthfd2	protein_coding	32.9695	0.017794	0.302221	0.0588774	0.95305	0.999971
ENSMUSG00000005672	16590	Kit	protein_coding	188.25	-0.186417	0.175264	-1.06364	0.287494	0.999971
ENSMUSG00000005674	641376	Tomm40l	protein_coding	288.538	-0.0436792	0.204359	-0.213738	0.830751	0.999971
ENSMUSG00000005677	12355	Nr1i3	protein_coding	28803.1	0.139734	0.274226	0.509558	0.610361	0.999971
ENSMUSG00000005681	11807	Apoa2	protein_coding	242951	0.0701556	0.178877	0.392199	0.694911	0.999971
ENSMUSG00000005682	103135	Pan2	protein_coding	2727.18	-0.209811	0.162308	-1.29267	0.196126	0.999971
ENSMUSG00000005683	12974	Cs	protein_coding	7313.93	0.0363958	0.119927	0.303482	0.761523	0.999971
ENSMUSG00000005686	11717	Ampd3	protein_coding	69.7105	-0.329042	0.25884	-1.27122	0.203651	0.999971
ENSMUSG00000005687	68183	Bcas2	protein_coding	1002.95	0.128531	0.0949427	1.35377	0.175809	0.999971
ENSMUSG00000005698	13018	Ctcf	protein_coding	2025.28	0.00741749	0.0894745	0.0829006	0.933931	0.999971
ENSMUSG00000005699	56513	Pard6a	protein_coding	94.7862	0.0880715	0.230976	0.381301	0.70298	0.999971
ENSMUSG00000005718	83383	Tfap4	protein_coding	266.569	0.00275683	0.234415	0.0117604	0.990617	0.999971
ENSMUSG00000005732	19385	Ranbp1	protein_coding	306.65	0.33223	0.17459	1.90291	0.0570521	0.999971
ENSMUSG00000005763	12503	Cd247	protein_coding	9.32615	-0.113801	0.469566	-0.242354	0.808506	0.999971
ENSMUSG00000005774	53970	Rfx5	protein_coding	1070.05	0.000680004	0.138004	0.00492743	0.996068	0.999971
ENSMUSG00000005779	19172	Psmb4	protein_coding	1613.05	0.313378	0.171129	1.83124	0.0670649	0.999971
ENSMUSG00000005802	22785	Slc30a4	protein_coding	591.165	0.0948083	0.149295	0.635038	0.525403	0.999971
ENSMUSG00000005803	59010	Sqor	protein_coding	9912.95	0.133737	0.135377	0.987884	0.323209	0.999971
ENSMUSG00000005804	18457	Bloc1s6	protein_coding	625.06	-0.0369333	0.120051	-0.307647	0.758351	0.999971
ENSMUSG00000005813	75624	Metap1	protein_coding	1488.76	0.00226209	0.0978447	0.0231192	0.981555	0.999971
ENSMUSG00000005823	78308	Gpr108	protein_coding	853.061	-0.048818	0.158702	-0.307608	0.758381	0.999971
ENSMUSG00000005824	50930	Tnfsf14	protein_coding	9.98344	0.899009	0.437952	2.05276	0.0400961	0.999971
ENSMUSG00000005836	14465	Gata6	protein_coding	310.78	0.0617403	0.129618	0.476325	0.633843	0.999971
ENSMUSG00000005846	66409	Rsl1d1	protein_coding	1770.87	0.149504	0.112171	1.33282	0.182592	0.999971
ENSMUSG00000005871	11789	Apc	protein_coding	2824.59	-0.0709725	0.144446	-0.491342	0.623185	0.999971
ENSMUSG00000005873	13476	Reep5	protein_coding	404.459	0.0676217	0.159004	0.425282	0.670631	0.999971
ENSMUSG00000005881	66366	Ergic3	protein_coding	2830.16	0.120416	0.197126	0.610858	0.541294	0.999971
ENSMUSG00000005882	56046	Uqcc1	protein_coding	2197.59	0.0538243	0.112836	0.477012	0.633353	0.999971
ENSMUSG00000005886	17978	Ncoa2	protein_coding	2809.67	-0.118198	0.103888	-1.13774	0.255229	0.999971
ENSMUSG00000005893	22026	Nr2c2	protein_coding	1885.59	-0.0106029	0.133349	-0.0795123	0.936625	0.999971
ENSMUSG00000005897	22025	Nr2c1	protein_coding	945.855	-0.125446	0.118548	-1.05819	0.289969	0.999971
ENSMUSG00000005899	77626	Smpd4	protein_coding	919.431	-0.0870276	0.0891293	-0.976419	0.328857	0.999971
ENSMUSG00000005907	71382	Pex1	protein_coding	1840.65	-0.0960824	0.11013	-0.872448	0.382964	0.999971
ENSMUSG00000005936	66989	Kctd20	protein_coding	1966.27	0.0097738	0.0835509	0.11698	0.906876	0.999971
ENSMUSG00000005947	16407	Itgae	protein_coding	25.6262	0.372541	0.333161	1.1182	0.263482	0.999971
ENSMUSG00000005949	83429	Ctns	protein_coding	1130.69	0.0409109	0.117101	0.349363	0.726817	0.999971
ENSMUSG00000005950	94045	P2rx5	protein_coding	11.6408	0.126555	0.46914	0.269759	0.787346	0.999971
ENSMUSG00000005951	74637	Shpk	protein_coding	2965.97	0.0177044	0.111809	0.158345	0.874185	0.999971
ENSMUSG00000005958	13845	Ephb3	protein_coding	25.8911	0.0949652	0.472993	0.200775	0.840874	0.999971
ENSMUSG00000005968	22156	Tuft1	protein_coding	162.99	-0.187855	0.180601	-1.04017	0.298263	0.999971
ENSMUSG00000005973	19672	Rcn1	protein_coding	430.804	0.170842	0.123334	1.3852	0.165992	0.999971
ENSMUSG00000005981	68015	Trap1	protein_coding	6958.83	0.130433	0.112594	1.15844	0.246685	0.999971
ENSMUSG00000005982	74763	Naa60	protein_coding	2563.54	0.0734852	0.146926	0.500151	0.616969	0.999971
ENSMUSG00000005983	73261	1700037C18Rik	protein_coding	17.3793	-0.174799	0.45088	-0.387684	0.69825	0.999971
ENSMUSG00000005986	68423	Ankrd13d	protein_coding	30.5433	-0.219031	0.379645	-0.576936	0.563983	0.999971
ENSMUSG00000006005	108989	Tpr	protein_coding	4096.21	0.0713443	0.164221	0.43444	0.663969	0.999971
ENSMUSG00000006010	226499	Odr4	protein_coding	2507.53	0.0191957	0.119067	0.161217	0.871923	0.999971
ENSMUSG00000006014	96875	Prg4	protein_coding	7711.29	-0.0110274	0.137885	-0.0799753	0.936257	0.999971
ENSMUSG00000006019	71723	Dhx34	protein_coding	411.661	-0.193044	0.19754	-0.977243	0.328449	0.999971
ENSMUSG00000006021	70394	Kptn	protein_coding	492.925	-0.173955	0.155448	-1.11905	0.263118	0.999971
ENSMUSG00000006024	108124	Napa	protein_coding	1735.5	0.00828795	0.165564	0.0500588	0.960076	0.999971
ENSMUSG00000006050	24068	Sra1	protein_coding	1465.01	0.0943184	0.178709	0.527777	0.597654	0.999971
ENSMUSG00000006057	11951	Atp5g1	protein_coding	4037.05	0.0344613	0.26405	0.130511	0.896162	0.999971
ENSMUSG00000006058	27681	Snf8	protein_coding	1796.68	0.104395	0.150188	0.695097	0.486995	0.999971
ENSMUSG00000006095	66411	Tbcb	protein_coding	522.801	0.175769	0.191203	0.919279	0.35795	0.999971
ENSMUSG00000006127	19062	Inpp5k	protein_coding	907.119	-0.114114	0.166142	-0.686843	0.492182	0.999971
ENSMUSG00000006134	12929	Crkl	protein_coding	1894.75	-0.181272	0.10548	-1.71854	0.085698	0.999971
ENSMUSG00000006154	67425	Eps8l1	protein_coding	172.458	0.00143228	0.331048	0.00432651	0.996548	0.999971
ENSMUSG00000006169	216705	Clint1	protein_coding	2819.33	-0.039918	0.131288	-0.30405	0.76109	0.999971
ENSMUSG00000006191	68916	Cdkal1	protein_coding	692.147	-0.0312474	0.145084	-0.215375	0.829475	0.999971
ENSMUSG00000006205	56213	Htra1	protein_coding	109.975	0.0606687	0.30545	0.198621	0.84256	0.999971
ENSMUSG00000006215	22642	Zbtb17	protein_coding	361.326	-0.143479	0.237533	-0.604037	0.545819	0.999971
ENSMUSG00000006218	277743	Fam131c	protein_coding	45.9814	-0.148213	0.303027	-0.48911	0.624764	0.999971
ENSMUSG00000006219	74202	Fblim1	protein_coding	109.326	0.0101162	0.200149	0.0505431	0.95969	0.999971
ENSMUSG00000006235	13857	Epor	protein_coding	36.9588	-0.14419	0.385199	-0.374326	0.708162	0.999971
ENSMUSG00000006241	67119	Ccdc159	protein_coding	438.539	-0.292637	0.198265	-1.47598	0.139948	0.999971
ENSMUSG00000006262	68473	Mob1b	protein_coding	2660.87	-0.00816153	0.132247	-0.0617145	0.95079	0.999971
ENSMUSG00000006273	11966	Atp6v1b2	protein_coding	1659.51	0.113892	0.112286	1.01431	0.310437	0.999971
ENSMUSG00000006276	13859	Eps15l1	protein_coding	1081.81	-0.134765	0.130028	-1.03643	0.300001	0.999971
ENSMUSG00000006281	21745	Tep1	protein_coding	1502.61	-0.111613	0.156063	-0.715178	0.474499	0.999971
ENSMUSG00000006288	219022	Ttc5	protein_coding	533.071	-0.0727058	0.130544	-0.556946	0.577564	0.999971
ENSMUSG00000006289	66246	Osgep	protein_coding	506.027	0.195002	0.188443	1.0348	0.300761	0.999971
ENSMUSG00000006299	227290	Aamp	protein_coding	7146.56	0.104553	0.201859	0.517949	0.604494	0.999971
ENSMUSG00000006301	69660	Tmbim1	protein_coding	2850.5	0.0269264	0.128738	0.209156	0.834326	0.999971
ENSMUSG00000006304	76709	Arpc2	protein_coding	3272.86	0.24487	0.155859	1.5711	0.11616	0.999971
ENSMUSG00000006307	75410	Kmt2b	protein_coding	2076.2	-0.229161	0.203435	-1.12646	0.259972	0.999971
ENSMUSG00000006315	69804	Tmem147	protein_coding	1331.78	-0.00117365	0.19361	-0.00606194	0.995163	0.999971
ENSMUSG00000006333	76846	Rps9	protein_coding	10186.2	0.116333	0.288355	0.403438	0.686626	0.999971
ENSMUSG00000006335	69714	Tfpt	protein_coding	538.306	-0.0545404	0.150876	-0.361492	0.717732	0.999971
ENSMUSG00000006342	71733	Susd2	protein_coding	112.676	0.131151	0.203134	0.645635	0.518516	0.999971
ENSMUSG00000006344	23887	Ggt5	protein_coding	173.724	-0.0945829	0.232526	-0.406763	0.684182	0.999971
ENSMUSG00000006356	68337	Crip2	protein_coding	2323.66	0.0818286	0.26679	0.306715	0.75906	0.999971
ENSMUSG00000006360	12925	Crip1	protein_coding	140.787	0.419134	0.236199	1.77449	0.0759817	0.999971
ENSMUSG00000006362	12398	Cbfa2t3	protein_coding	162.245	-0.0243282	0.182999	-0.132942	0.894239	0.999971
ENSMUSG00000006369	14114	Fbln1	protein_coding	37.6596	0.24908	0.346773	0.718281	0.472584	0.999971
ENSMUSG00000006373	53328	Pgrmc1	protein_coding	33245.6	0.108824	0.134623	0.808357	0.418885	0.999971
ENSMUSG00000006378	26912	Gcat	protein_coding	103.503	0.512801	0.30212	1.69734	0.0896319	0.999971
ENSMUSG00000006386	21687	Tek	protein_coding	627.406	-0.0547454	0.174703	-0.313363	0.754005	0.999971
ENSMUSG00000006390	54325	Elovl1	protein_coding	1483.03	-0.119117	0.157628	-0.755686	0.449837	0.999971
ENSMUSG00000006392	80509	Med8	protein_coding	1639.53	0.178561	0.166625	1.07163	0.283884	0.999971
ENSMUSG00000006395	NA		polymorphic_pseudogene	2275.27	0.102173	0.124527	0.820486	0.411939	0.999971
ENSMUSG00000006398	107995	Cdc20	protein_coding	15.7355	-0.0230478	0.505813	-0.0455658	0.963656	0.999971
ENSMUSG00000006403	240913	Adamts4	protein_coding	19.2635	0.0366902	0.357757	0.102556	0.918315	0.999971
ENSMUSG00000006411	71740	Nectin4	protein_coding	24.9263	-0.479994	0.30144	-1.59234	0.111309	0.999971
ENSMUSG00000006412	18637	Pfdn2	protein_coding	2289.05	0.132734	0.152352	0.871227	0.38363	0.999971
ENSMUSG00000006418	81018	Rnf114	protein_coding	2633.5	0.00830739	0.103064	0.0806041	0.935757	0.999971
ENSMUSG00000006423	77644	C330007P06Rik	protein_coding	2324.74	0.0537722	0.109737	0.490011	0.624126	0.999971
ENSMUSG00000006435	18011	Neurl1a	protein_coding	10.4737	-0.15333	0.518664	-0.295626	0.767516	0.999971
ENSMUSG00000006442	20810	Srm	protein_coding	352.822	0.178412	0.276016	0.646382	0.518032	0.999971
ENSMUSG00000006445	13836	Epha2	protein_coding	1176.04	0.050849	0.202106	0.251596	0.801354	0.999971
ENSMUSG00000006456	56275	Rbm14	protein_coding	622.167	-0.225392	0.190798	-1.18131	0.23748	0.999971
ENSMUSG00000006462	NA		lincRNA	14.4614	0.126294	0.537556	0.23494	0.814255	0.999971
ENSMUSG00000006463	70605	Zdhhc24	protein_coding	157.157	0.0317457	0.148955	0.213123	0.831231	0.999971
ENSMUSG00000006464	52028	Bbs1	protein_coding	129.805	-0.152507	0.206601	-0.738171	0.46041	0.999971
ENSMUSG00000006471	78797	Ndor1	protein_coding	251.948	-0.0707373	0.13099	-0.54002	0.589183	0.999971
ENSMUSG00000006476	56876	Nsmf	protein_coding	3970.46	-0.0813833	0.151233	-0.538133	0.590485	0.999971
ENSMUSG00000006494	228026	Pdk1	protein_coding	5324.97	-0.044143	0.119693	-0.368803	0.712275	0.999971
ENSMUSG00000006498	19205	Ptbp1	protein_coding	4993.11	0.00587565	0.184617	0.0318262	0.974611	0.999971
ENSMUSG00000006519	13057	Cyba	protein_coding	274.1	-0.0251733	0.347051	-0.0725348	0.942176	0.999971
ENSMUSG00000006522	16426	Itih3	protein_coding	66034.4	-0.222227	0.15283	-1.45408	0.145923	0.999971
ENSMUSG00000006526	69179	Stimate	protein_coding	400.379	-0.132003	0.146055	-0.903792	0.366106	0.999971
ENSMUSG00000006527	54650	Sfmbt1	protein_coding	1706.42	0.0344854	0.0957843	0.360032	0.718823	0.999971
ENSMUSG00000006529	16424	Itih1	protein_coding	51156.1	-0.0472926	0.103728	-0.455931	0.64844	0.999971
ENSMUSG00000006538	16147	Ihh	protein_coding	19.415	0.132546	0.468426	0.282961	0.777207	0.999971
ENSMUSG00000006567	11979	Atp7b	protein_coding	3289.96	-0.0729994	0.125873	-0.579945	0.561952	0.999971
ENSMUSG00000006574	20533	Slc4a1	protein_coding	22.7774	0.108964	0.573195	0.1901	0.849231	0.999971
ENSMUSG00000006575	51799	Rundc3a	protein_coding	29.3613	-0.214185	0.267732	-0.799995	0.423714	0.999971
ENSMUSG00000006576	20536	Slc4a3	protein_coding	37.4082	-0.158038	0.320511	-0.493082	0.621955	0.999971
ENSMUSG00000006585	67177	Cdt1	protein_coding	40.0855	0.190919	0.354843	0.538038	0.590551	0.999971
ENSMUSG00000006586	12395	Runx1t1	protein_coding	20.6449	-0.340003	0.381992	-0.890079	0.373424	0.999971
ENSMUSG00000006589	11821	Aprt	protein_coding	479.022	0.261101	0.235177	1.11024	0.266898	0.999971
ENSMUSG00000006599	14884	Gtf2h1	protein_coding	1224.84	0.160402	0.148593	1.07947	0.280377	0.999971
ENSMUSG00000006611	15216	Hfe	protein_coding	1615.8	0.165226	0.163501	1.01055	0.312232	0.999971
ENSMUSG00000006638	57742	Abhd1	polymorphic_pseudogene	211.775	-0.317188	0.187501	-1.69166	0.0907111	0.999971
ENSMUSG00000006641	330064	Slc5a6	protein_coding	549.178	-0.230731	0.264104	-0.873636	0.382316	0.999971
ENSMUSG00000006642	69852	Tcf23	protein_coding	9.67177	0.2561	0.460333	0.556336	0.577981	0.999971
ENSMUSG00000006651	11803	Aplp1	protein_coding	13.7088	-0.13458	0.384212	-0.350276	0.726132	0.999971
ENSMUSG00000006673	69232	Qrich1	protein_coding	2258.46	0.0740738	0.0918145	0.806776	0.419795	0.999971
ENSMUSG00000006676	71472	Usp19	protein_coding	3403.54	-0.0897902	0.157843	-0.568857	0.569453	0.999971
ENSMUSG00000006678	18968	Pola1	protein_coding	300.955	-0.044753	0.170665	-0.262228	0.793146	0.999971
ENSMUSG00000006699	12540	Cdc42	protein_coding	8417.44	0.0690297	0.137032	0.503749	0.614438	0.999971
ENSMUSG00000006705	18771	Pknox1	protein_coding	711.177	-0.10553	0.116605	-0.905018	0.365456	0.999971
ENSMUSG00000006711	210108	D130043K22Rik	protein_coding	534.73	-0.348083	0.170383	-2.04294	0.0410583	0.999971
ENSMUSG00000006715	57441	Gmnn	protein_coding	243.358	0.0740089	0.154076	0.48034	0.630986	0.999971
ENSMUSG00000006717	66834	Acot13	protein_coding	1969.64	0.158504	0.181054	0.875452	0.381328	0.999971
ENSMUSG00000006720	193452	Zfp184	protein_coding	10.0392	0.680981	0.41595	1.63717	0.101595	0.999971
ENSMUSG00000006728	12567	Cdk4	protein_coding	1277.93	0.194074	0.153479	1.2645	0.206049	0.999971
ENSMUSG00000006731	14421	B4galnt1	protein_coding	3909.94	-0.0324367	0.186718	-0.17372	0.862086	0.999971
ENSMUSG00000006732	17299	Mettl1	protein_coding	375.205	-0.000425185	0.185768	-0.00228879	0.998174	0.999971
ENSMUSG00000006736	67125	Tspan31	protein_coding	12885.2	-0.103583	0.152895	-0.677476	0.498104	0.999971
ENSMUSG00000006740	16573	Kif5b	protein_coding	2126.4	-0.013184	0.132779	-0.099293	0.920906	0.999971
ENSMUSG00000006763	78935	Saal1	protein_coding	228.825	0.0484126	0.134916	0.358836	0.719718	0.999971
ENSMUSG00000006777	94179	Krt23	protein_coding	169.157	0.532113	0.329282	1.61598	0.106099	0.999971
ENSMUSG00000006782	12799	Cnp	protein_coding	464.65	0.163214	0.19505	0.836783	0.402715	0.999971
ENSMUSG00000006784	74407	Ttc25	protein_coding	43.7186	-0.3421	0.450164	-0.759946	0.447287	0.999971
ENSMUSG00000006800	72043	Sulf2	protein_coding	1050.37	-0.0289878	0.157796	-0.183704	0.854246	0.999971
ENSMUSG00000006818	20656	Sod2	protein_coding	7394.72	0.00732431	0.0802345	0.0912863	0.927265	0.999971
ENSMUSG00000006906	70527	Stambp	protein_coding	804.141	0.0752332	0.145603	0.516701	0.605365	0.999971
ENSMUSG00000006920	14055	Ezh1	protein_coding	1113.54	-0.0461132	0.101113	-0.456058	0.648348	0.999971
ENSMUSG00000006930	15114	Hap1	protein_coding	104.976	-0.137735	0.272444	-0.505552	0.613171	0.999971
ENSMUSG00000006931	66180	P3h4	protein_coding	25.323	0.564812	0.347134	1.62707	0.103722	0.999971
ENSMUSG00000006932	12387	Ctnnb1	protein_coding	9095.6	0.0404002	0.124588	0.324271	0.745733	0.999971
ENSMUSG00000006941	68969	Eif1b	protein_coding	593.622	0.1583	0.19246	0.822511	0.410786	0.999971
ENSMUSG00000006958	12667	Chrd	protein_coding	161.521	-0.0142778	0.218613	-0.0653108	0.947927	0.999971
ENSMUSG00000006998	21762	Psmd2	protein_coding	7987.28	0.156129	0.11188	1.39551	0.162861	0.999971
ENSMUSG00000007029	22321	Vars	protein_coding	942.225	-0.205065	0.217162	-0.944295	0.345019	0.999971
ENSMUSG00000007030	27762	Vwa7	protein_coding	32.1946	0.0319674	0.300106	0.10652	0.915169	0.999971
ENSMUSG00000007034	70129	Slc44a4	protein_coding	16.1921	0.160948	0.370211	0.434747	0.663746	0.999971
ENSMUSG00000007035	17687	Msh5	protein_coding	67.0649	-0.535137	0.293069	-1.82598	0.0678538	0.999971
ENSMUSG00000007036	193742	Abhd16a	protein_coding	1170.46	0.0229618	0.23706	0.0968607	0.922837	0.999971
ENSMUSG00000007038	18010	Neu1	protein_coding	1320.28	0.189035	0.14795	1.2777	0.201357	0.999971
ENSMUSG00000007039	51793	Ddah2	protein_coding	67.1818	0.116016	0.313376	0.370216	0.711222	0.999971
ENSMUSG00000007041	114584	Clic1	protein_coding	772.67	0.190597	0.158556	1.20208	0.229333	0.999971
ENSMUSG00000007050	27756	Lsm2	protein_coding	243.528	0.133716	0.153219	0.872711	0.382821	0.999971
ENSMUSG00000007080	18973	Pole	protein_coding	153.305	-0.10242	0.220902	-0.463641	0.642905	0.999971
ENSMUSG00000007097	98660	Atp1a2	protein_coding	73.9577	0.0582506	0.341075	0.170785	0.864393	0.999971
ENSMUSG00000007107	27222	Atp1a4	protein_coding	9.22506	-0.169764	0.514441	-0.329997	0.741402	0.999971
ENSMUSG00000007122	12372	Casq1	protein_coding	14.9365	-0.474738	0.370381	-1.28175	0.199929	0.999971
ENSMUSG00000007207	20907	Stx1a	protein_coding	30.1053	-0.185213	0.339655	-0.545297	0.585549	0.999971
ENSMUSG00000007216	243372	Zfp775	protein_coding	76.7129	0.147578	0.23054	0.640142	0.52208	0.999971
ENSMUSG00000007338	18120	Mrpl49	protein_coding	1125.31	0.210582	0.113017	1.86328	0.0624228	0.999971
ENSMUSG00000007379	329727	Dennd2c	protein_coding	35.9802	-0.000737513	0.242036	-0.00304712	0.997569	0.999971
ENSMUSG00000007411	17169	Mark3	protein_coding	1464.3	0.0547994	0.148773	0.368343	0.712617	0.999971
ENSMUSG00000007415	67210	Gatad1	protein_coding	2076.55	0.0812548	0.0938082	0.866181	0.386391	0.999971
ENSMUSG00000007458	17113	M6pr	protein_coding	6418.47	0.0104589	0.0840023	0.124507	0.900914	0.999971
ENSMUSG00000007476	241296	Lrrc8a	protein_coding	568.275	-0.18327	0.161828	-1.1325	0.257425	0.999971
ENSMUSG00000007564	51792	Ppp2r1a	protein_coding	2753.25	0.0652288	0.134545	0.484811	0.627811	0.999971
ENSMUSG00000007570	72775	Fance	protein_coding	285.5	-0.170606	0.246227	-0.692883	0.488383	0.999971
ENSMUSG00000007589	28113	Tinf2	protein_coding	484.673	0.0147493	0.101973	0.14464	0.884995	0.999971
ENSMUSG00000007594	330790	Hapln4	protein_coding	686.395	0.158852	0.241388	0.65808	0.510487	0.999971
ENSMUSG00000007603	224907	Dus3l	protein_coding	472.039	-0.092804	0.247612	-0.374796	0.707812	0.999971
ENSMUSG00000007610	70359	Gtpbp3	protein_coding	276.462	-0.355257	0.312082	-1.13834	0.254977	0.999971
ENSMUSG00000007613	21812	Tgfbr1	protein_coding	1540.59	-0.0535843	0.130757	-0.409801	0.681952	0.999971
ENSMUSG00000007617	26556	Homer1	protein_coding	655.028	-0.0388807	0.168238	-0.231105	0.817233	0.999971
ENSMUSG00000007646	114714	Rad51c	protein_coding	25.135	0.358703	0.342848	1.04625	0.295447	0.999971
ENSMUSG00000007655	12389	Cav1	protein_coding	124.262	-0.0934502	0.180374	-0.518092	0.604394	0.999971
ENSMUSG00000007656	59046	Arpp19	protein_coding	2253.81	0.235701	0.141958	1.66035	0.0968431	0.999971
ENSMUSG00000007659	12048	Bcl2l1	protein_coding	1747.49	-0.0526322	0.150282	-0.350223	0.726171	0.999971
ENSMUSG00000007670	16549	Khsrp	protein_coding	2298.62	-0.138334	0.184985	-0.747813	0.454573	0.999971
ENSMUSG00000007721	234388	Ccdc124	protein_coding	976.168	0.173241	0.26952	0.642778	0.520368	0.999971
ENSMUSG00000007739	12464	Cct4	protein_coding	3073.15	0.20569	0.16094	1.27805	0.20123	0.999971
ENSMUSG00000007777	66050	0610009B22Rik	protein_coding	916.446	0.201314	0.158422	1.27075	0.203819	0.999971
ENSMUSG00000007783	78070	Cpt1c	protein_coding	29.3784	-0.135237	0.274588	-0.492508	0.62236	0.999971
ENSMUSG00000007812	72611	Zfp655	protein_coding	1996.47	9.32e-05	0.145447	0.000640808	0.999489	0.999971
ENSMUSG00000007815	11848	Rhoa	protein_coding	10237.4	0.108025	0.126658	0.852889	0.393721	0.999971
ENSMUSG00000007817	328365	Zmiz1	protein_coding	3682.17	-0.125306	0.163575	-0.766042	0.443651	0.999971
ENSMUSG00000007827	232339	Ankrd26	protein_coding	382.095	-0.122462	0.166997	-0.733315	0.463366	0.999971
ENSMUSG00000007833	69748	Aldh16a1	protein_coding	2101.49	-0.189073	0.344099	-0.549472	0.582681	0.999971
ENSMUSG00000007836	77134	Hnrnpa0	protein_coding	1879.33	0.0166484	0.179726	0.0926318	0.926196	0.999971
ENSMUSG00000007837	65116	Prrg2	protein_coding	969.93	0.0318504	0.243717	0.130686	0.896024	0.999971
ENSMUSG00000007850	59013	Hnrnph1	protein_coding	6370.24	0.037744	0.146012	0.258499	0.796022	0.999971
ENSMUSG00000007867	76411	Ift43	protein_coding	111.457	0.2032	0.196046	1.03649	0.299975	0.999971
ENSMUSG00000007872	15903	Id3	protein_coding	502.028	0.17872	0.309028	0.578329	0.563042	0.999971
ENSMUSG00000007880	93760	Arid1a	protein_coding	3813.16	-0.171772	0.16368	-1.04944	0.293975	0.999971
ENSMUSG00000007891	13033	Ctsd	protein_coding	6199.71	0.0933951	0.154933	0.602809	0.546636	0.999971
ENSMUSG00000007892	56040	Rplp1	protein_coding	5802.71	0.0650961	0.498114	0.130685	0.896024	0.999971
ENSMUSG00000007950	64296	Abhd8	protein_coding	44.7972	-0.063505	0.364916	-0.174026	0.861845	0.999971
ENSMUSG00000007987	67286	Ift22	protein_coding	199.567	-0.0508622	0.143469	-0.354517	0.722952	0.999971
ENSMUSG00000007989	14365	Fzd3	protein_coding	15.9885	0.238719	0.392202	0.608663	0.542748	0.999971
ENSMUSG00000008035	68041	Mid1ip1	protein_coding	3600.36	-0.0209464	0.27845	-0.0752252	0.940036	0.999971
ENSMUSG00000008036	232910	Ap2s1	protein_coding	1013.35	0.091095	0.297138	0.306575	0.759167	0.999971
ENSMUSG00000008090	116701	Fgfrl1	protein_coding	1129.98	0.0954231	0.225952	0.422316	0.672794	0.999971
ENSMUSG00000008136	14200	Fhl2	protein_coding	11.6383	0.226863	0.525749	0.431505	0.666102	0.999971
ENSMUSG00000008140	69683	Emc10	protein_coding	1293.81	0.0621083	0.218346	0.28445	0.776066	0.999971
ENSMUSG00000008153	232370	Clstn3	protein_coding	341.392	0.129126	0.212859	0.606629	0.544097	0.999971
ENSMUSG00000008167	68628	Fbxw9	protein_coding	780.997	0.206988	0.186259	1.11129	0.266443	0.999971
ENSMUSG00000008193	272382	Spib	protein_coding	25.0338	0.551272	0.346961	1.58886	0.112092	0.999971
ENSMUSG00000008200	55935	Fnbp4	protein_coding	1470.13	-0.105558	0.19962	-0.528795	0.596947	0.999971
ENSMUSG00000008206	67260	Cers4	protein_coding	221.521	-0.0725068	0.159008	-0.455993	0.648395	0.999971
ENSMUSG00000008226	74616	Scrn3	protein_coding	3720.42	-0.0229779	0.112787	-0.203729	0.838566	0.999971
ENSMUSG00000008301	56698	Phax	protein_coding	660.474	0.20481	0.131779	1.55419	0.120139	0.999971
ENSMUSG00000008305	21885	Tle1	protein_coding	1404.65	-0.126174	0.155271	-0.812604	0.416445	0.999971
ENSMUSG00000008307	77036	1700109H08Rik	protein_coding	144.566	-0.152463	0.322054	-0.473407	0.635923	0.999971
ENSMUSG00000008318	320100	Relt	protein_coding	10.2905	0.0740706	0.486637	0.152209	0.879022	0.999971
ENSMUSG00000008333	20639	Snrpb2	protein_coding	910.953	0.198315	0.146719	1.35166	0.176485	0.999971
ENSMUSG00000008348	22190	Ubc	protein_coding	19743.9	-0.450916	0.267331	-1.68673	0.0916551	0.999971
ENSMUSG00000008373	68988	Prpf31	protein_coding	791.791	-0.0370155	0.139106	-0.266095	0.790166	0.999971
ENSMUSG00000008384	55942	Sertad1	protein_coding	85.7968	0.147423	0.331971	0.444084	0.656982	0.999971
ENSMUSG00000008393	52502	Carhsp1	protein_coding	4294.33	0.0208771	0.159132	0.131194	0.895622	0.999971
ENSMUSG00000008398	13713	Elk3	protein_coding	487.609	-0.0790985	0.138228	-0.572233	0.567164	0.999971
ENSMUSG00000008429	80517	Herpud2	protein_coding	1289.13	0.0238287	0.106129	0.224525	0.822349	0.999971
ENSMUSG00000008435	108841	Rdh13	protein_coding	348.088	-0.0513878	0.141222	-0.36388	0.715947	0.999971
ENSMUSG00000008450	68051	Nutf2	protein_coding	854.641	0.112311	0.29346	0.382714	0.701932	0.999971
ENSMUSG00000008461	14343	Fut1	protein_coding	24.9857	-0.308603	0.596991	-0.516931	0.605205	0.999971
ENSMUSG00000008475	67771	Arpc5	protein_coding	2051.76	0.101771	0.110849	0.918106	0.358563	0.999971
ENSMUSG00000008496	18987	Pou2f2	protein_coding	219.598	-0.299644	0.381238	-0.785977	0.431881	0.999971
ENSMUSG00000008540	56615	Mgst1	protein_coding	97695.3	0.218101	0.169288	1.28835	0.197625	0.999971
ENSMUSG00000008575	18028	Nfib	protein_coding	8449.34	-0.0260035	0.117137	-0.221993	0.824319	0.999971
ENSMUSG00000008601	53868	Rab25	protein_coding	12.168	-0.154385	0.391468	-0.394375	0.693304	0.999971
ENSMUSG00000008604	94232	Ubqln4	protein_coding	2470.38	-0.00453967	0.156563	-0.0289957	0.976868	0.999971
ENSMUSG00000008668	20084	Rps18	protein_coding	7486.11	0.165316	0.207746	0.79576	0.426172	0.999971
ENSMUSG00000008682	110954	Rpl10	protein_coding	16406.8	0.197237	0.180746	1.09124	0.275166	0.999971
ENSMUSG00000008683	267019	Rps15a	protein_coding	3251.13	0.183915	0.136856	1.34386	0.178995	0.999971
ENSMUSG00000008690	52683	Ncaph2	protein_coding	1996.7	-0.0267947	0.137674	-0.194624	0.845687	0.999971
ENSMUSG00000008730	15257	Hipk1	protein_coding	4558.92	-0.0703678	0.114463	-0.614762	0.538712	0.999971
ENSMUSG00000008734	64297	Gprc5b	protein_coding	44.4097	-0.0584814	0.340223	-0.171891	0.863523	0.999971
ENSMUSG00000008763	17156	Man1a2	protein_coding	2439.25	-0.0255467	0.110319	-0.231571	0.816871	0.999971
ENSMUSG00000008822	66204	Acyp1	protein_coding	487.039	0.0737607	0.162439	0.454082	0.64977	0.999971
ENSMUSG00000008845	93671	Cd163	protein_coding	941.312	-0.0974702	0.324721	-0.300166	0.764051	0.999971
ENSMUSG00000008855	15184	Hdac5	protein_coding	1877.56	-0.0364778	0.238476	-0.152962	0.878428	0.999971
ENSMUSG00000008859	56044	Rala	protein_coding	1421.44	0.146084	0.133454	1.09464	0.273675	0.999971
ENSMUSG00000008892	22335	Vdac3	protein_coding	3728.36	0.167683	0.134326	1.24833	0.21191	0.999971
ENSMUSG00000008958	21427	Vps72	protein_coding	1123.79	0.0287184	0.160469	0.178965	0.857965	0.999971
ENSMUSG00000008976	14390	Gabpa	protein_coding	3152.04	0.0552037	0.132895	0.415393	0.677854	0.999971
ENSMUSG00000008999	12162	Bmp7	protein_coding	30.6844	0.0736039	0.277589	0.265154	0.790891	0.999971
ENSMUSG00000009013	56455	Dynll1	protein_coding	281.765	0.256993	0.190173	1.35137	0.176578	0.999971
ENSMUSG00000009030	67466	Pdcl	protein_coding	1511.85	-0.0806212	0.118988	-0.677556	0.498053	0.999971
ENSMUSG00000009035	223693	Tmem184b	protein_coding	1786.64	-0.210685	0.268157	-0.785678	0.432056	0.999971
ENSMUSG00000009073	18016	Nf2	protein_coding	2268.8	-0.021742	0.0970877	-0.223942	0.822803	0.999971
ENSMUSG00000009076	67178	Zmat5	protein_coding	208.283	0.131277	0.213399	0.615169	0.538443	0.999971
ENSMUSG00000009079	14030	Ewsr1	protein_coding	8405.96	-0.108561	0.0817636	-1.32774	0.184263	0.999971
ENSMUSG00000009090	11764	Ap1b1	protein_coding	2946.48	-0.0422551	0.13066	-0.323398	0.746394	0.999971
ENSMUSG00000009092	70377	Derl3	protein_coding	105.682	0.450945	0.571724	0.788747	0.43026	0.999971
ENSMUSG00000009108	14686	Gnat2	protein_coding	20.4618	-0.296472	0.47562	-0.623339	0.533062	0.999971
ENSMUSG00000009112	94044	Bcl2l13	protein_coding	2623.22	-0.0309066	0.109756	-0.281593	0.778255	0.999971
ENSMUSG00000009145	93838	Dqx1	protein_coding	1193.95	-0.203017	0.139404	-1.45632	0.145303	0.999971
ENSMUSG00000009207	69605	Lnpk	protein_coding	282.593	-0.124875	0.190391	-0.655887	0.511897	0.999971
ENSMUSG00000009281	71660	Rarres2	protein_coding	26116.8	0.142235	0.205032	0.693724	0.487856	0.999971
ENSMUSG00000009291	108705	Pttg1ip	protein_coding	8545.32	0.087793	0.117795	0.745301	0.45609	0.999971
ENSMUSG00000009292	28240	Trpm2	protein_coding	464.936	-0.180509	0.313061	-0.576595	0.564213	0.999971
ENSMUSG00000009293	22213	Ube2g2	protein_coding	1092.89	-0.0774233	0.201924	-0.383428	0.701403	0.999971
ENSMUSG00000009376	17295	Met	protein_coding	5542.45	0.060664	0.144016	0.42123	0.673587	0.999971
ENSMUSG00000009378	240638	Slc16a12	protein_coding	4867.96	-0.0261606	0.115158	-0.227172	0.82029	0.999971
ENSMUSG00000009406	13712	Elk1	protein_coding	397.335	-0.19679	0.137307	-1.43321	0.151799	0.999971
ENSMUSG00000009418	215690	Nav1	protein_coding	468.043	-0.181905	0.195459	-0.930656	0.352032	0.999971
ENSMUSG00000009470	238799	Tnpo1	protein_coding	5177.23	-0.0646869	0.113891	-0.567974	0.570053	0.999971
ENSMUSG00000009535	67897	Rnmt	protein_coding	621.517	0.0528813	0.12874	0.41076	0.681249	0.999971
ENSMUSG00000009545	16535	Kcnq1	protein_coding	45.2192	0.00305379	0.267875	0.0114	0.990904	0.999971
ENSMUSG00000009549	20813	Srp14	protein_coding	885.537	0.113713	0.186479	0.609791	0.542	0.999971
ENSMUSG00000009555	107951	Cdk9	protein_coding	1104.51	0.0977253	0.134262	0.727872	0.466692	0.999971
ENSMUSG00000009563	30933	Tor2a	protein_coding	665.915	0.137117	0.233388	0.587508	0.556862	0.999971
ENSMUSG00000009566	14287	Fpgs	protein_coding	5954.68	-0.0320151	0.177955	-0.179906	0.857226	0.999971
ENSMUSG00000009569	239719	Mrtfb	protein_coding	1849.01	-0.217192	0.119505	-1.81742	0.0691522	0.999971
ENSMUSG00000009575	12419	Cbx5	protein_coding	2786.44	-0.15173	0.109864	-1.38106	0.16726	0.999971
ENSMUSG00000009585	80287	Apobec3	protein_coding	196.762	-0.0646306	0.253856	-0.254596	0.799035	0.999971
ENSMUSG00000009614	192166	Sardh	protein_coding	52607.2	-0.176836	0.212389	-0.832606	0.405067	0.999971
ENSMUSG00000009621	22325	Vav2	protein_coding	2097.25	-0.142687	0.143169	-0.996631	0.318944	0.999971
ENSMUSG00000009630	19053	Ppp2cb	protein_coding	817.705	0.153006	0.165035	0.927114	0.353868	0.999971
ENSMUSG00000009633	14373	G0s2	protein_coding	3313.32	0.466812	0.274247	1.70216	0.0887249	0.999971
ENSMUSG00000009640	66233	Dmap1	protein_coding	484.436	0.143332	0.153335	0.934768	0.349908	0.999971
ENSMUSG00000009646	69836	Pla2g12b	protein_coding	1317.62	0.164345	0.194878	0.843321	0.399049	0.999971
ENSMUSG00000009647	215999	Mcu	protein_coding	1934.99	0.0356195	0.254003	0.140232	0.888476	0.999971
ENSMUSG00000009654	18302	Oit3	protein_coding	1043.19	-0.110571	0.172718	-0.640181	0.522055	0.999971
ENSMUSG00000009681	110279	Bcr	protein_coding	1773.35	-0.191617	0.167913	-1.14117	0.253799	0.999971
ENSMUSG00000009687	18301	Fxyd5	protein_coding	307.488	0.106226	0.179526	0.591699	0.554052	0.999971
ENSMUSG00000009731	16506	Kcnd1	protein_coding	13.6645	-0.543636	0.44132	-1.23184	0.218009	0.999971
ENSMUSG00000009733	21422	Tfcp2	protein_coding	490.545	-0.0776331	0.112721	-0.688719	0.491	0.999971
ENSMUSG00000009739	19009	Pou6f1	protein_coding	281.86	0.0655801	0.199718	0.328364	0.742637	0.999971
ENSMUSG00000009741	22221	Ubp1	protein_coding	3047.39	0.0288707	0.102278	0.282277	0.777731	0.999971
ENSMUSG00000009772	74137	Nuak2	protein_coding	497.139	0.146956	0.147035	0.999463	0.31757	0.999971
ENSMUSG00000009828	56542	Cilk1	protein_coding	1300.05	-0.239285	0.104591	-2.28781	0.0221485	0.999971
ENSMUSG00000009863	67680	Sdhb	protein_coding	3747.91	0.211753	0.193817	1.09254	0.274595	0.999971
ENSMUSG00000009894	67826	Snap47	protein_coding	2066.38	-0.0777584	0.139149	-0.558814	0.576289	0.999971
ENSMUSG00000009905	70750	Kdsr	protein_coding	999.99	0.00834056	0.139284	0.0598817	0.95225	0.999971
ENSMUSG00000009907	20479	Vps4b	protein_coding	3154.32	0.0883512	0.151041	0.58495	0.558581	0.999971
ENSMUSG00000009927	75617	Rps25	protein_coding	7722.2	0.146412	0.157303	0.930762	0.351977	0.999971
ENSMUSG00000009995	66826	Taz	protein_coding	1368.77	0.0223269	0.113526	0.196667	0.844088	0.999971
ENSMUSG00000010021	286942	Kif19a	protein_coding	13.0395	0.0607221	0.473979	0.128111	0.898061	0.999971
ENSMUSG00000010045	56395	Tmem115	protein_coding	623.049	0.0286792	0.288658	0.0993535	0.920858	0.999971
ENSMUSG00000010047	15587	Hyal2	protein_coding	1394.79	0.0227354	0.289933	0.0784159	0.937497	0.999971
ENSMUSG00000010048	15983	Ifrd2	protein_coding	821.655	0.166326	0.251301	0.661858	0.508062	0.999971
ENSMUSG00000010051	15586	Hyal1	protein_coding	3335.48	-0.253132	0.207198	-1.22169	0.221825	0.999971
ENSMUSG00000010054	80385	Tusc2	protein_coding	1231.92	0.157478	0.157384	1.0006	0.317021	0.999971
ENSMUSG00000010057	56032	Nprl2	protein_coding	554.243	0.192787	0.150625	1.27991	0.200575	0.999971
ENSMUSG00000010064	76257	Slc38a3	protein_coding	80668.1	-0.351506	0.203125	-1.73049	0.0835424	0.999971
ENSMUSG00000010067	56289	Rassf1	protein_coding	253.83	0.209842	0.177677	1.18103	0.237593	0.999971
ENSMUSG00000010095	17254	Slc3a2	protein_coding	1746.82	0.185288	0.160791	1.15235	0.249176	0.999971
ENSMUSG00000010097	53319	Nxf1	protein_coding	2996.18	-0.0503733	0.0700097	-0.719519	0.471821	0.999971
ENSMUSG00000010110	56389	Stx5a	protein_coding	2794.19	-0.101477	0.121591	-0.834575	0.403957	0.999971
ENSMUSG00000010122	67473	Slc47a1	protein_coding	8330.08	-0.142751	0.10577	-1.34963	0.177135	0.999971
ENSMUSG00000010142	57916	Tnfrsf13b	protein_coding	14.0359	-0.284849	0.37457	-0.76047	0.446974	0.999971
ENSMUSG00000010175	19130	Prox1	protein_coding	8762.74	0.0496023	0.109579	0.452662	0.650792	0.999971
ENSMUSG00000010277	72503	2610507B11Rik	protein_coding	11372.7	-0.0198205	0.0781986	-0.253464	0.79991	0.999971
ENSMUSG00000010290	98404	AI597479	protein_coding	534.25	0.0198605	0.117173	0.169498	0.865405	0.999971
ENSMUSG00000010307	67893	Tmem86a	protein_coding	318.968	0.0851501	0.212771	0.400197	0.689011	0.999971
ENSMUSG00000010342	83560	Tex14	protein_coding	11.699	0.477829	0.472043	1.01226	0.311415	0.999971
ENSMUSG00000010358	70110	Ifi35	protein_coding	932.99	0.103916	0.188016	0.552695	0.580473	0.999971
ENSMUSG00000010362	66599	Rdm1	protein_coding	418.651	0.00396306	0.136331	0.0290694	0.976809	0.999971
ENSMUSG00000010376	18002	Nedd8	protein_coding	1986.22	0.0897967	0.171961	0.522191	0.601537	0.999971
ENSMUSG00000010392	53334	Gosr1	protein_coding	2460.44	6.77e-05	0.077896	0.00086946	0.999306	0.999971
ENSMUSG00000010406	68836	Mrpl52	protein_coding	297.904	0.0474282	0.260264	0.182231	0.855402	0.999971
ENSMUSG00000010453	226976	Kansl3	protein_coding	2442.1	-0.0760333	0.121711	-0.624704	0.532165	0.999971
ENSMUSG00000010461	14051	Eya4	protein_coding	29.1118	0.3514	0.333596	1.05337	0.292171	0.999971
ENSMUSG00000010476	13593	Ebf3	protein_coding	12.1834	-0.674145	0.380066	-1.77376	0.0761032	0.999971
ENSMUSG00000010517	14084	Faf1	protein_coding	1218.86	0.171273	0.184487	0.928374	0.353214	0.999971
ENSMUSG00000010538	76927	Tsacc	protein_coding	41.6349	0.0701827	0.255024	0.2752	0.783163	0.999971
ENSMUSG00000010554	67493	Mettl16	protein_coding	1046.89	0.0773912	0.125208	0.6181	0.536509	0.999971
ENSMUSG00000010601	75761	Apol7a	protein_coding	8156.14	0.129756	0.191287	0.678328	0.497564	0.999971
ENSMUSG00000010607	66268	Pigyl	protein_coding	253.744	0.0266448	0.389804	0.0683543	0.945504	0.999971
ENSMUSG00000010608	67039	Rbm25	protein_coding	5347.51	0.0044226	0.148488	0.0297842	0.976239	0.999971
ENSMUSG00000010609	19165	Psen2	protein_coding	8813.41	0.120315	0.22734	0.529229	0.596647	0.999971
ENSMUSG00000010651	235674	Acaa1b	protein_coding	21606.8	0.218253	0.212013	1.02943	0.303277	0.999971
ENSMUSG00000010660	18799	Plcd1	protein_coding	22.2373	-0.207651	0.337584	-0.615107	0.538484	0.999971
ENSMUSG00000010721	56873	Lmbr1	protein_coding	252.552	-0.0349256	0.132395	-0.263798	0.791936	0.999971
ENSMUSG00000010751	79202	Tnfrsf22	protein_coding	65.0126	-0.398988	0.217564	-1.83388	0.0666715	0.999971
ENSMUSG00000010755	27267	Cars	protein_coding	1527.09	-0.137191	0.118511	-1.15763	0.247017	0.999971
ENSMUSG00000010797	22413	Wnt2	protein_coding	90.6488	0.0507494	0.198725	0.255375	0.798434	0.999971
ENSMUSG00000010830	105785	Kdelr3	protein_coding	15.7069	0.916784	0.403632	2.27134	0.0231267	0.999971
ENSMUSG00000010911	56369	Apip	protein_coding	586.671	0.264935	0.152782	1.73408	0.0829045	0.999971
ENSMUSG00000010914	27402	Pdhx	protein_coding	994.821	0.142818	0.122611	1.1648	0.2441	0.999971
ENSMUSG00000010936	234729	Vac14	protein_coding	896.403	-0.0113543	0.111845	-0.101518	0.919139	0.999971
ENSMUSG00000011008	68279	Mcoln2	protein_coding	16.652	0.0832565	0.383984	0.216823	0.828347	0.999971
ENSMUSG00000011034	20537	Slc5a1	protein_coding	108.918	-0.126788	0.259142	-0.489261	0.624657	0.999971
ENSMUSG00000011096	67605	Akt1s1	protein_coding	1133.25	0.214743	0.302258	0.710462	0.477418	0.999971
ENSMUSG00000011114	21376	Tbrg1	protein_coding	1637.44	0.109061	0.143507	0.759965	0.447275	0.999971
ENSMUSG00000011148	11565	Adssl1	protein_coding	757.57	0.203038	0.185135	1.0967	0.27277	0.999971
ENSMUSG00000011158	72308	Brf1	protein_coding	913.211	-0.0925366	0.117684	-0.786313	0.431684	0.999971
ENSMUSG00000011179	18263	Odc1	protein_coding	2649	0.231086	0.132818	1.73987	0.0818826	0.999971
ENSMUSG00000011254	66628	Thg1l	protein_coding	192.484	0.112047	0.121505	0.92216	0.356445	0.999971
ENSMUSG00000011256	11492	Adam19	protein_coding	126.898	-0.0921131	0.226475	-0.406725	0.68421	0.999971
ENSMUSG00000011257	230721	Pabpc4	protein_coding	1920.6	-0.160305	0.131939	-1.215	0.224368	0.999971
ENSMUSG00000011263	74463	Exoc3l2	protein_coding	254.067	-0.332824	0.224392	-1.48323	0.138014	0.999971
ENSMUSG00000011267	63872	Zfp296	protein_coding	10.9241	-0.0626535	0.427929	-0.146411	0.883597	0.999971
ENSMUSG00000011305	66968	Plin5	protein_coding	804.396	0.170898	0.24784	0.689551	0.490477	0.999971
ENSMUSG00000011306	70616	Sugp1	protein_coding	1169.41	-0.0571178	0.0799047	-0.714824	0.474718	0.999971
ENSMUSG00000011382	71755	Dhdh	protein_coding	13803.1	-0.0890909	0.140389	-0.634601	0.525689	0.999971
ENSMUSG00000011427	233056	Zfp790	protein_coding	728.177	0.02555	0.123148	0.207474	0.83564	0.999971
ENSMUSG00000011658	70300	Fuz	protein_coding	321.287	-0.104617	0.178925	-0.5847	0.55875	0.999971
ENSMUSG00000011752	18648	Pgam1	protein_coding	1975.05	0.125205	0.175705	0.712588	0.4761	0.999971
ENSMUSG00000011831	14020	Evi5	protein_coding	7809.81	0.0491299	0.170275	0.288533	0.772939	0.999971
ENSMUSG00000011832	213027	Evi5l	protein_coding	302.872	-0.0168875	0.113639	-0.148606	0.881864	0.999971
ENSMUSG00000011837	102209	Snapc2	protein_coding	189.537	0.205227	0.286195	0.717087	0.47332	0.999971
ENSMUSG00000011877	216963	Git1	protein_coding	411.961	0.0359455	0.21431	0.167727	0.866798	0.999971
ENSMUSG00000011884	56356	Gltp	protein_coding	257.241	0.00874757	0.150305	0.058199	0.95359	0.999971
ENSMUSG00000011958	12175	Bnip2	protein_coding	1997.73	0.0830981	0.146597	0.566845	0.570819	0.999971
ENSMUSG00000011960	12455	Ccnt1	protein_coding	1604.39	-0.118353	0.125038	-0.946532	0.343877	0.999971
ENSMUSG00000012017	224024	Scarf2	protein_coding	90.9213	0.225364	0.277722	0.811475	0.417093	0.999971
ENSMUSG00000012076	52592	Brms1l	protein_coding	236.273	-0.0299827	0.169483	-0.176907	0.859582	0.999971
ENSMUSG00000012114	94112	Med15	protein_coding	1306.38	-0.120213	0.133035	-0.903617	0.366199	0.999971
ENSMUSG00000012117	67422	Dhdds	protein_coding	1496.34	-0.033461	0.132422	-0.252685	0.800512	0.999971
ENSMUSG00000012123	230806	Crybg2	protein_coding	519.091	-0.486648	0.553961	-0.878488	0.379679	0.999971
ENSMUSG00000012126	67586	Ubxn11	protein_coding	9.57251	-0.324588	0.524453	-0.618908	0.535977	0.999971
ENSMUSG00000012187	68393	Mogat1	protein_coding	48.6931	0.670974	0.378046	1.77485	0.0759233	0.999971
ENSMUSG00000012296	74094	Tjap1	protein_coding	321.609	-0.0798314	0.18227	-0.437984	0.661398	0.999971
ENSMUSG00000012350	13661	Ehf	protein_coding	93.4571	0.0508669	0.275594	0.184572	0.853565	0.999971
ENSMUSG00000012405	66480	Rpl15	protein_coding	4808.16	0.250252	0.197485	1.2672	0.205085	0.999971
ENSMUSG00000012422	66074	Tmem167	protein_coding	1608.77	-0.0106347	0.184623	-0.057602	0.954066	0.999971
ENSMUSG00000012428	117167	Steap4	protein_coding	7682.47	0.0479988	0.187357	0.25619	0.797804	0.999971
ENSMUSG00000012429	66308	Mplkip	protein_coding	425.189	0.0583172	0.130988	0.445211	0.656167	0.999971
ENSMUSG00000012443	16551	Kif11	protein_coding	60.1769	0.183876	0.256146	0.717856	0.472846	0.999971
ENSMUSG00000012483	68240	Rpa3	protein_coding	195.022	0.193664	0.169794	1.14059	0.254042	0.999971
ENSMUSG00000012519	74568	Mlkl	protein_coding	443.584	0.0760858	0.176319	0.431524	0.666087	0.999971
ENSMUSG00000012535	320938	Tnpo3	protein_coding	2636.06	0.045816	0.106597	0.429804	0.667338	0.999971
ENSMUSG00000012609	320244	Ttll5	protein_coding	705.658	-0.143547	0.142979	-1.00397	0.315393	0.999971
ENSMUSG00000012640	69930	Zfp715	protein_coding	927.47	0.0311849	0.169404	0.184086	0.853946	0.999971
ENSMUSG00000012848	20103	Rps5	protein_coding	2320.83	0.246439	0.277992	0.886495	0.375351	0.999971
ENSMUSG00000012889	244550	Podnl1	protein_coding	15.6515	0.00954901	0.413847	0.0230738	0.981591	0.999971
ENSMUSG00000013033	330814	Adgrl1	protein_coding	433.199	-0.0414966	0.179041	-0.231772	0.816715	0.999971
ENSMUSG00000013076	75723	Amotl1	protein_coding	746.117	-0.215433	0.121981	-1.76612	0.0773753	0.999971
ENSMUSG00000013089	104156	Etv5	protein_coding	331.277	0.0331469	0.184017	0.18013	0.85705	0.999971
ENSMUSG00000013150	70575	Gfod2	protein_coding	352.78	-0.000416284	0.259604	-0.00160354	0.998721	0.999971
ENSMUSG00000013155	102124	Enkd1	protein_coding	10.6393	0.0233437	0.443505	0.0526347	0.958023	0.999971
ENSMUSG00000013160	11972	Atp6v0d1	protein_coding	1729.54	0.16585	0.160135	1.03569	0.300349	0.999971
ENSMUSG00000013236	19280	Ptprs	protein_coding	294.732	0.0044858	0.230976	0.0194211	0.984505	0.999971
ENSMUSG00000013275	98396	Slc41a1	protein_coding	265.778	-0.12446	0.179467	-0.693497	0.487998	0.999971
ENSMUSG00000013367	210094	Iglon5	protein_coding	52.7642	0.249909	0.301256	0.829556	0.40679	0.999971
ENSMUSG00000013419	270210	Zfp651	protein_coding	32.3061	-0.115643	0.331539	-0.348807	0.727234	0.999971
ENSMUSG00000013465	58202	Nelfb	protein_coding	983.401	-0.0295132	0.120869	-0.244175	0.807095	0.999971
ENSMUSG00000013495	72392	Tmem175	protein_coding	486.844	-0.0375642	0.129692	-0.289642	0.77209	0.999971
ENSMUSG00000013539	27883	Tango2	protein_coding	1519.03	-0.117449	0.163089	-0.720153	0.471431	0.999971
ENSMUSG00000013593	226646	Ndufs2	protein_coding	6353.48	0.146691	0.155939	0.940695	0.346861	0.999971
ENSMUSG00000013622	381629	Atraid	protein_coding	2404.17	0.141174	0.15412	0.915998	0.359668	0.999971
ENSMUSG00000013629	69719	Cad	protein_coding	561.762	-0.158686	0.174102	-0.911456	0.362055	0.999971
ENSMUSG00000013646	79566	Sh3bp5l	protein_coding	635.33	-0.0859288	0.222368	-0.386426	0.699181	0.999971
ENSMUSG00000013662	67979	Atad1	protein_coding	3296.02	0.0591685	0.138817	0.426233	0.669938	0.999971
ENSMUSG00000013663	19211	Pten	protein_coding	7454.99	0.0210312	0.133885	0.157084	0.875178	0.999971
ENSMUSG00000013698	18611	Pea15a	protein_coding	1143.41	-0.0580744	0.145452	-0.399269	0.689695	0.999971
ENSMUSG00000013701	53600	Timm23	protein_coding	1725.55	-0.0983259	0.165013	-0.595867	0.551264	0.999971
ENSMUSG00000013707	69769	Tnfaip8l2	protein_coding	66.9086	0.204398	0.229498	0.890633	0.373126	0.999971
ENSMUSG00000013736	70047	Trnt1	protein_coding	827.731	0.0426724	0.151133	0.28235	0.777675	0.999971
ENSMUSG00000013787	110147	Ehmt2	protein_coding	2433.69	-0.106607	0.223952	-0.476023	0.634058	0.999971
ENSMUSG00000013822	66126	Elof1	protein_coding	1141.36	0.10508	0.169514	0.619892	0.535329	0.999971
ENSMUSG00000013833	216154	Med16	protein_coding	457.743	-0.0712696	0.26727	-0.266658	0.789733	0.999971
ENSMUSG00000013846	20442	St3gal1	protein_coding	8950.19	-0.00144293	0.235972	-0.00611482	0.995121	0.999971
ENSMUSG00000013858	216157	Tmem259	protein_coding	2248.42	0.0378159	0.211572	0.178738	0.858144	0.999971
ENSMUSG00000013878	77733	Rnf170	protein_coding	1182.16	0.12668	0.158195	0.800785	0.423256	0.999971
ENSMUSG00000013921	76686	Clip3	protein_coding	28.898	0.161409	0.413663	0.390194	0.696393	0.999971
ENSMUSG00000013973	21945	Dedd	protein_coding	1377.9	-0.146802	0.161299	-0.910123	0.362758	0.999971
ENSMUSG00000013997	27045	Nit1	protein_coding	6946.5	0.0537372	0.0885522	0.606842	0.543955	0.999971
ENSMUSG00000014030	18507	Pax5	protein_coding	33.7845	-0.465946	0.377445	-1.23447	0.217026	0.999971
ENSMUSG00000014039	114604	Prdm15	protein_coding	295.646	-0.21073	0.176384	-1.19472	0.232197	0.999971
ENSMUSG00000014074	70238	Rnf168	protein_coding	821.454	0.00754364	0.11029	0.068398	0.945469	0.999971
ENSMUSG00000014075	66061	Tctex1d2	protein_coding	56.8915	-0.0517535	0.208544	-0.248165	0.804007	0.999971
ENSMUSG00000014077	56398	Chp1	protein_coding	14967	0.00685204	0.118525	0.0578109	0.953899	0.999971
ENSMUSG00000014158	63873	Trpv4	protein_coding	23.0404	0.0545452	0.326451	0.167085	0.867303	0.999971
ENSMUSG00000014164	100503085	Klhl3	protein_coding	954.818	-0.229609	0.183077	-1.25417	0.209782	0.999971
ENSMUSG00000014177	67510	Tvp23b	protein_coding	865.17	0.0760527	0.104979	0.724457	0.468785	0.999971
ENSMUSG00000014195	56354	Dnajc7	protein_coding	4200.07	0.03274	0.102807	0.31846	0.750136	0.999971
ENSMUSG00000014226	12301	Cacybp	protein_coding	1167.59	0.343643	0.20742	1.65675	0.0975704	0.999971
ENSMUSG00000014232	76779	Cluap1	protein_coding	136.517	0.145105	0.184313	0.787275	0.431121	0.999971
ENSMUSG00000014243	69747	Zswim7	protein_coding	163.698	0.0912865	0.189467	0.481806	0.629944	0.999971
ENSMUSG00000014245	327942	Pigl	protein_coding	293.064	0.0952667	0.177893	0.535528	0.592285	0.999971
ENSMUSG00000014294	17991	Ndufa2	protein_coding	1315.8	0.209343	0.313564	0.667624	0.504374	0.999971
ENSMUSG00000014301	66449	Pam16	protein_coding	206.705	0.0582269	0.276373	0.210682	0.833135	0.999971
ENSMUSG00000014303	83396	Glis2	protein_coding	78.4497	-0.142204	0.243955	-0.582912	0.559952	0.999971
ENSMUSG00000014313	12864	Cox6c	protein_coding	5091.82	0.283218	0.24088	1.17576	0.239689	0.999971
ENSMUSG00000014329	83675	Bicc1	protein_coding	452.056	-0.163921	0.194946	-0.840853	0.40043	0.999971
ENSMUSG00000014349	268470	Ube2z	protein_coding	2407.81	0.0080389	0.105756	0.0760134	0.939408	0.999971
ENSMUSG00000014353	72477	Tmem87b	protein_coding	1457.93	0.0295309	0.138889	0.212622	0.831622	0.999971
ENSMUSG00000014355	17222	Anapc1	protein_coding	2728.86	-0.080796	0.112282	-0.719582	0.471783	0.999971
ENSMUSG00000014361	17289	Mertk	protein_coding	1708.75	-0.0296548	0.16455	-0.180217	0.856982	0.999971
ENSMUSG00000014402	22088	Tsg101	protein_coding	1426.44	0.103872	0.129016	0.805111	0.420756	0.999971
ENSMUSG00000014418	246694	Hps5	protein_coding	1185.71	-0.0567972	0.126559	-0.448782	0.653589	0.999971
ENSMUSG00000014426	26407	Map3k4	protein_coding	1147.2	0.0274805	0.106112	0.258975	0.795655	0.999971
ENSMUSG00000014444	234839	Piezo1	protein_coding	321.402	-0.0999983	0.245685	-0.407018	0.683994	0.999971
ENSMUSG00000014453	12143	Blk	protein_coding	13.1635	-0.673459	0.406067	-1.65849	0.0972182	0.999971
ENSMUSG00000014470	68718	Rnf166	protein_coding	294.87	0.0685546	0.23604	0.290437	0.771482	0.999971
ENSMUSG00000014496	105522	Ankrd28	protein_coding	1981.61	-0.029023	0.13663	-0.212421	0.831779	0.999971
ENSMUSG00000014498	237615	Ankrd52	protein_coding	2270.78	-0.2357	0.15477	-1.52291	0.127781	0.999971
ENSMUSG00000014503	53871	Pkd2l2	protein_coding	23.1548	0.0227067	0.342383	0.0663197	0.947123	0.999971
ENSMUSG00000014504	66384	Srp19	protein_coding	554.359	0.120113	0.186649	0.643524	0.519884	0.999971
ENSMUSG00000014542	51811	Clec4f	protein_coding	4428.98	0.0639426	0.221035	0.289287	0.772362	0.999971
ENSMUSG00000014547	268752	Wdfy2	protein_coding	1600.55	0.0140186	0.104981	0.133535	0.89377	0.999971
ENSMUSG00000014550	78287	Rbsn	protein_coding	838.118	-0.0716893	0.097997	-0.731546	0.464446	0.999971
ENSMUSG00000014551	64658	Mrps25	protein_coding	762.773	0.203838	0.145921	1.3969	0.162444	0.999971
ENSMUSG00000014554	27369	Dguok	protein_coding	474.635	-0.0731859	0.12605	-0.58061	0.561503	0.999971
ENSMUSG00000014592	100072	Camta1	protein_coding	138.943	-0.157582	0.153294	-1.02797	0.303963	0.999971
ENSMUSG00000014599	12977	Csf1	protein_coding	730.799	0.0335731	0.120163	0.279397	0.77994	0.999971
ENSMUSG00000014601	229707	Strip1	protein_coding	698.206	0.114043	0.158616	0.718984	0.472151	0.999971
ENSMUSG00000014602	16560	Kif1a	protein_coding	32.3994	-0.248634	0.287176	-0.865787	0.386607	0.999971
ENSMUSG00000014606	67863	Slc25a11	protein_coding	2032.08	0.126318	0.158959	0.79466	0.426811	0.999971
ENSMUSG00000014609	11448	Chrne	protein_coding	20.7436	-0.628612	0.306981	-2.04772	0.0405872	0.999971
ENSMUSG00000014633	66531	Cmc2	protein_coding	280.362	0.0421279	0.179394	0.234834	0.814337	0.999971
ENSMUSG00000014668	231600	Chfr	protein_coding	920.136	-0.0326856	0.083368	-0.392065	0.695011	0.999971
ENSMUSG00000014704	15399	Hoxa2	protein_coding	14.1978	-0.14158	0.367534	-0.385217	0.700077	0.999971
ENSMUSG00000014748	21766	Tex261	protein_coding	3487.33	0.0498304	0.131385	0.379271	0.704487	0.999971
ENSMUSG00000014763	67544	Fam120b	protein_coding	1428.78	0.0524677	0.120801	0.434332	0.664047	0.999971
ENSMUSG00000014767	21374	Tbp	protein_coding	594.913	0.0112008	0.126976	0.0882122	0.929708	0.999971
ENSMUSG00000014769	19170	Psmb1	protein_coding	3050.44	0.257829	0.150859	1.70907	0.0874371	0.999971
ENSMUSG00000014771	18567	Pdcd2	protein_coding	311.842	0.20794	0.176054	1.18111	0.237558	0.999971
ENSMUSG00000014773	13388	Dll1	protein_coding	228.245	0.282419	0.215933	1.3079	0.190907	0.999971
ENSMUSG00000014776	78688	Nol3	protein_coding	37.1838	0.374607	0.274823	1.36308	0.172856	0.999971
ENSMUSG00000014778	234686	Fhod1	protein_coding	296.424	-0.144976	0.239179	-0.606143	0.54442	0.999971
ENSMUSG00000014786	277973	Slc9a5	protein_coding	27.1835	-0.406747	0.278861	-1.4586	0.144674	0.999971
ENSMUSG00000014791	234683	Elmo3	protein_coding	1091.11	0.00669355	0.172123	0.0388881	0.96898	0.999971
ENSMUSG00000014837	74356	4931428F04Rik	protein_coding	164.841	-0.134367	0.168652	-0.796713	0.425618	0.999971
ENSMUSG00000014850	17686	Msh3	protein_coding	855.022	0.136433	0.155775	0.875833	0.381121	0.999971
ENSMUSG00000014852	279028	Adamts13	protein_coding	499.785	-0.0920935	0.148271	-0.621114	0.534524	0.999971
ENSMUSG00000014856	66320	Tmem208	protein_coding	1062.97	0.0905104	0.156164	0.579587	0.562193	0.999971
ENSMUSG00000014859	104394	E2f4	protein_coding	658.458	0.0391457	0.130278	0.300478	0.763812	0.999971
ENSMUSG00000014867	20932	Surf4	protein_coding	9677.15	0.0480864	0.179876	0.26733	0.789215	0.999971
ENSMUSG00000014873	20931	Surf2	protein_coding	795.904	0.0157842	0.123942	0.127351	0.898662	0.999971
ENSMUSG00000014905	27362	Dnajb9	protein_coding	2162.42	-0.0162721	0.260205	-0.0625357	0.950136	0.999971
ENSMUSG00000014907	234344	Naf1	protein_coding	178.209	0.222384	0.197159	1.12794	0.259346	0.999971
ENSMUSG00000014932	22612	Yes1	protein_coding	1830.21	0.0867067	0.13997	0.619467	0.535609	0.999971
ENSMUSG00000014956	19046	Ppp1cb	protein_coding	5774.67	0.13926	0.119522	1.16514	0.243963	0.999971
ENSMUSG00000014959	70231	Gorasp2	protein_coding	4794.36	0.0513297	0.164827	0.311416	0.755485	0.999971
ENSMUSG00000014980	66637	Tsen15	protein_coding	182.154	0.231842	0.16222	1.42918	0.152952	0.999971
ENSMUSG00000015002	76740	Efr3a	protein_coding	2700.16	0.022161	0.132562	0.167175	0.867233	0.999971
ENSMUSG00000015013	59005	Trappc2l	protein_coding	510.609	0.0738311	0.130908	0.563994	0.572758	0.999971
ENSMUSG00000015016	257633	Acsf3	protein_coding	1312.9	0.073353	0.190836	0.384377	0.700699	0.999971
ENSMUSG00000015023	13680	Ddx19a	protein_coding	837.861	0.0290784	0.10328	0.28155	0.778288	0.999971
ENSMUSG00000015027	50917	Galns	protein_coding	182.916	-0.111773	0.180287	-0.619969	0.535278	0.999971
ENSMUSG00000015053	14461	Gata2	protein_coding	30.4307	0.312284	0.285227	1.09486	0.273578	0.999971
ENSMUSG00000015083	69379	C8g	protein_coding	7778.84	0.181864	0.22069	0.82407	0.4099	0.999971
ENSMUSG00000015085	12496	Entpd2	protein_coding	56.2314	-0.0128909	0.23629	-0.0545552	0.956493	0.999971
ENSMUSG00000015087	227624	Rabl6	protein_coding	1038.57	-0.0491579	0.133224	-0.368987	0.712138	0.999971
ENSMUSG00000015090	19215	Ptgds	protein_coding	127.941	0.701757	0.880322	0.79716	0.425358	0.999971
ENSMUSG00000015092	59022	Edf1	protein_coding	2800.01	0.36326	0.290782	1.24925	0.211573	0.999971
ENSMUSG00000015094	18146	Npdc1	protein_coding	102.762	-0.00804791	0.217581	-0.036988	0.970495	0.999971
ENSMUSG00000015095	30839	Fbxw5	protein_coding	1272.35	-0.0572743	0.173307	-0.33048	0.741038	0.999971
ENSMUSG00000015112	50799	Slc25a13	protein_coding	12181.5	0.0183617	0.0891704	0.205917	0.836856	0.999971
ENSMUSG00000015120	22196	Ube2i	protein_coding	2828.9	-0.016598	0.0933867	-0.177734	0.858932	0.999971
ENSMUSG00000015126	68327	Tsr3	protein_coding	343.784	0.223258	0.189245	1.17973	0.238109	0.999971
ENSMUSG00000015127	74154	Unkl	protein_coding	533.764	-0.165133	0.183062	-0.902061	0.367025	0.999971
ENSMUSG00000015133	233328	Lrrk1	protein_coding	1096.98	-0.0907568	0.163441	-0.555287	0.578699	0.999971
ENSMUSG00000015134	56847	Aldh1a3	protein_coding	24.236	0.109296	0.265199	0.41213	0.680244	0.999971
ENSMUSG00000015143	109711	Actn1	protein_coding	1555.78	-0.00119247	0.193692	-0.00615655	0.995088	0.999971
ENSMUSG00000015149	64383	Sirt2	protein_coding	2331.13	0.0713751	0.179014	0.398713	0.690105	0.999971
ENSMUSG00000015165	15388	Hnrnpl	protein_coding	4553.25	-0.0353279	0.103332	-0.341888	0.732435	0.999971
ENSMUSG00000015176	70769	Nolc1	protein_coding	981.154	0.0179915	0.150351	0.119663	0.90475	0.999971
ENSMUSG00000015189	213819	Casd1	protein_coding	1254.36	0.013655	0.122528	0.111444	0.911265	0.999971
ENSMUSG00000015202	215748	Cnksr3	protein_coding	403.338	0.0268999	0.200975	0.133847	0.893523	0.999971
ENSMUSG00000015214	53332	Mtmr1	protein_coding	1241.13	-0.0401398	0.15831	-0.253551	0.799842	0.999971
ENSMUSG00000015217	15354	Hmgb3	protein_coding	721.016	0.311887	0.146137	2.1342	0.0328263	0.999971
ENSMUSG00000015222	17756	Map2	protein_coding	90.394	0.0366609	0.193951	0.189021	0.850076	0.999971
ENSMUSG00000015224	74519	Cyp2j9	protein_coding	380.674	0.132836	0.251188	0.528832	0.596922	0.999971
ENSMUSG00000015243	11303	Abca1	protein_coding	13834.9	-0.00442876	0.125853	-0.0351899	0.971928	0.999971
ENSMUSG00000015247	66536	Nipsnap3b	protein_coding	1958.42	0.0883684	0.126787	0.696981	0.485815	0.999971
ENSMUSG00000015289	66192	Lage3	protein_coding	408.203	0.190566	0.189492	1.00567	0.314574	0.999971
ENSMUSG00000015290	27643	Ubl4a	protein_coding	1231.09	0.094572	0.173018	0.546603	0.584652	0.999971
ENSMUSG00000015291	14567	Gdi1	protein_coding	3772.98	-0.00688159	0.108982	-0.0631445	0.949651	0.999971
ENSMUSG00000015305	70097	Sash1	protein_coding	2375.11	-0.0477945	0.145468	-0.328556	0.742491	0.999971
ENSMUSG00000015312	17873	Gadd45b	protein_coding	33.0924	0.45001	0.31563	1.42575	0.15394	0.999971
ENSMUSG00000015314	30925	Slamf6	protein_coding	26.1656	-0.216057	0.354744	-0.609049	0.542492	0.999971
ENSMUSG00000015335	66220	Zdhhc12	protein_coding	401.229	-0.0146959	0.2996	-0.0490518	0.960878	0.999971
ENSMUSG00000015337	13804	Endog	protein_coding	135.504	0.469667	0.344534	1.36319	0.172821	0.999971
ENSMUSG00000015340	13058	Cybb	protein_coding	1037.82	0.102561	0.206153	0.497498	0.618838	0.999971
ENSMUSG00000015341	57437	Golga7	protein_coding	2264.48	0.044176	0.0987702	0.44726	0.654687	0.999971
ENSMUSG00000015342	22439	Xk	protein_coding	397.927	-0.111712	0.161695	-0.690878	0.489642	0.999971
ENSMUSG00000015354	76477	Pcolce2	protein_coding	66.8811	0.0696927	0.271606	0.256595	0.797491	0.999971
ENSMUSG00000015355	12506	Cd48	protein_coding	93.7166	-0.0311715	0.166082	-0.187687	0.851122	0.999971
ENSMUSG00000015357	270166	Clpx	protein_coding	10147.1	0.239721	0.34618	0.692475	0.488639	0.999971
ENSMUSG00000015363	67976	Trabd	protein_coding	2295.97	-0.0497879	0.241573	-0.206099	0.836714	0.999971
ENSMUSG00000015377	69440	Dennd6b	protein_coding	309.191	-0.208123	0.165594	-1.25683	0.208817	0.999971
ENSMUSG00000015396	12522	Cd83	protein_coding	86.7896	-0.0488362	0.270041	-0.180848	0.856487	0.999971
ENSMUSG00000015405	70008	Ace2	protein_coding	17.6721	-0.250723	0.333777	-0.751171	0.45255	0.999971
ENSMUSG00000015437	14939	Gzmb	protein_coding	48.7025	0.379945	0.210163	1.80786	0.0706285	0.999971
ENSMUSG00000015451	NA		processed_transcript	499.402	-0.0868028	0.222503	-0.390119	0.696448	0.999971
ENSMUSG00000015461	12915	Atf6b	protein_coding	796.319	-0.0368684	0.24712	-0.149192	0.881402	0.999971
ENSMUSG00000015467	81701	Egfl8	protein_coding	19.3056	-0.0842196	0.402222	-0.209386	0.834147	0.999971
ENSMUSG00000015468	18132	Notch4	protein_coding	137.531	-0.305388	0.235514	-1.29669	0.194738	0.999971
ENSMUSG00000015474	54397	Ppt2	protein_coding	396.256	0.0482981	0.195636	0.246878	0.805003	0.999971
ENSMUSG00000015476	260297	Prrt1	protein_coding	15.6703	-0.523879	0.383764	-1.36511	0.172219	0.999971
ENSMUSG00000015478	54197	Rnf5	protein_coding	2969.84	0.0969611	0.233059	0.416037	0.677383	0.999971
ENSMUSG00000015488	381356	Cacfd1	protein_coding	1674.14	0.0214568	0.147089	0.145876	0.884019	0.999971
ENSMUSG00000015501	15273	Hivep2	protein_coding	804.681	-0.0180853	0.156689	-0.115422	0.908111	0.999971
ENSMUSG00000015522	11863	Arnt	protein_coding	2620.95	-0.117025	0.106778	-1.09597	0.273094	0.999971
ENSMUSG00000015533	16398	Itga2	protein_coding	12.4302	-0.471833	0.383017	-1.23189	0.217992	0.999971
ENSMUSG00000015536	17434	Mocs2	protein_coding	5761.72	0.162803	0.164193	0.991531	0.321427	0.999971
ENSMUSG00000015542	66176	Nat9	protein_coding	1274.8	0.113	0.164396	0.687364	0.491854	0.999971
ENSMUSG00000015568	16956	Lpl	protein_coding	996.343	0.137665	0.228119	0.603477	0.546191	0.999971
ENSMUSG00000015575	11974	Atp6v0e	protein_coding	801.639	0.102561	0.164047	0.625194	0.531844	0.999971
ENSMUSG00000015597	57908	Zfp318	protein_coding	1977.6	-0.070166	0.148832	-0.471444	0.637323	0.999971
ENSMUSG00000015599	106763	Ttbk1	protein_coding	95.1159	-0.126121	0.290078	-0.434783	0.66372	0.999971
ENSMUSG00000015605	20807	Srf	protein_coding	347.568	-0.156001	0.221135	-0.705454	0.480528	0.999971
ENSMUSG00000015627	14464	Gata5	protein_coding	9.4137	-0.0915582	0.489275	-0.18713	0.851559	0.999971
ENSMUSG00000015647	16776	Lama5	protein_coding	152.21	-0.139428	0.26899	-0.518338	0.604222	0.999971
ENSMUSG00000015652	70358	Steap1	protein_coding	8.89394	-0.170735	0.475326	-0.359196	0.719448	0.999971
ENSMUSG00000015653	74051	Steap2	protein_coding	706.003	0.0812939	0.178437	0.455589	0.648685	0.999971
ENSMUSG00000015656	15481	Hspa8	protein_coding	57447.5	0.0415122	0.181263	0.229017	0.818856	0.999971
ENSMUSG00000015659	321007	Serac1	protein_coding	283.796	-0.142278	0.175202	-0.812078	0.416747	0.999971
ENSMUSG00000015668	72621	Pdzd11	protein_coding	1128.09	0.114202	0.164935	0.692403	0.488684	0.999971
ENSMUSG00000015671	19166	Psma2	protein_coding	3485	0.225982	0.151281	1.49379	0.13523	0.999971
ENSMUSG00000015672	75398	Mrpl32	protein_coding	858.986	0.22889	0.111526	2.05234	0.0401363	0.999971
ENSMUSG00000015697	84505	Setdb1	protein_coding	1823.63	0.0147464	0.138704	0.106316	0.915332	0.999971
ENSMUSG00000015702	71790	Anxa9	protein_coding	63.5142	0.0505729	0.221125	0.228707	0.819097	0.999971
ENSMUSG00000015711	229589	Prune1	protein_coding	1049.05	0.0687253	0.0878251	0.782524	0.433907	0.999971
ENSMUSG00000015714	76893	Cers2	protein_coding	18425.8	0.0264943	0.146291	0.181108	0.856283	0.999971
ENSMUSG00000015733	12343	Capza2	protein_coding	3245.31	0.0362247	0.122825	0.294929	0.768048	0.999971
ENSMUSG00000015745	67220	Plekho1	protein_coding	213.876	0.0495931	0.206684	0.239946	0.810372	0.999971
ENSMUSG00000015747	22365	Vps45	protein_coding	426.368	0.0957682	0.181283	0.52828	0.597305	0.999971
ENSMUSG00000015748	70767	Prpf3	protein_coding	817.284	-0.0260054	0.145964	-0.178163	0.858595	0.999971
ENSMUSG00000015749	66471	Anp32e	protein_coding	1821.71	-0.00671839	0.111344	-0.0603391	0.951886	0.999971
ENSMUSG00000015750	226548	Aph1a	protein_coding	2811.28	0.126338	0.127902	0.987776	0.323262	0.999971
ENSMUSG00000015755	68652	Tab2	protein_coding	3945.92	0.00835398	0.184827	0.0451989	0.963949	0.999971
ENSMUSG00000015757	67418	Ppil4	protein_coding	979.926	0.0571292	0.14454	0.395248	0.69266	0.999971
ENSMUSG00000015759	12793	Cnih1	protein_coding	1964.79	0.110006	0.140378	0.783641	0.433251	0.999971
ENSMUSG00000015766	13860	Eps8	protein_coding	152.855	0.168133	0.145455	1.15591	0.247718	0.999971
ENSMUSG00000015776	20933	Med22	protein_coding	1074.18	-0.0305736	0.154506	-0.19788	0.843139	0.999971
ENSMUSG00000015790	20930	Surf1	protein_coding	1103.17	0.187715	0.147123	1.27591	0.201988	0.999971
ENSMUSG00000015804	66999	Med28	protein_coding	253.72	0.196642	0.167833	1.17165	0.241336	0.999971
ENSMUSG00000015806	110391	Qdpr	protein_coding	10190.8	0.00222538	0.232827	0.0095581	0.992374	0.999971
ENSMUSG00000015812	14714	Gnrh1	protein_coding	33.8003	-0.118165	0.352184	-0.33552	0.737233	0.999971
ENSMUSG00000015837	18412	Sqstm1	protein_coding	17321.4	0.0862432	0.135907	0.634577	0.525705	0.999971
ENSMUSG00000015839	18024	Nfe2l2	protein_coding	3809.86	0.10089	0.14635	0.689377	0.490586	0.999971
ENSMUSG00000015843	20183	Rxrg	protein_coding	332.421	0.142896	0.168905	0.846015	0.397544	0.999971
ENSMUSG00000015846	20181	Rxra	protein_coding	23739.3	-0.097127	0.199631	-0.486532	0.62659	0.999971
ENSMUSG00000015850	229595	Adamtsl4	protein_coding	179.23	-0.106272	0.26585	-0.399746	0.689343	0.999971
ENSMUSG00000015854	11801	Cd5l	protein_coding	4288.95	0.109744	0.234946	0.467104	0.640426	0.999971
ENSMUSG00000015869	67763	Prpsap1	protein_coding	1549.05	0.00364995	0.128017	0.0285115	0.977254	0.999971
ENSMUSG00000015879	58227	Fam184b	protein_coding	12.5966	-0.300327	0.494111	-0.607812	0.543312	0.999971
ENSMUSG00000015880	54392	Ncapg	protein_coding	12.4181	0.138759	0.507334	0.273507	0.784464	0.999971
ENSMUSG00000015882	209707	Lcorl	protein_coding	668.812	-0.0404698	0.171876	-0.23546	0.813852	0.999971
ENSMUSG00000015889	16993	Lta4h	protein_coding	1324.56	0.0890538	0.10684	0.833526	0.404548	0.999971
ENSMUSG00000015890	71761	Amdhd1	protein_coding	8849.7	0.052639	0.195222	0.269637	0.787439	0.999971
ENSMUSG00000015932	56431	Dstn	protein_coding	7010.85	0.0574513	0.0919764	0.62463	0.532214	0.999971
ENSMUSG00000015937	26914	Macroh2a1	protein_coding	2162.3	0.0593882	0.135912	0.43696	0.66214	0.999971
ENSMUSG00000015942	114674	Gtf2ird2	protein_coding	252.164	-0.0211734	0.157454	-0.134473	0.893029	0.999971
ENSMUSG00000015943	69168	Bola1	protein_coding	131.449	0.128209	0.307745	0.416609	0.676965	0.999971
ENSMUSG00000015944	80909	Castor2	protein_coding	392.501	-0.275212	0.197612	-1.39269	0.163713	0.999971
ENSMUSG00000015947	14129	Fcgr1	protein_coding	180.886	0.119339	0.206594	0.577649	0.563501	0.999971
ENSMUSG00000015950	17969	Ncf1	protein_coding	264.3	-0.135691	0.188542	-0.719688	0.471717	0.999971
ENSMUSG00000015961	11566	Adss	protein_coding	1894.69	0.0671152	0.138564	0.484362	0.628129	0.999971
ENSMUSG00000015966	50905	Il17rb	protein_coding	343.656	-0.193381	0.153799	-1.25736	0.208624	0.999971
ENSMUSG00000015968	12289	Cacna1d	protein_coding	163.892	0.0195226	0.216343	0.090239	0.928097	0.999971
ENSMUSG00000015970	218865	Chdh	protein_coding	11522.9	0.0453199	0.101184	0.447894	0.654229	0.999971
ENSMUSG00000015971	56249	Actr8	protein_coding	1268.41	-0.0817429	0.0805073	-1.01535	0.30994	0.999971
ENSMUSG00000015980	76612	Lrrc27	protein_coding	27.4286	-0.1721	0.310884	-0.553584	0.579863	0.999971
ENSMUSG00000015981	57740	Stk32c	protein_coding	18.6131	0.393793	0.342997	1.1481	0.250929	0.999971
ENSMUSG00000015994	14272	Fnta	protein_coding	960.165	0.256735	0.171706	1.4952	0.134862	0.999971
ENSMUSG00000016018	72198	Mtrex	protein_coding	1650.88	-0.0545371	0.145808	-0.374034	0.708379	0.999971
ENSMUSG00000016024	16803	Lbp	protein_coding	7742.75	0.0663671	0.198098	0.335022	0.737609	0.999971
ENSMUSG00000016028	12614	Celsr1	protein_coding	1336.64	-0.217147	0.167031	-1.30004	0.193587	0.999971
ENSMUSG00000016087	14247	Fli1	protein_coding	221.42	-0.0131803	0.151201	-0.0871708	0.930536	0.999971
ENSMUSG00000016128	243362	Stard13	protein_coding	1981.11	-0.0426592	0.089404	-0.477151	0.633255	0.999971
ENSMUSG00000016181	215193	Utp25	protein_coding	568.75	-0.123266	0.129526	-0.951673	0.341263	0.999971
ENSMUSG00000016194	15483	Hsd11b1	protein_coding	34738.5	0.159694	0.16924	0.943599	0.345375	0.999971
ENSMUSG00000016206	14991	H2-M3	protein_coding	175.95	0.271758	0.159167	1.70738	0.0877523	0.999971
ENSMUSG00000016239	74365	Lonrf3	protein_coding	126.571	0.0323512	0.350125	0.0923989	0.926381	0.999971
ENSMUSG00000016252	67126	Atp5e	protein_coding	2059.61	0.24578	0.262455	0.936464	0.349034	0.999971
ENSMUSG00000016253	57314	Nelfcd	protein_coding	1437.79	-0.00606681	0.116183	-0.0522177	0.958355	0.999971
ENSMUSG00000016255	545486	Tubb1	protein_coding	10.2219	0.308804	0.568191	0.543486	0.586795	0.999971
ENSMUSG00000016256	64138	Ctsz	protein_coding	7805.74	0.342059	0.163146	2.09663	0.0360259	0.999971
ENSMUSG00000016257	66390	Prelid3b	protein_coding	1393.85	0.119286	0.16427	0.726157	0.467742	0.999971
ENSMUSG00000016262	214791	Sertad4	protein_coding	9.91131	0.101632	0.441285	0.230309	0.817851	0.999971
ENSMUSG00000016283	14990	H2-M2	protein_coding	39.0645	-0.634815	0.450186	-1.41012	0.158505	0.999971
ENSMUSG00000016308	22209	Ube2a	protein_coding	553.564	0.122646	0.128738	0.952681	0.340752	0.999971
ENSMUSG00000016319	11740	Slc25a5	protein_coding	10187.8	0.137514	0.18495	0.743522	0.457166	0.999971
ENSMUSG00000016344	66496	Ppdpf	protein_coding	837.824	0.162662	0.247916	0.656118	0.511748	0.999971
ENSMUSG00000016356	73368	Col20a1	protein_coding	125.471	-0.23796	0.263356	-0.90357	0.366223	0.999971
ENSMUSG00000016382	102866	Pls3	protein_coding	7289.91	0.239271	0.149895	1.59626	0.11043	0.999971
ENSMUSG00000016386	77015	Mpped2	protein_coding	48.0916	0.00958827	0.308187	0.0311118	0.97518	0.999971
ENSMUSG00000016409	67050	Nkap	protein_coding	515.205	0.0813394	0.154535	0.526349	0.598646	0.999971
ENSMUSG00000016427	54405	Ndufa1	protein_coding	3534.09	0.145752	0.195576	0.745246	0.456123	0.999971
ENSMUSG00000016458	22431	Wt1	protein_coding	34.9413	-0.437596	0.351488	-1.24498	0.213139	0.999971
ENSMUSG00000016477	13557	E2f3	protein_coding	399.42	0.0733823	0.134619	0.545111	0.585677	0.999971
ENSMUSG00000016481	12946	Cr1l	protein_coding	3015.24	0.0540821	0.114159	0.473743	0.635683	0.999971
ENSMUSG00000016487	67533	Ppfibp1	protein_coding	2423.02	0.0593259	0.154014	0.385197	0.700091	0.999971
ENSMUSG00000016493	17221	Cd46	protein_coding	106.035	0.274594	0.234872	1.16912	0.242355	0.999971
ENSMUSG00000016494	12490	Cd34	protein_coding	69.7483	0.124259	0.210087	0.591467	0.554208	0.999971
ENSMUSG00000016495	67759	Plgrkt	protein_coding	718.935	-0.0133586	0.184546	-0.0723864	0.942294	0.999971
ENSMUSG00000016496	60533	Cd274	protein_coding	363.299	-0.0275946	0.252994	-0.109072	0.913145	0.999971
ENSMUSG00000016503	66596	Gtf3a	protein_coding	262.161	0.146207	0.18695	0.782064	0.434177	0.999971
ENSMUSG00000016510	76366	Mtif3	protein_coding	1221.13	0.163834	0.134563	1.21753	0.223403	0.999971
ENSMUSG00000016520	140887	Lnx2	protein_coding	911.675	-0.0562454	0.221414	-0.254028	0.799474	0.999971
ENSMUSG00000016526	226419	Dyrk3	protein_coding	62.5504	0.318765	0.274634	1.16069	0.245768	0.999971
ENSMUSG00000016528	17164	Mapkapk2	protein_coding	1910.29	0.0754534	0.106256	0.710108	0.477637	0.999971
ENSMUSG00000016534	16784	Lamp2	protein_coding	35120.3	0.0515096	0.0938402	0.548908	0.583069	0.999971
ENSMUSG00000016541	54138	Atxn10	protein_coding	2022.59	0.211834	0.128729	1.64558	0.0998505	0.999971
ENSMUSG00000016552	239554	Foxred2	protein_coding	15.0353	-0.38824	0.393806	-0.985865	0.324199	0.999971
ENSMUSG00000016554	55944	Eif3d	protein_coding	3284.4	0.163743	0.160112	1.02267	0.306462	0.999971
ENSMUSG00000016559	15081	H3f3b	protein_coding	5934	0.136136	0.132088	1.03065	0.302706	0.999971
ENSMUSG00000016619	18141	Nup50	protein_coding	1436.3	-0.0236044	0.104777	-0.225282	0.82176	0.999971
ENSMUSG00000016624	271305	Phf21b	protein_coding	21.383	-0.268888	0.380005	-0.707591	0.479199	0.999971
ENSMUSG00000016637	67042	Ift27	protein_coding	350.509	0.129032	0.213315	0.604887	0.545254	0.999971
ENSMUSG00000016664	23970	Pacsin2	protein_coding	3478.49	0.0475304	0.103902	0.457456	0.647344	0.999971
ENSMUSG00000016756	12763	Cmah	protein_coding	12011.6	-0.156952	0.151019	-1.03929	0.298669	0.999971
ENSMUSG00000016757	223723	Ttll12	protein_coding	427.676	0.118019	0.189292	0.623475	0.532973	0.999971
ENSMUSG00000016758	12124	Bik	protein_coding	221.741	0.110117	0.342711	0.321313	0.747973	0.999971
ENSMUSG00000016763	64706	Scube1	protein_coding	15.8502	0.364204	0.459861	0.791987	0.428368	0.999971
ENSMUSG00000016831	268741	Tox4	protein_coding	2459.37	-0.0412319	0.0886141	-0.465297	0.641719	0.999971
ENSMUSG00000016833	68735	Mrps18c	protein_coding	271.059	0.226421	0.179432	1.26188	0.206994	0.999971
ENSMUSG00000016918	240725	Sulf1	protein_coding	92.2267	-0.278388	0.249147	-1.11737	0.263838	0.999971
ENSMUSG00000016921	67996	Srsf6	protein_coding	4270.82	0.0562931	0.146477	0.384313	0.700746	0.999971
ENSMUSG00000016933	18803	Plcg1	protein_coding	2896.41	0.0312959	0.13428	0.233064	0.815711	0.999971
ENSMUSG00000016940	70382	Kctd2	protein_coding	609.619	0.252705	0.138181	1.8288	0.0674295	0.999971
ENSMUSG00000016942	71753	Tmprss6	protein_coding	19251.1	-0.0717668	0.236047	-0.304037	0.7611	0.999971
ENSMUSG00000016946	69259	Kctd5	protein_coding	131.569	-0.0782537	0.183108	-0.427364	0.669114	0.999971
ENSMUSG00000016984	68145	Etaa1	protein_coding	276.313	0.0304223	0.161286	0.188624	0.850388	0.999971
ENSMUSG00000017002	20568	Slpi	protein_coding	70.8533	0.3054	0.459098	0.665219	0.505911	0.999971
ENSMUSG00000017009	20971	Sdc4	protein_coding	24578.6	-0.123629	0.18037	-0.685415	0.493082	0.999971
ENSMUSG00000017057	16164	Il13ra1	protein_coding	2845.62	0.0672811	0.146367	0.459673	0.645751	0.999971
ENSMUSG00000017119	17966	Nbr1	protein_coding	14154.7	-0.0497996	0.088019	-0.565782	0.571542	0.999971
ENSMUSG00000017132	19157	Cyth1	protein_coding	2221.24	-0.245406	0.171942	-1.42727	0.153503	0.999971
ENSMUSG00000017144	74194	Rnd3	protein_coding	1262.47	0.0263399	0.155685	0.169187	0.865649	0.999971
ENSMUSG00000017146	12189	Brca1	protein_coding	129.979	-0.117171	0.202474	-0.578698	0.562793	0.999971
ENSMUSG00000017167	53321	Cntnap1	protein_coding	204.821	-0.375685	0.266137	-1.41162	0.158061	0.999971
ENSMUSG00000017176	68106	Nt5c3b	protein_coding	109.312	0.0640151	0.165899	0.385868	0.699594	0.999971
ENSMUSG00000017188	52469	Coa3	protein_coding	1268.95	0.286946	0.218221	1.31493	0.188533	0.999971
ENSMUSG00000017210	23989	Med24	protein_coding	857.776	-0.163109	0.117391	-1.38945	0.164695	0.999971
ENSMUSG00000017221	22123	Psmd3	protein_coding	3290.32	0.126399	0.195864	0.645339	0.518708	0.999971
ENSMUSG00000017264	50912	Exosc10	protein_coding	1142.9	-0.018965	0.102369	-0.185261	0.853024	0.999971
ENSMUSG00000017286	67201	Glod4	protein_coding	2679.8	0.0370698	0.116851	0.317238	0.751063	0.999971
ENSMUSG00000017288	68299	Vps53	protein_coding	1316.38	0.0324151	0.100888	0.321298	0.747985	0.999971
ENSMUSG00000017291	216965	Taok1	protein_coding	3418.06	0.0134418	0.132537	0.101419	0.919218	0.999971
ENSMUSG00000017299	76233	Dnttip1	protein_coding	495.264	0.124769	0.139015	0.897525	0.369439	0.999971
ENSMUSG00000017307	170789	Acot8	protein_coding	370.725	-0.111112	0.296509	-0.374733	0.707859	0.999971
ENSMUSG00000017309	52685	Cd300lg	protein_coding	825.085	-0.148818	0.134295	-1.10814	0.267801	0.999971
ENSMUSG00000017314	50997	Mpp2	protein_coding	17.1527	0.1354	0.365308	0.370647	0.710901	0.999971
ENSMUSG00000017344	22370	Vtn	protein_coding	105224	-0.0588076	0.225031	-0.261331	0.793837	0.999971
ENSMUSG00000017376	18099	Nlk	protein_coding	676.25	-0.190649	0.134038	-1.42235	0.154925	0.999971
ENSMUSG00000017386	22032	Traf4	protein_coding	1182	-0.0269495	0.248324	-0.108526	0.913579	0.999971
ENSMUSG00000017404	19921	Rpl19	protein_coding	7425.15	0.230366	0.223343	1.03144	0.302333	0.999971
ENSMUSG00000017405	140859	Nek8	protein_coding	225.264	-0.218713	0.186585	-1.17219	0.241121	0.999971
ENSMUSG00000017412	12298	Cacnb4	protein_coding	9.62608	-0.280952	0.439043	-0.639919	0.522225	0.999971
ENSMUSG00000017417	72324	Plxdc1	protein_coding	44.4668	-0.211774	0.260405	-0.81325	0.416075	0.999971
ENSMUSG00000017418	75869	Arl5b	protein_coding	2348.7	-0.091164	0.137502	-0.662999	0.507331	0.999971
ENSMUSG00000017421	22680	Zfp207	protein_coding	4127.99	-0.0506514	0.143886	-0.352025	0.724819	0.999971
ENSMUSG00000017428	69077	Psmd11	protein_coding	6254.97	0.0360445	0.127656	0.282357	0.77767	0.999971
ENSMUSG00000017446	56745	C1qtnf1	protein_coding	798.37	-0.21646	0.169471	-1.27727	0.201508	0.999971
ENSMUSG00000017453	19193	Pipox	protein_coding	15311.6	0.0396497	0.138974	0.285304	0.775411	0.999971
ENSMUSG00000017466	21858	Timp2	protein_coding	732.743	0.024071	0.173869	0.138443	0.88989	0.999971
ENSMUSG00000017478	76014	Zc3h18	protein_coding	2760.7	-0.090251	0.152772	-0.590756	0.554684	0.999971
ENSMUSG00000017485	21974	Top2b	protein_coding	3348.71	0.124279	0.166321	0.747226	0.454927	0.999971
ENSMUSG00000017491	218772	Rarb	protein_coding	179.702	-0.102776	0.201581	-0.509849	0.610157	0.999971
ENSMUSG00000017493	16010	Igfbp4	protein_coding	40133.3	0.0402171	0.216773	0.185527	0.852816	0.999971
ENSMUSG00000017499	23834	Cdc6	protein_coding	14.0171	0.00209431	0.449558	0.0046586	0.996283	0.999971
ENSMUSG00000017548	52615	Suz12	protein_coding	1274.13	0.00106237	0.145421	0.00730551	0.994171	0.999971
ENSMUSG00000017550	237877	Atad5	protein_coding	136.288	0.100914	0.249925	0.403779	0.686375	0.999971
ENSMUSG00000017561	54394	Crlf3	protein_coding	401.664	-0.108864	0.156796	-0.694302	0.487493	0.999971
ENSMUSG00000017607	217169	Tns4	protein_coding	30.4296	-0.00148103	0.303165	-0.00488522	0.996102	0.999971
ENSMUSG00000017615	21927	Tnfaip1	protein_coding	1862.93	-0.0634881	0.0942747	-0.673437	0.500669	0.999971
ENSMUSG00000017631	109934	Abr	protein_coding	279.867	0.00526677	0.155097	0.0339579	0.972911	0.999971
ENSMUSG00000017639	268451	Rab11fip4	protein_coding	792.463	0.321993	0.28968	1.11155	0.266333	0.999971
ENSMUSG00000017652	21939	Cd40	protein_coding	32.4882	-0.110544	0.291918	-0.378681	0.704925	0.999971
ENSMUSG00000017664	228875	Slc35c2	protein_coding	1070.76	-0.00315967	0.20484	-0.0154251	0.987693	0.999971
ENSMUSG00000017667	228876	Zfp334	protein_coding	124.915	-0.161817	0.154206	-1.04936	0.294014	0.999971
ENSMUSG00000017670	140579	Elmo2	protein_coding	526.77	0.0496967	0.152202	0.326518	0.744032	0.999971
ENSMUSG00000017677	78889	Wsb1	protein_coding	2162.34	0.0110792	0.25838	0.0428793	0.965798	0.999971
ENSMUSG00000017679	76080	Ttpal	protein_coding	711.293	-0.0655765	0.092785	-0.706757	0.479717	0.999971
ENSMUSG00000017686	59040	Rhot1	protein_coding	1633.61	0.0282644	0.157365	0.179611	0.857458	0.999971
ENSMUSG00000017688	30942	Hnf4g	protein_coding	34.7051	-0.104308	0.341364	-0.305561	0.759939	0.999971
ENSMUSG00000017692	246104	Rhbdl3	protein_coding	15.4316	0.0373113	0.363046	0.102773	0.918143	0.999971
ENSMUSG00000017697	11486	Ada	protein_coding	59.4029	0.0754169	0.251024	0.300437	0.763844	0.999971
ENSMUSG00000017707	26943	Serinc3	protein_coding	8653.68	-0.0522389	0.0891597	-0.585903	0.55794	0.999971
ENSMUSG00000017713	71776	Tha1	protein_coding	173.108	-0.220091	0.267112	-0.823965	0.40996	0.999971
ENSMUSG00000017715	74451	Pgs1	protein_coding	384.974	-0.230299	0.145423	-1.58365	0.113272	0.999971
ENSMUSG00000017716	11799	Birc5	protein_coding	53.2421	-0.129186	0.281528	-0.458874	0.646325	0.999971
ENSMUSG00000017718	71562	Afmid	protein_coding	2509.05	-0.0718411	0.159521	-0.450355	0.652455	0.999971
ENSMUSG00000017721	78928	Pigt	protein_coding	1868.26	-0.0470649	0.166737	-0.282271	0.777736	0.999971
ENSMUSG00000017723	67701	Wfdc2	protein_coding	403.144	0.31624	0.29388	1.07609	0.281889	0.999971
ENSMUSG00000017724	18612	Etv4	protein_coding	14.9184	0.567127	0.421461	1.34562	0.178424	0.999971
ENSMUSG00000017734	52840	Dbndd2	protein_coding	42.1306	0.0893003	0.221075	0.403937	0.686259	0.999971
ENSMUSG00000017737	17395	Mmp9	protein_coding	12.3335	0.307445	0.428129	0.718114	0.472687	0.999971
ENSMUSG00000017740	57138	Slc12a5	protein_coding	54.0902	-0.2831	0.267506	-1.0583	0.289921	0.999971
ENSMUSG00000017747	80860	Ghdc	protein_coding	518.394	-0.156912	0.205133	-0.764929	0.444314	0.999971
ENSMUSG00000017754	18830	Pltp	protein_coding	1538.41	-0.379162	0.328551	-1.15404	0.248482	0.999971
ENSMUSG00000017756	20499	Slc12a7	protein_coding	6156.88	-0.15433	0.180479	-0.855117	0.392486	0.999971
ENSMUSG00000017760	19025	Ctsa	protein_coding	6049.44	0.110307	0.149347	0.738595	0.460153	0.999971
ENSMUSG00000017764	71971	Zswim1	protein_coding	141.339	-0.0565689	0.239598	-0.2361	0.813355	0.999971
ENSMUSG00000017765	20498	Slc12a4	protein_coding	542.83	-0.196925	0.187531	-1.05009	0.293676	0.999971
ENSMUSG00000017774	17913	Myo1c	protein_coding	1683.46	0.0236905	0.130444	0.181615	0.855885	0.999971
ENSMUSG00000017776	12928	Crk	protein_coding	4090.76	-0.0161146	0.0945821	-0.170377	0.864713	0.999971
ENSMUSG00000017778	12867	Cox7c	protein_coding	4098.31	0.170498	0.256163	0.665584	0.505677	0.999971
ENSMUSG00000017781	18738	Pitpna	protein_coding	2251.83	0.128938	0.117995	1.09274	0.274509	0.999971
ENSMUSG00000017801	21428	Mlx	protein_coding	1565.19	0.0622679	0.173196	0.359523	0.719204	0.999971
ENSMUSG00000017802	67998	Retreg3	protein_coding	5149.09	0.000914217	0.133216	0.00686265	0.994524	0.999971
ENSMUSG00000017830	80861	Dhx58	protein_coding	706.548	0.100822	0.148714	0.677958	0.497798	0.999971
ENSMUSG00000017831	271457	Rab5a	protein_coding	1944.87	0.12611	0.137843	0.914876	0.360257	0.999971
ENSMUSG00000017837	71966	Nkiras2	protein_coding	668.986	-0.226878	0.165555	-1.37041	0.170558	0.999971
ENSMUSG00000017843	26931	Ppp2r5c	protein_coding	2038.43	0.0954446	0.100901	0.945922	0.344188	0.999971
ENSMUSG00000017858	245866	Ift52	protein_coding	1778.28	0.0211744	0.093641	0.226123	0.821106	0.999971
ENSMUSG00000017861	17865	Mybl2	protein_coding	17.6152	-0.0911663	0.323181	-0.282091	0.777874	0.999971
ENSMUSG00000017868	27219	Sgk2	protein_coding	3204.05	0.090566	0.138775	0.652612	0.514006	0.999971
ENSMUSG00000017929	56336	B4galt5	protein_coding	1477.3	-0.256938	0.200017	-1.28458	0.198939	0.999971
ENSMUSG00000017950	15378	Hnf4a	protein_coding	30384.8	-0.0515774	0.114762	-0.449427	0.653123	0.999971
ENSMUSG00000017969	19223	Ptgis	protein_coding	49.4247	0.0533838	0.358547	0.148889	0.881641	0.999971
ENSMUSG00000017978	320405	Cadps2	protein_coding	858.801	-0.0589511	0.160187	-0.368014	0.712863	0.999971
ENSMUSG00000017999	228889	Ddx27	protein_coding	929.987	-0.0497572	0.151207	-0.329066	0.742106	0.999971
ENSMUSG00000018001	19159	Cyth3	protein_coding	319.293	0.0865078	0.14285	0.605584	0.544791	0.999971
ENSMUSG00000018008	72318	Cyth4	protein_coding	470.957	-0.0296583	0.187537	-0.158147	0.874341	0.999971
ENSMUSG00000018040	74778	Rrp7a	protein_coding	1111.36	0.0641219	0.207552	0.308944	0.757364	0.999971
ENSMUSG00000018042	109754	Cyb5r3	protein_coding	16819.7	-0.172464	0.21039	-0.819735	0.412367	0.999971
ENSMUSG00000018068	70422	Ints2	protein_coding	379.887	-0.0092824	0.179008	-0.0518546	0.958645	0.999971
ENSMUSG00000018076	76199	Med13l	protein_coding	1149.92	-0.202012	0.148687	-1.35865	0.174259	0.999971
ENSMUSG00000018102	68024	H2bc4	protein_coding	1487.55	0.182534	0.213145	0.856385	0.391785	0.999971
ENSMUSG00000018143	17135	Mafk	protein_coding	653.257	-0.119605	0.223348	-0.535509	0.592298	0.999971
ENSMUSG00000018160	19014	Med1	protein_coding	2354.86	-0.188204	0.130053	-1.44713	0.147862	0.999971
ENSMUSG00000018166	13867	Erbb3	protein_coding	12390	-0.196496	0.171171	-1.14795	0.250989	0.999971
ENSMUSG00000018167	59045	Stard3	protein_coding	591.262	-0.0101581	0.162073	-0.062676	0.950025	0.999971
ENSMUSG00000018168	22780	Ikzf3	protein_coding	45.578	-0.24256	0.326768	-0.742302	0.457905	0.999971
ENSMUSG00000018169	17305	Mfng	protein_coding	63.917	-0.32634	0.32418	-1.00666	0.314097	0.999971
ENSMUSG00000018171	75909	Vmp1	protein_coding	3426.42	0.0699923	0.147999	0.472925	0.636267	0.999971
ENSMUSG00000018189	56207	Uchl5	protein_coding	678.702	0.209931	0.108672	1.93179	0.0533856	0.999971
ENSMUSG00000018196	69367	Glrx2	protein_coding	1067.91	-0.00329825	0.14068	-0.023445	0.981295	0.999971
ENSMUSG00000018199	20822	Ro60	protein_coding	420.021	-0.0431085	0.12658	-0.340564	0.733432	0.999971
ENSMUSG00000018209	58231	Stk4	protein_coding	1378.88	0.0178118	0.106609	0.167076	0.867311	0.999971
ENSMUSG00000018211	192201	Wfdc15b	protein_coding	13.6997	-0.517034	0.527343	-0.980451	0.326863	0.999971
ENSMUSG00000018217	18858	Pmp22	protein_coding	206.516	0.0782181	0.142356	0.549453	0.582694	0.999971
ENSMUSG00000018239	67966	Zcchc10	protein_coding	146.007	0.0117091	0.166175	0.0704625	0.943826	0.999971
ENSMUSG00000018286	19175	Psmb6	protein_coding	4967.98	0.231827	0.209783	1.10508	0.269125	0.999971
ENSMUSG00000018287	216873	Spag7	protein_coding	1698.02	0.116728	0.153204	0.761912	0.446113	0.999971
ENSMUSG00000018293	18643	Pfn1	protein_coding	4087.7	0.256417	0.161831	1.58448	0.113085	0.999971
ENSMUSG00000018322	67145	Tomm34	protein_coding	549.981	-0.0136884	0.127542	-0.107324	0.914532	0.999971
ENSMUSG00000018326	54401	Ywhab	protein_coding	4252.54	0.136877	0.131903	1.0377	0.299408	0.999971
ENSMUSG00000018334	16706	Ksr1	protein_coding	119.46	-0.121962	0.211856	-0.575684	0.564829	0.999971
ENSMUSG00000018339	14778	Gpx3	protein_coding	284.23	-0.138435	0.245332	-0.564279	0.572564	0.999971
ENSMUSG00000018340	11749	Anxa6	protein_coding	7173.88	0.107172	0.122018	0.87833	0.379765	0.999971
ENSMUSG00000018347	52712	Zkscan6	protein_coding	286.34	0.182882	0.129442	1.41285	0.157699	0.999971
ENSMUSG00000018362	16647	Kpna2	protein_coding	1523.06	0.110007	0.205171	0.536171	0.59184	0.999971
ENSMUSG00000018363	66313	Smurf2	protein_coding	2684.93	-0.00307462	0.093811	-0.0327746	0.973854	0.999971
ENSMUSG00000018372	320162	Cep95	protein_coding	433.542	-0.0547017	0.175117	-0.312373	0.754757	0.999971
ENSMUSG00000018377	22344	Vezf1	protein_coding	830.85	0.0816506	0.136125	0.599822	0.548625	0.999971
ENSMUSG00000018378	103841	Cuedc1	protein_coding	170.995	-0.143201	0.228045	-0.627951	0.530036	0.999971
ENSMUSG00000018379	110809	Srsf1	protein_coding	5936.78	0.125159	0.141597	0.883907	0.376746	0.999971
ENSMUSG00000018381	66610	Abi3	protein_coding	244.022	-0.0883534	0.236113	-0.374201	0.708255	0.999971
ENSMUSG00000018387	71774	Shroom1	protein_coding	2012.05	0.142302	0.184959	0.769367	0.441675	0.999971
ENSMUSG00000018395	16568	Kif3a	protein_coding	311.943	0.0516965	0.153181	0.337487	0.73575	0.999971
ENSMUSG00000018398	20362	Septin8	protein_coding	311.28	0.00391225	0.125845	0.0310877	0.9752	0.999971
ENSMUSG00000018401	170749	Mtmr4	protein_coding	3450.25	-0.134351	0.13366	-1.00517	0.314815	0.999971
ENSMUSG00000018405	217038	Mrm1	protein_coding	103.143	0.296025	0.180316	1.6417	0.100653	0.999971
ENSMUSG00000018411	17762	Mapt	protein_coding	297.769	-0.16341	0.209471	-0.780112	0.435325	0.999971
ENSMUSG00000018412	76719	Kansl1	protein_coding	1555.57	-0.0990042	0.100168	-0.98838	0.322967	0.999971
ENSMUSG00000018415	66771	Gid4	protein_coding	2321.74	0.0629986	0.0814631	0.773339	0.439322	0.999971
ENSMUSG00000018417	17912	Myo1b	protein_coding	12993.4	-0.00247538	0.138131	-0.0179206	0.985702	0.999971
ENSMUSG00000018425	67487	Dhx40	protein_coding	1727.71	0.00252388	0.137468	0.0183598	0.985352	0.999971
ENSMUSG00000018427	77864	Ypel2	protein_coding	1825.91	-0.017069	0.234464	-0.0728	0.941965	0.999971
ENSMUSG00000018428	11640	Akap1	protein_coding	7919.79	-0.0748427	0.14166	-0.528328	0.597272	0.999971
ENSMUSG00000018433	68979	Nol11	protein_coding	718.214	0.0130843	0.157871	0.0828797	0.933947	0.999971
ENSMUSG00000018442	116891	Derl2	protein_coding	6162.77	0.00348666	0.135467	0.0257382	0.979466	0.999971
ENSMUSG00000018446	12261	C1qbp	protein_coding	1529.29	0.363346	0.219458	1.65565	0.0977926	0.999971
ENSMUSG00000018449	69723	Rpain	protein_coding	1058.03	-0.0326223	0.105806	-0.30832	0.757839	0.999971
ENSMUSG00000018459	114644	Slc13a3	protein_coding	2065.05	-0.109075	0.245586	-0.444144	0.656939	0.999971
ENSMUSG00000018470	16499	Kcnab3	protein_coding	27.4858	-0.135368	0.332355	-0.4073	0.683788	0.999971
ENSMUSG00000018474	216848	Chd3	protein_coding	12455.2	-0.0583821	0.215289	-0.27118	0.786252	0.999971
ENSMUSG00000018476	216850	Kdm6b	protein_coding	1608.14	-0.0410621	0.257785	-0.159288	0.873442	0.999971
ENSMUSG00000018481	66884	Appbp2	protein_coding	1927.21	-0.0855388	0.139935	-0.611276	0.541017	0.999971
ENSMUSG00000018486	22412	Wnt9b	protein_coding	29.6739	0.276135	0.321686	0.858399	0.390672	0.999971
ENSMUSG00000018501	20185	Ncor1	protein_coding	7089.74	0.00914496	0.128503	0.0711652	0.943266	0.999971
ENSMUSG00000018507	22368	Trpv2	protein_coding	80.8138	0.0190763	0.227794	0.0837436	0.93326	0.999971
ENSMUSG00000018509	73139	Cenpv	protein_coding	423.003	0.0645422	0.138576	0.465754	0.641391	0.999971
ENSMUSG00000018537	22658	Pcgf2	protein_coding	128.908	0.0312245	0.171864	0.181681	0.855833	0.999971
ENSMUSG00000018541	67480	Cwc25	protein_coding	729.084	0.0175382	0.123081	0.142492	0.886691	0.999971
ENSMUSG00000018547	108083	Pip4k2b	protein_coding	2151.84	-0.204202	0.135159	-1.51083	0.130832	0.999971
ENSMUSG00000018548	68729	Trim37	protein_coding	619.809	0.0708835	0.178724	0.396608	0.691656	0.999971
ENSMUSG00000018559	67181	Ctdnep1	protein_coding	1235.61	0.157695	0.180638	0.872988	0.382669	0.999971
ENSMUSG00000018565	54351	Elp5	protein_coding	759.931	0.0622579	0.176096	0.353545	0.72368	0.999971
ENSMUSG00000018566	20528	Slc2a4	protein_coding	35.9052	-0.162253	0.506714	-0.320206	0.748812	0.999971
ENSMUSG00000018567	56486	Gabarap	protein_coding	10052.3	0.262246	0.186606	1.40535	0.159917	0.999971
ENSMUSG00000018569	53624	Cldn7	protein_coding	17.9055	0.068063	0.370797	0.183559	0.85436	0.999971
ENSMUSG00000018572	78246	Phf23	protein_coding	1082.54	0.121671	0.175694	0.692517	0.488613	0.999971
ENSMUSG00000018574	11370	Acadvl	protein_coding	21100.3	0.208631	0.118549	1.75986	0.0784307	0.999971
ENSMUSG00000018581	13411	Dnah11	protein_coding	61.3695	0.267957	0.354902	0.755016	0.450239	0.999971
ENSMUSG00000018583	27041	G3bp1	protein_coding	2746.51	0.0640059	0.11355	0.563679	0.572973	0.999971
ENSMUSG00000018585	11927	Atox1	protein_coding	1598.18	0.241937	0.257958	0.937893	0.348299	0.999971
ENSMUSG00000018593	20692	Sparc	protein_coding	3301	0.135648	0.172303	0.787261	0.431129	0.999971
ENSMUSG00000018599	237781	Mief2	protein_coding	721.405	0.0888177	0.239603	0.370687	0.710871	0.999971
ENSMUSG00000018604	21386	Tbx3	protein_coding	2261.11	-0.0225774	0.218773	-0.1032	0.917804	0.999971
ENSMUSG00000018648	56405	Dusp14	protein_coding	40.0978	0.210541	0.355316	0.592547	0.553484	0.999971
ENSMUSG00000018651	217031	Tada2a	protein_coding	351.335	0.0689009	0.114778	0.600297	0.548308	0.999971
ENSMUSG00000018654	22778	Ikzf1	protein_coding	139.782	0.145302	0.175513	0.827873	0.407742	0.999971
ENSMUSG00000018659	103711	Pnpo	protein_coding	7249.6	-0.0602569	0.163948	-0.367537	0.713219	0.999971
ENSMUSG00000018661	16834	Cog1	protein_coding	870.568	0.00916722	0.124638	0.0735509	0.941368	0.999971
ENSMUSG00000018666	12412	Cbx1	protein_coding	1851.89	-0.0287541	0.112999	-0.254463	0.799138	0.999971
ENSMUSG00000018669	80280	Cdk5rap3	protein_coding	2854.38	-0.0283232	0.193275	-0.146543	0.883493	0.999971
ENSMUSG00000018672	56358	Copz2	protein_coding	617.631	0.267231	0.219909	1.21519	0.224293	0.999971
ENSMUSG00000018677	68066	Slc25a39	protein_coding	10112.4	0.0159228	0.217405	0.0732402	0.941615	0.999971
ENSMUSG00000018678	78912	Sp2	protein_coding	244.21	0.165337	0.192737	0.857836	0.390983	0.999971
ENSMUSG00000018697	56321	Aatf	protein_coding	901.259	0.162162	0.115183	1.40786	0.159173	0.999971
ENSMUSG00000018707	13424	Dync1h1	protein_coding	6994.45	-0.133281	0.157707	-0.845116	0.398046	0.999971
ENSMUSG00000018727	52670	Cpsf4l	protein_coding	277.501	-0.229076	0.577133	-0.39692	0.691426	0.999971
ENSMUSG00000018733	103737	Pex12	protein_coding	603.389	0.0624413	0.145455	0.429282	0.667718	0.999971
ENSMUSG00000018736	83431	Ndel1	protein_coding	1145.57	-0.0258792	0.137548	-0.188146	0.850762	0.999971
ENSMUSG00000018740	71998	Slc25a35	protein_coding	128.338	-0.041512	0.218868	-0.189667	0.84957	0.999971
ENSMUSG00000018750	75580	Zbtb4	protein_coding	1406.5	-0.044994	0.135394	-0.33232	0.739647	0.999971
ENSMUSG00000018752	619441	Tnfsfm13	protein_coding	56.7249	-0.140062	0.388976	-0.360079	0.718788	0.999971
ENSMUSG00000018761	24070	Mpdu1	protein_coding	2548.24	0.0737769	0.157918	0.467185	0.640368	0.999971
ENSMUSG00000018765	23879	Fxr2	protein_coding	2080.8	0.0222301	0.140249	0.158505	0.874059	0.999971
ENSMUSG00000018770	228033	Atp5g3	protein_coding	5967.37	0.164081	0.273308	0.60035	0.548273	0.999971
ENSMUSG00000018774	12514	Cd68	protein_coding	593.725	0.166423	0.184736	0.900869	0.367658	0.999971
ENSMUSG00000018796	14081	Acsl1	protein_coding	61218.5	-0.0128374	0.115683	-0.110971	0.911639	0.999971
ENSMUSG00000018800	217265	Abca5	protein_coding	468.567	0.0188411	0.138992	0.135556	0.892173	0.999971
ENSMUSG00000018809	319822	Smyd4	protein_coding	134.61	-0.0554379	0.153063	-0.362189	0.717211	0.999971
ENSMUSG00000018819	16985	Lsp1	protein_coding	210.334	0.328406	0.191661	1.71348	0.086625	0.999971
ENSMUSG00000018820	319740	Zfyve27	protein_coding	876.666	-0.141566	0.172331	-0.821476	0.411375	0.999971
ENSMUSG00000018821	69534	Avpi1	protein_coding	485.63	0.0307901	0.311411	0.0988727	0.921239	0.999971
ENSMUSG00000018830	17880	Myh11	protein_coding	131.05	0.186131	0.199633	0.932365	0.351148	0.999971
ENSMUSG00000018841	19364	Rad51d	protein_coding	754.909	-0.0149275	0.15315	-0.0974697	0.922353	0.999971
ENSMUSG00000018845	217012	Unc45b	protein_coding	79.1749	-0.0636639	0.201986	-0.31519	0.752617	0.999971
ENSMUSG00000018846	211347	Pank3	protein_coding	4338.36	-0.201565	0.138001	-1.46061	0.144123	0.999971
ENSMUSG00000018848	104458	Rars	protein_coding	1929.1	0.109495	0.180935	0.605164	0.54507	0.999971
ENSMUSG00000018849	211652	Wwc1	protein_coding	3533.28	0.142364	0.15161	0.939014	0.347723	0.999971
ENSMUSG00000018858	68572	Mrpl58	protein_coding	417.479	0.303711	0.177536	1.7107	0.0871359	0.999971
ENSMUSG00000018861	14149	Fdxr	protein_coding	565.487	-0.103727	0.201223	-0.515482	0.606216	0.999971
ENSMUSG00000018868	75772	Pnpla5	protein_coding	17.7683	-0.881839	0.624979	-1.41099	0.158247	0.999971
ENSMUSG00000018882	67036	Mrpl45	protein_coding	1456.93	0.138455	0.131343	1.05415	0.291815	0.999971
ENSMUSG00000018899	16362	Irf1	protein_coding	2185.09	0.124779	0.121456	1.02736	0.304252	0.999971
ENSMUSG00000018900	20520	Slc22a5	protein_coding	1172.7	-0.0271228	0.204411	-0.132688	0.89444	0.999971
ENSMUSG00000018906	18452	P4ha2	protein_coding	398.987	0.295935	0.171099	1.72961	0.0836993	0.999971
ENSMUSG00000018909	109689	Arrb1	protein_coding	1183.05	-0.0566224	0.133066	-0.425522	0.670456	0.999971
ENSMUSG00000018920	66102	Cxcl16	protein_coding	396.108	-0.0567712	0.150777	-0.376523	0.706528	0.999971
ENSMUSG00000018921	75273	Pelp1	protein_coding	599.818	-0.0977798	0.172608	-0.566485	0.571064	0.999971
ENSMUSG00000018923	66172	Med11	protein_coding	166.899	0.0596078	0.227806	0.26166	0.793584	0.999971
ENSMUSG00000018927	20305	Ccl6	protein_coding	494.21	0.0804576	0.21502	0.374187	0.708265	0.999971
ENSMUSG00000018930	20303	Ccl4	protein_coding	8.53761	0.318417	0.574779	0.553981	0.579592	0.999971
ENSMUSG00000018931	24083	Natd1	protein_coding	420.863	-0.189089	0.185651	-1.01852	0.30843	0.999971
ENSMUSG00000018932	26397	Map2k3	protein_coding	2230.46	0.0567522	0.154674	0.366916	0.713682	0.999971
ENSMUSG00000018965	22629	Ywhah	protein_coding	1499.82	0.166768	0.146654	1.13716	0.255473	0.999971
ENSMUSG00000018974	53890	Sart3	protein_coding	715.836	0.0295039	0.185263	0.159254	0.873469	0.999971
ENSMUSG00000018983	242705	E2f2	protein_coding	101.941	0.349537	0.302964	1.15372	0.248613	0.999971
ENSMUSG00000018995	244141	Nars2	protein_coding	694.011	0.208255	0.15182	1.37172	0.170151	0.999971
ENSMUSG00000018999	58246	Slc35b4	protein_coding	1342.27	-0.04319	0.141716	-0.304765	0.760545	0.999971
ENSMUSG00000019027	110084	Dnah1	protein_coding	10.7031	0.33314	0.559037	0.595917	0.55123	0.999971
ENSMUSG00000019039	67789	Dalrd3	protein_coding	765.778	0.170454	0.213383	0.798818	0.424396	0.999971
ENSMUSG00000019054	66437	Fis1	protein_coding	2184.51	0.186275	0.189337	0.983831	0.325199	0.999971
ENSMUSG00000019055	18822	Plod1	protein_coding	2440.81	0.0285678	0.214651	0.133089	0.894123	0.999971
ENSMUSG00000019066	19340	Rab3d	protein_coding	588.573	0.124529	0.142798	0.872059	0.383176	0.999971
ENSMUSG00000019080	69572	Mfsd3	protein_coding	243.792	-0.0575548	0.296966	-0.19381	0.846325	0.999971
ENSMUSG00000019082	68267	Slc25a22	protein_coding	8168.26	-0.220998	0.140645	-1.57131	0.11611	0.999971
ENSMUSG00000019087	54411	Atp6ap1	protein_coding	3378.2	0.145845	0.107313	1.35906	0.174126	0.999971
ENSMUSG00000019088	69537	Dnase1l1	protein_coding	241.124	-0.0611968	0.13091	-0.467472	0.640163	0.999971
ENSMUSG00000019122	20308	Ccl9	protein_coding	3017.81	0.310398	0.200218	1.5503	0.12107	0.999971
ENSMUSG00000019132	79555	BC005537	protein_coding	9860.99	0.0176621	0.113396	0.155756	0.876226	0.999971
ENSMUSG00000019139	71780	Isyna1	protein_coding	62.1408	-0.388373	0.344014	-1.12894	0.258921	0.999971
ENSMUSG00000019143	70791	Hars2	protein_coding	1392.57	-0.0207852	0.139502	-0.148996	0.881557	0.999971
ENSMUSG00000019158	69094	Tmem160	protein_coding	133.447	0.138786	0.314561	0.441204	0.659065	0.999971
ENSMUSG00000019173	19345	Rab5c	protein_coding	3979.92	0.187434	0.16445	1.13976	0.254385	0.999971
ENSMUSG00000019178	76571	Styxl1	protein_coding	12.5832	0.0344101	0.434206	0.0792484	0.936835	0.999971
ENSMUSG00000019179	17448	Mdh2	protein_coding	5260.99	0.19265	0.197623	0.974832	0.329644	0.999971
ENSMUSG00000019188	14950	H13	protein_coding	3463.71	0.144281	0.167614	0.860798	0.389349	0.999971
ENSMUSG00000019189	74315	Rnf145	protein_coding	1045.84	0.119204	0.149301	0.79841	0.424632	0.999971
ENSMUSG00000019194	20266	Scn1b	protein_coding	81.8305	0.146817	0.217456	0.675159	0.499575	0.999971
ENSMUSG00000019210	11973	Atp6v1e1	protein_coding	3975.25	0.158648	0.114688	1.3833	0.166573	0.999971
ENSMUSG00000019214	214901	Chtf18	protein_coding	11.5627	-0.0588911	0.516706	-0.113974	0.909258	0.999971
ENSMUSG00000019232	71760	Etnppl	protein_coding	4384.05	0.192356	0.338378	0.568464	0.56972	0.999971
ENSMUSG00000019235	238323	Rps6kl1	protein_coding	10.1348	0.458085	0.447815	1.02294	0.306338	0.999971
ENSMUSG00000019254	232807	Ppp1r12c	protein_coding	693.848	-0.117228	0.134327	-0.872704	0.382824	0.999971
ENSMUSG00000019256	11622	Ahr	protein_coding	2671.43	0.0800642	0.100929	0.793272	0.42762	0.999971
ENSMUSG00000019261	270058	Map1s	protein_coding	129.618	-0.217245	0.300022	-0.724096	0.469007	0.999971
ENSMUSG00000019278	13479	Dpep1	protein_coding	30.5076	-0.169668	0.324714	-0.522516	0.601311	0.999971
ENSMUSG00000019295	68366	Tmem129	protein_coding	801.384	0.024791	0.153762	0.161229	0.871913	0.999971
ENSMUSG00000019297	67842	Nop9	protein_coding	531.199	0.0589904	0.144582	0.408008	0.683268	0.999971
ENSMUSG00000019302	11975	Atp6v0a1	protein_coding	2392.49	-0.106574	0.0819676	-1.3002	0.193532	0.999971
ENSMUSG00000019303	19183	Psmc3ip	protein_coding	10.0935	0.919695	0.464341	1.98065	0.047631	0.999971
ENSMUSG00000019312	14786	Grb7	protein_coding	4601.27	-0.30241	0.151617	-1.99457	0.04609	0.999971
ENSMUSG00000019320	71893	Noxo1	protein_coding	62.4001	0.150598	0.221741	0.679161	0.497036	0.999971
ENSMUSG00000019326	11754	Aoc3	protein_coding	8.66015	-0.0136658	0.475284	-0.0287529	0.977062	0.999971
ENSMUSG00000019338	78266	Zfp687	protein_coding	818.853	-0.0836348	0.130422	-0.641265	0.521351	0.999971
ENSMUSG00000019362	101966	D8Ertd738e	protein_coding	1039.35	0.136788	0.36027	0.379681	0.704182	0.999971
ENSMUSG00000019368	103655	Sec14l4	protein_coding	11011.9	-0.195734	0.130608	-1.49863	0.133968	0.999971
ENSMUSG00000019370	12315	Calm3	protein_coding	1973.69	-0.003027	0.163429	-0.0185218	0.985223	0.999971
ENSMUSG00000019373	26572	Cops3	protein_coding	2016.62	0.0858596	0.126434	0.679085	0.497084	0.999971
ENSMUSG00000019428	14232	Fkbp8	protein_coding	5830.38	-0.0302933	0.279071	-0.10855	0.913559	0.999971
ENSMUSG00000019432	53817	Ddx39b	protein_coding	2877.02	0.00342485	0.113073	0.0302888	0.975837	0.999971
ENSMUSG00000019433	67903	Gipc1	protein_coding	292.896	0.0220164	0.248448	0.0886155	0.929387	0.999971
ENSMUSG00000019461	70310	Plscr3	protein_coding	415.953	-0.0666784	0.186396	-0.357725	0.720549	0.999971
ENSMUSG00000019467	52666	Arhgef25	protein_coding	95.7825	0.154921	0.222939	0.694904	0.487116	0.999971
ENSMUSG00000019470	67439	Xab2	protein_coding	901.512	-0.0102902	0.137457	-0.074861	0.940325	0.999971
ENSMUSG00000019471	12539	Cdc37	protein_coding	2971.93	0.0717387	0.20622	0.347874	0.727935	0.999971
ENSMUSG00000019478	19341	Rab4a	protein_coding	618.913	0.069942	0.1802	0.388136	0.697915	0.999971
ENSMUSG00000019487	106628	Trip10	protein_coding	401.85	-0.0479351	0.175404	-0.273285	0.784634	0.999971
ENSMUSG00000019494	26893	Cops6	protein_coding	3603.36	0.0676972	0.153948	0.439741	0.660125	0.999971
ENSMUSG00000019505	22187	Ubb	protein_coding	21616.9	0.297015	0.196456	1.51186	0.130568	0.999971
ENSMUSG00000019518	11781	Ap4m1	protein_coding	1027.74	-0.0292676	0.184553	-0.158586	0.873995	0.999971
ENSMUSG00000019528	27357	Gyg	protein_coding	250.185	0.265921	0.168558	1.57762	0.114652	0.999971
ENSMUSG00000019539	52377	Rcn3	protein_coding	172.7	0.318603	0.26044	1.22332	0.221207	0.999971
ENSMUSG00000019558	102857	Slc6a8	protein_coding	156.628	-0.0234971	0.171963	-0.13664	0.891315	0.999971
ENSMUSG00000019564	13496	Arid3a	protein_coding	121.771	0.11582	0.219683	0.527213	0.598046	0.999971
ENSMUSG00000019577	27273	Pdk4	protein_coding	895.044	-0.221525	0.547074	-0.404927	0.685531	0.999971
ENSMUSG00000019578	66530	Ubxn6	protein_coding	1155.26	0.00526467	0.151971	0.0346426	0.972365	0.999971
ENSMUSG00000019579	28106	Mydgf	protein_coding	1210.57	0.0788956	0.260259	0.303142	0.761781	0.999971
ENSMUSG00000019590	13056	Cyb561	protein_coding	172.183	-0.319634	0.327905	-0.974774	0.329672	0.999971
ENSMUSG00000019647	20358	Sema6a	protein_coding	358.744	-0.32383	0.15724	-2.05946	0.03945	0.999971
ENSMUSG00000019659	72654	Ccdc12	protein_coding	724.97	0.296152	0.249705	1.18601	0.23562	0.999971
ENSMUSG00000019689	66117	Fmc1	protein_coding	179.208	0.193563	0.301358	0.642302	0.520677	0.999971
ENSMUSG00000019699	23797	Akt3	protein_coding	211.058	0.0903524	0.190011	0.47551	0.634423	0.999971
ENSMUSG00000019710	67707	Mrpl24	protein_coding	2880.37	0.0552287	0.121455	0.454726	0.649306	0.999971
ENSMUSG00000019715	74412	Gle1	protein_coding	1613.6	-0.120309	0.0885272	-1.359	0.174146	0.999971
ENSMUSG00000019718	67217	L3hypdh	protein_coding	894.313	0.104562	0.135016	0.774437	0.438672	0.999971
ENSMUSG00000019726	17101	Lyst	protein_coding	2048.33	-0.069931	0.154611	-0.452302	0.651051	0.999971
ENSMUSG00000019731	270066	Slc35e1	protein_coding	3268.57	-0.129654	0.139299	-0.93076	0.351977	0.999971
ENSMUSG00000019732	73316	Calr3	protein_coding	75.5271	0.161353	0.179606	0.898372	0.368987	0.999971
ENSMUSG00000019734	353499	Tmc4	protein_coding	420.638	-0.338845	0.26338	-1.28652	0.198261	0.999971
ENSMUSG00000019737	233066	Syne4	protein_coding	31.8164	0.0318765	0.38742	0.0822788	0.934425	0.999971
ENSMUSG00000019738	69920	Polr2i	protein_coding	628.456	0.332178	0.226732	1.46507	0.142902	0.999971
ENSMUSG00000019761	16661	Krt10	protein_coding	53.8388	0.00880172	0.304722	0.0288844	0.976957	0.999971
ENSMUSG00000019762	70337	Iyd	protein_coding	7317.11	-0.0155952	0.107112	-0.145597	0.884239	0.999971
ENSMUSG00000019763	66084	Rmnd1	protein_coding	1887.61	0.0834158	0.113712	0.73357	0.463211	0.999971
ENSMUSG00000019768	13982	Esr1	protein_coding	2914.25	-0.165612	0.212893	-0.77791	0.436622	0.999971
ENSMUSG00000019773	67141	Fbxo5	protein_coding	56.0219	0.2899	0.264382	1.09652	0.272851	0.999971
ENSMUSG00000019774	108853	Mtrf1l	protein_coding	246.664	0.0686352	0.113805	0.603095	0.546446	0.999971
ENSMUSG00000019775	56533	Rgs17	protein_coding	8.56997	0.0116854	0.542006	0.0215596	0.982799	0.999971
ENSMUSG00000019777	15182	Hdac2	protein_coding	962.237	0.236508	0.161637	1.4632	0.143413	0.999971
ENSMUSG00000019779	14302	Frk	protein_coding	449.534	-0.0665989	0.14238	-0.467755	0.63996	0.999971
ENSMUSG00000019782	66521	Rwdd1	protein_coding	511.634	0.233788	0.181961	1.28483	0.198853	0.999971
ENSMUSG00000019789	15214	Hey2	protein_coding	15.0602	0.284177	0.355709	0.798905	0.424345	0.999971
ENSMUSG00000019790	78808	Stxbp5	protein_coding	846.857	-0.128214	0.117575	-1.09049	0.275498	0.999971
ENSMUSG00000019791	66847	Hint3	protein_coding	654.001	-0.0857505	0.158857	-0.539798	0.589336	0.999971
ENSMUSG00000019792	73681	Trmt11	protein_coding	319.673	0.124496	0.179577	0.693275	0.488137	0.999971
ENSMUSG00000019794	23924	Katna1	protein_coding	733.699	0.115432	0.12458	0.926565	0.354153	0.999971
ENSMUSG00000019795	18537	Pcmt1	protein_coding	1051.68	-0.0560863	0.12219	-0.459009	0.646228	0.999971
ENSMUSG00000019796	237253	Lrp11	protein_coding	108.527	-0.104764	0.157986	-0.663121	0.507253	0.999971
ENSMUSG00000019797	67851	Mtres1	protein_coding	782.56	0.125138	0.126577	0.988631	0.322844	0.999971
ENSMUSG00000019802	140740	Sec63	protein_coding	9950.9	0.0213844	0.157905	0.135426	0.892275	0.999971
ENSMUSG00000019804	54198	Snx3	protein_coding	1523.29	0.182915	0.177786	1.02885	0.303551	0.999971
ENSMUSG00000019806	66253	Aig1	protein_coding	554.646	0.0898621	0.126376	0.711067	0.477043	0.999971
ENSMUSG00000019808	66757	Adat2	protein_coding	156.708	0.0506595	0.178219	0.284254	0.776216	0.999971
ENSMUSG00000019809	56535	Pex3	protein_coding	1323.45	0.0410549	0.118998	0.345005	0.730091	0.999971
ENSMUSG00000019810	66848	Fuca2	protein_coding	598.891	0.194381	0.134406	1.44623	0.148114	0.999971
ENSMUSG00000019813	103268	Cep57l1	protein_coding	298.901	0.0192037	0.160517	0.119637	0.904771	0.999971
ENSMUSG00000019814	353258	Ltv1	protein_coding	692.888	0.00239777	0.174502	0.0137406	0.989037	0.999971
ENSMUSG00000019817	22634	Plagl1	protein_coding	89.2645	0.172712	0.202513	0.852848	0.393744	0.999971
ENSMUSG00000019818	53599	Cd164	protein_coding	19276.7	0.184867	0.16486	1.12136	0.262135	0.999971
ENSMUSG00000019820	22288	Utrn	protein_coding	3114.49	-0.0987181	0.112999	-0.873621	0.382325	0.999971
ENSMUSG00000019822	20598	Smpd2	protein_coding	870.867	0.148857	0.167057	0.891055	0.3729	0.999971
ENSMUSG00000019823	171580	Mical1	protein_coding	88.9102	0.157696	0.226741	0.69549	0.486748	0.999971
ENSMUSG00000019826	268294	Zbtb24	protein_coding	540.646	0.127006	0.137516	0.923576	0.355707	0.999971
ENSMUSG00000019831	83767	Wasf1	protein_coding	60.2052	-0.0954618	0.24832	-0.38443	0.700659	0.999971
ENSMUSG00000019832	67844	Rab32	protein_coding	1161.17	0.227814	0.161032	1.41472	0.157152	0.999971
ENSMUSG00000019837	67371	Gtf3c6	protein_coding	1385.01	0.175713	0.169051	1.03941	0.298615	0.999971
ENSMUSG00000019838	72472	Slc16a10	protein_coding	5441.67	0.0577381	0.0990119	0.583143	0.559797	0.999971
ENSMUSG00000019841	19714	Rev3l	protein_coding	1171.14	0.0972973	0.173623	0.560395	0.57521	0.999971
ENSMUSG00000019842	103213	Traf3ip2	protein_coding	148.03	0.203956	0.152611	1.33644	0.181407	0.999971
ENSMUSG00000019843	14360	Fyn	protein_coding	389.291	-0.10369	0.119164	-0.870142	0.384223	0.999971
ENSMUSG00000019845	71924	Tube1	protein_coding	61.871	-0.0360291	0.229997	-0.15665	0.875521	0.999971
ENSMUSG00000019846	16775	Lama4	protein_coding	300.469	-0.0203205	0.174432	-0.116495	0.90726	0.999971
ENSMUSG00000019849	19072	Prep	protein_coding	1555.4	0.0496	0.0835561	0.593613	0.552771	0.999971
ENSMUSG00000019850	21929	Tnfaip3	protein_coding	197.728	0.0811026	0.172291	0.470731	0.637833	0.999971
ENSMUSG00000019851	64058	Perp	protein_coding	5265.12	0.149494	0.127475	1.17273	0.240902	0.999971
ENSMUSG00000019853	56016	Hebp2	protein_coding	16.0323	-0.592944	0.340448	-1.74166	0.0815681	0.999971
ENSMUSG00000019854	19707	Reps1	protein_coding	661	-0.0371409	0.104312	-0.356057	0.721798	0.999971
ENSMUSG00000019856	75906	Fam184a	protein_coding	38.53	-0.169161	0.299947	-0.563969	0.572775	0.999971
ENSMUSG00000019857	66403	Asf1a	protein_coding	224.391	0.117659	0.172499	0.682085	0.495185	0.999971
ENSMUSG00000019861	94221	Gopc	protein_coding	1741.63	-0.0184516	0.156298	-0.118054	0.906025	0.999971
ENSMUSG00000019863	76563	Qrsl1	protein_coding	211.118	-0.0258437	0.163378	-0.158184	0.874312	0.999971
ENSMUSG00000019864	170728	Rtn4ip1	protein_coding	1475.72	0.0500302	0.107131	0.466999	0.640501	0.999971
ENSMUSG00000019866	11630	Crybg1	protein_coding	1925.08	-0.0239557	0.157055	-0.15253	0.878769	0.999971
ENSMUSG00000019868	66201	Vta1	protein_coding	599.473	0.108378	0.145859	0.743033	0.457462	0.999971
ENSMUSG00000019872	57319	Smpdl3a	protein_coding	1556.02	0.143835	0.134478	1.06958	0.284808	0.999971
ENSMUSG00000019873	28193	Reep3	protein_coding	8113.41	0.0880344	0.122732	0.717288	0.473197	0.999971
ENSMUSG00000019874	12140	Fabp7	protein_coding	173.286	0.371609	0.289871	1.28198	0.199849	0.999971
ENSMUSG00000019876	18768	Pkib	protein_coding	71.551	-0.0394116	0.239836	-0.164327	0.869474	0.999971
ENSMUSG00000019877	56442	Serinc1	protein_coding	9175.16	0.107729	0.140906	0.764546	0.444542	0.999971
ENSMUSG00000019878	15500	Hsf2	protein_coding	1399.85	0.0472647	0.0899108	0.525685	0.599107	0.999971
ENSMUSG00000019880	72780	Rspo3	protein_coding	240.869	0.255952	0.191884	1.33389	0.18224	0.999971
ENSMUSG00000019883	52665	Echdc1	protein_coding	6242.68	-0.227412	0.161917	-1.4045	0.16017	0.999971
ENSMUSG00000019889	19272	Ptprk	protein_coding	5150.29	-0.00836999	0.114716	-0.0729625	0.941836	0.999971
ENSMUSG00000019891	66686	Dcbld1	protein_coding	213.306	-0.174464	0.144173	-1.2101	0.22624	0.999971
ENSMUSG00000019897	52713	Ccdc59	protein_coding	701.682	-0.0581697	0.116651	-0.498664	0.618016	0.999971
ENSMUSG00000019899	16773	Lama2	protein_coding	153.127	0.318719	0.280085	1.13794	0.255147	0.999971
ENSMUSG00000019906	108030	Lin7a	protein_coding	1616.67	-0.031996	0.134963	-0.237072	0.812601	0.999971
ENSMUSG00000019907	17931	Ppp1r12a	protein_coding	2075.02	-0.0262651	0.158003	-0.166231	0.867975	0.999971
ENSMUSG00000019916	18451	P4ha1	protein_coding	579.203	-0.00992876	0.119899	-0.0828095	0.934003	0.999971
ENSMUSG00000019917	103080	Septin10	protein_coding	1080.31	0.100924	0.116389	0.86712	0.385877	0.999971
ENSMUSG00000019920	110829	Lims1	protein_coding	1130.9	0.0292189	0.157054	0.186043	0.852411	0.999971
ENSMUSG00000019923	52696	Zwint	protein_coding	4141.7	0.157494	0.105315	1.49546	0.134794	0.999971
ENSMUSG00000019927	216080	Ube2d1	protein_coding	415.578	0.21876	0.133846	1.63441	0.102173	0.999971
ENSMUSG00000019929	13179	Dcn	protein_coding	9549.14	0.255688	0.163514	1.56371	0.117886	0.999971
ENSMUSG00000019935	216227	Slc17a8	protein_coding	1829.92	-0.344386	0.301968	-1.14047	0.25409	0.999971
ENSMUSG00000019942	12534	Cdk1	protein_coding	37.8026	0.491361	0.353133	1.39144	0.164094	0.999971
ENSMUSG00000019943	67972	Atp2b1	protein_coding	3213.8	0.0609582	0.133467	0.45673	0.647865	0.999971
ENSMUSG00000019944	69288	Rhobtb1	protein_coding	3962.24	-0.108298	0.154611	-0.70045	0.483646	0.999971
ENSMUSG00000019945	73287	Cabcoco1	protein_coding	133.999	0.209421	0.160802	1.30235	0.192795	0.999971
ENSMUSG00000019947	71371	Arid5b	protein_coding	5583.3	-0.490074	0.222406	-2.20351	0.0275585	0.999971
ENSMUSG00000019948	67019	Actr6	protein_coding	505.223	0.00932586	0.120191	0.0775918	0.938153	0.999971
ENSMUSG00000019951	75089	Uhrf1bp1l	protein_coding	4349.85	0.0449702	0.13041	0.344838	0.730216	0.999971
ENSMUSG00000019952	382406	Poc1b	protein_coding	306.124	0.187565	0.148351	1.26433	0.206111	0.999971
ENSMUSG00000019960	67603	Dusp6	protein_coding	3603.94	0.0254889	0.176461	0.144445	0.885149	0.999971
ENSMUSG00000019961	21917	Tmpo	protein_coding	1764.02	0.0586751	0.154271	0.380339	0.703694	0.999971
ENSMUSG00000019966	17311	Kitl	protein_coding	124.652	-0.0673824	0.181595	-0.371059	0.710593	0.999971
ENSMUSG00000019969	19164	Psen1	protein_coding	2160.03	-0.0282263	0.089561	-0.315162	0.752638	0.999971
ENSMUSG00000019970	20393	Sgk1	protein_coding	804.666	0.314774	0.270893	1.16199	0.24524	0.999971
ENSMUSG00000019971	216274	Cep290	protein_coding	226.863	0.0753727	0.204062	0.369362	0.711858	0.999971
ENSMUSG00000019975	67454	Ikbip	protein_coding	172.412	0.0622809	0.139561	0.446262	0.655408	0.999971
ENSMUSG00000019977	56422	Hbs1l	protein_coding	2521.32	-0.00831818	0.104446	-0.0796411	0.936523	0.999971
ENSMUSG00000019978	13822	Epb41l2	protein_coding	990.929	0.0627742	0.105875	0.59291	0.553242	0.999971
ENSMUSG00000019979	11783	Apaf1	protein_coding	195.015	-0.15719	0.195726	-0.803112	0.42191	0.999971
ENSMUSG00000019984	70208	Med23	protein_coding	730.25	0.0204848	0.111154	0.184292	0.853784	0.999971
ENSMUSG00000019986	52906	Ahi1	protein_coding	65.9594	0.200095	0.195166	1.02526	0.305242	0.999971
ENSMUSG00000019987	11846	Arg1	protein_coding	47209	-0.0276422	0.206659	-0.133758	0.893594	0.999971
ENSMUSG00000019988	17997	Nedd1	protein_coding	777.696	0.0744391	0.162582	0.457856	0.647056	0.999971
ENSMUSG00000019989	209558	Enpp3	protein_coding	2813.21	0.0232019	0.166299	0.139519	0.88904	0.999971
ENSMUSG00000019990	29863	Pde7b	protein_coding	520.28	-0.148146	0.155706	-0.951445	0.341378	0.999971
ENSMUSG00000019996	17761	Map7	protein_coding	1717.43	-0.122245	0.0888741	-1.37548	0.168983	0.999971
ENSMUSG00000019997	14219	Ccn2	protein_coding	174.907	-0.0582879	0.217861	-0.267546	0.789049	0.999971
ENSMUSG00000019998	53331	Stx7	protein_coding	1055.24	0.049089	0.130192	0.377049	0.706137	0.999971
ENSMUSG00000020003	18634	Pex7	protein_coding	2261.24	0.153191	0.20526	0.746326	0.455471	0.999971
ENSMUSG00000020009	15979	Ifngr1	protein_coding	768.817	0.108578	0.106947	1.01525	0.309987	0.999971
ENSMUSG00000020010	26464	Vnn3	protein_coding	6802.77	0.183047	0.102631	1.78354	0.0744986	0.999971
ENSMUSG00000020014	380654	Cfap54	protein_coding	25.5584	0.0629493	0.369884	0.170186	0.864864	0.999971
ENSMUSG00000020015	237459	Cdk17	protein_coding	880.494	-0.0844797	0.115618	-0.73068	0.464975	0.999971
ENSMUSG00000020017	15109	Hal	protein_coding	21252.7	0.0242054	0.227651	0.106327	0.915323	0.999971
ENSMUSG00000020018	69878	Snrpf	protein_coding	146.939	0.503211	0.225001	2.23648	0.0253202	0.999971
ENSMUSG00000020019	57764	Ntn4	protein_coding	477.208	-0.0873616	0.211871	-0.412333	0.680095	0.999971
ENSMUSG00000020021	13998	Fgd6	protein_coding	3865.45	-0.311409	0.191567	-1.62559	0.104037	0.999971
ENSMUSG00000020022	66414	Ndufa12	protein_coding	1142.94	0.0462309	0.300747	0.15372	0.87783	0.999971
ENSMUSG00000020023	319880	Tmcc3	protein_coding	761.12	-0.0433137	0.0973304	-0.445017	0.656307	0.999971
ENSMUSG00000020024	77048	Cep83	protein_coding	317.384	0.0931085	0.2133	0.436514	0.662464	0.999971
ENSMUSG00000020027	216233	Socs2	protein_coding	843.819	-0.367985	0.247113	-1.48914	0.136451	0.999971
ENSMUSG00000020029	71207	Nudt4	protein_coding	7359.29	0.141349	0.13754	1.02769	0.304095	0.999971
ENSMUSG00000020032	77976	Nuak1	protein_coding	256.67	0.0608273	0.121634	0.500083	0.617016	0.999971
ENSMUSG00000020034	216198	Tcp11l2	protein_coding	1155.85	-0.160834	0.172526	-0.932227	0.351219	0.999971
ENSMUSG00000020037	71137	Rfx4	protein_coding	802.914	-0.0245654	0.220867	-0.111223	0.91144	0.999971
ENSMUSG00000020038	12952	Cry1	protein_coding	522.756	0.215877	0.391089	0.551991	0.580955	0.999971
ENSMUSG00000020042	74007	Btbd11	protein_coding	44.0226	0.0043524	0.287116	0.015159	0.987905	0.999971
ENSMUSG00000020044	21859	Timp3	protein_coding	1331.79	0.0524276	0.159724	0.328238	0.742732	0.999971
ENSMUSG00000020048	22027	Hsp90b1	protein_coding	47131.8	0.165156	0.179289	0.921175	0.356959	0.999971
ENSMUSG00000020051	18478	Pah	protein_coding	61739.7	0.0617443	0.160586	0.384494	0.700612	0.999971
ENSMUSG00000020053	16000	Igf1	protein_coding	43721.6	-0.0439872	0.110274	-0.398891	0.689973	0.999971
ENSMUSG00000020056	67282	Washc3	protein_coding	794.172	0.0869486	0.131032	0.663569	0.506966	0.999971
ENSMUSG00000020057	71712	Dram1	protein_coding	57.7548	-0.0250776	0.231415	-0.108366	0.913705	0.999971
ENSMUSG00000020063	93759	Sirt1	protein_coding	704.347	0.044066	0.183438	0.240223	0.810158	0.999971
ENSMUSG00000020064	67345	Herc4	protein_coding	2177.87	0.0494838	0.134431	0.368098	0.7128	0.999971
ENSMUSG00000020069	432467	Hnrnph3	protein_coding	1437.6	0.0965166	0.161852	0.596325	0.550958	0.999971
ENSMUSG00000020070	70432	Rufy2	protein_coding	280.211	-0.0352314	0.165487	-0.212896	0.831408	0.999971
ENSMUSG00000020072	67307	Pbld2	protein_coding	9413.88	0.0284862	0.105653	0.26962	0.787452	0.999971
ENSMUSG00000020074	67500	Ccar1	protein_coding	2929.99	-0.0993569	0.144338	-0.688362	0.491225	0.999971
ENSMUSG00000020075	56200	Ddx21	protein_coding	1963.46	9.27e-05	0.103812	0.000893396	0.999287	0.999971
ENSMUSG00000020076	94213	Ddx50	protein_coding	2357.76	0.100889	0.125162	0.806068	0.420204	0.999971
ENSMUSG00000020077	19073	Srgn	protein_coding	314.036	0.0663915	0.142609	0.465547	0.64154	0.999971
ENSMUSG00000020078	30930	Vps26a	protein_coding	3104.22	0.0900256	0.0778573	1.15629	0.247563	0.999971
ENSMUSG00000020079	338359	Supv3l1	protein_coding	813.532	0.0451889	0.112519	0.401613	0.687969	0.999971
ENSMUSG00000020080	216019	Hkdc1	protein_coding	21.9534	-0.251017	0.362717	-0.692047	0.488908	0.999971
ENSMUSG00000020083	69894	Fam241b	protein_coding	192.968	-0.0711858	0.167266	-0.425584	0.670411	0.999971
ENSMUSG00000020085	71361	Aifm2	protein_coding	1069.09	-0.00752244	0.176263	-0.0426774	0.965959	0.999971
ENSMUSG00000020086	404634	Macroh2a2	protein_coding	49.1548	0.011112	0.229053	0.0485128	0.961308	0.999971
[truncated: 20,192 more rows]

## Sheet: Sup Tab 5C
Supplementary Table 3C. Differential gene expression analysis, salmon filet fed mice versus beef fed mice.
[truncated: 22,192 more rows]
